# Supplementary material for: DNA methylation and cardiovascular disease in humans: a systematic review and database of known CpG methylation sites
Source: Clin Epigenetics. 2023 Mar 30;15:56. doi: 10.1186/s13148-023-01468-y (PMC10061871; doi:10.1186/s13148-023-01468-y)
Supplement: Supplementary file 2 — Additional file 2. Table 1. Study characteristics of the published studies analyzed. [file 13148_2023_1468_MOESM2_ESM.xlsx]

## Sheet: Search dates and keys
Date	Database	Keys	yield	rejected	left	Comments	Links		Suggested databases	Screaned?
2021-04-07	PubMed	"heart failure" AND ("DNA methylation" OR "epigenetics")	276						PubMed	No
									EMBAse	No access so far
									Cohrane central	Yes
									Rejection reasons:	Comment
2021-04-08	PubMed	"heart failure" AND ("Epigenetic clock")	0						Language not english
2021-04-08	PubMed	"Heart" AND "Epigenetic clock"	8						Not epigenetic clock or at least CpG methylation
									Focus on diet/drug	99% of the cases study doesnt fit our needs
									Non human data	Can be focused further
									Is a review
2021-04-09	Prospero	cardiovascular methylation	0
2021-04-09	Prospero	cardiovascular epigenetics	0
2021-04-09	Prospero	cardiovascular DNA methylation	0
2021-04-09	CENTRAL	cardiovascular All text AND epigenetic clock All text	3	2	1	2 Studies are about circadian clock, one about fasting with connection to epigenetic clock, hovewer the results on WHO are unavailable as of today https://www.cochranelibrary.com/central/doi/10.1002/central/CN-02186527/full	https://www.cochranelibrary.com/central/doi/10.1002/central/CN-02186527/full
2021-04-09	CENTRAL	cardiovascular Title abstract keywords AND epigenetic Title abstract keywords	113
2021-04-09	CENTRAL	cardiovascular in Title Abstract Keyword AND methylation in All Text AND epigenetic in Title Abstract Keyword	46
2021-04-19	PubMed	("Methylation"[Title/Abstract] OR "DNAm"[Title/Abstract] OR "Epigenetics"[Title/Abstract] OR "Epigenetic"[Title/Abstract] OR "DNA methylation"[Title/Abstract] OR ("Epigenetic Clock")) AND ("Cardiovascular"[Title/Abstract] OR "CVD"[Title/Abstract] OR "heart failure"[Title/Abstract]) AND "English"[Language]	3006
2022-05-03	PubMed	("Methylation"[Title/Abstract] OR "DNAm"[Title/Abstract] OR "Epigenetics"[Title/Abstract] OR "Epigenetic"[Title/Abstract] OR "DNA methylation"[Title/Abstract] OR ("Epigenetic Clock")) AND ("Cardiovascular"[Title/Abstract] OR "CVD"[Title/Abstract] OR "heart failure"[Title/Abstract]) AND "English"[Language] AND 2021/04/20:2022/05/03[dp]	522
		Atrial fibrilation, coronary artery desiase, miocardial infarction, stroke, peripheral artery disease, cerebrovascular desiase, deep vein thrombosis, pulmonary embolism,
2022-06-14	PubMed	("methylation"[Title/Abstract] OR "DNAm"[Title/Abstract] OR "epigenetic"[Title/Abstract] OR "epigenetics"[Title/Abstract] OR ("epigenetic clock") OR "DNA methylation"[Title/Abstract]) AND ("cardiovascular"[Title/Abstract] OR "CVD"[Title/Abstract] OR "heart failure"[Title/Abstract] OR "atrial fibrillation"[Title/Abstract] OR "coronary artery disease"[Title/Abstract] OR "peripheral artery disease"[…	1799 (after excluding the ones found 19.04.2021 and 03.05.2022)
2022-07-28	CENTRAL	("methylation":ti,ab,kw OR "DNAm":ti,ab,kw OR "epigenetic":ti,ab,kw OR "epigenetics":ti,ab,kw OR ("epigenetic clock") OR "DNA methylation":ti,ab,kw) AND ("cardiovascular":ti,ab,kw OR "CVD":ti,ab,kw OR "heart failure":ti,ab,kw OR "atrial fibrillation":ti,ab,kw OR "coronary artery disease":ti,ab,kw OR "peripheral artery disease":ti,ab,kw OR "myocardial infarction":ti,ab,kw OR "stroke":ti,ab,kw OR "…	237
			5327	5175

## Sheet: ArticlesEvaluation
Read date	Title	PMID	Journal	Date	First author	Included initially	Reason for exclusion	Comment	Study subject	Study design	Method	Species	Location of study	Sample size	Case size (If present)	Control size (If present)	Tissue	Sex M/F	Sex M/F Sample (If applicable)	Sex M/F Control (If applicable)	Age	Outcome(s)	Additional data for diagnosis	Genes diff methylated	Genes hypomethylated	Comment	Genes hypermethylated	Comment	DML	CpG diff met	CpG diff met names	CpG positive	CpG negative	Diff meth genes	Global DNA methaltion levels	Epigenetic clock	Case-Control Studies												Case Series Studies
																																					Objective clear	Population specified	Sample size justification included	Controls selected from the same or simmilar population	Criteria, algorithms processes consisten	If less then 100% of cases selected, then random	Concurent controls	Confirmed that event occured before study	Measures of exposure consistent	Assessors blinded to the status	Confounding variables adjusted	sum	Objective clear
2021-05-05	Genome-wide DNA Methylation Profiling of Blood from Monozygotic Twins Discordant for Myocardial Infarction	PMC6984093	in vivo	2020	AYLIN KOSELER	TRUE			myocardial infarction	EpiGenome-wide methylation	reduced-representation bisulfite sequencing	Human	Turkey		1	1	Blood		1/0	1/0	20-30	myocardial infarction	FALSE		LDAH, APOB, ACSM2A, ACSM5, ACSF3, CES1, CES1P1, AFG3L2, ISCU, SEC14L2, MTTP	hypomethylated in healthy sample which may mean that these genes are highly expressend in healthy sample			3004								1	1	1	1	1	0	1	1	1	0	0	8
	Genome-Wide Analysis of DNA Methylation and Acute Coronary Syndrome	PMC28348007	Molecular Medicine	2017	Jun Li	TRUE			Acute coronary syndrome	EpiGenome-wide methylation	450k	Human	China		102+100	101+102	Blood		81+80/21+20	82+82/19+20	50-60	Acute coronary syndrome	TRUE							47							1	1	-1	1	1	0	1	1	1	0	0	6
	Race-specific alterations in DNA methylation among middle-aged African Americans and Whites with metabolic syndrome	PMC7188395	EPIGENETICS	2020	Kumaraswamy Naidu Chitrala	FALSE	DNAm and CVD risk factor	Describes preprocessing, Focus on race/poverty	Metabolic Syndrome	EpiGenome-wide methylation	850k	Human	USA		142	316	Blood		67/75	162/154	30-70	Metabolic Syndrome	FALSE		A lot of data, pages 5:7												1	1	-1	1	1	0	1	1	1	0	0	6
2021-05-06	Cadmium, Smoking, and Human Blood DNA Methylation Profiles in Adults from the Strong Heart Study	PMC7265996	Environ Health Perspect	2020	Arce Domingo-Relloso	FALSE	All cases are cvd free	Study of cadmium and smoking	Smoking	EpiGenome-wide methylation	850k	Human	USA	2325			Urine	964/1361			40-80	None	FALSE							309																		0
	Differential DNA Methylation Correlates with Differential Expression of Angiogenic Factors in Human Heart Failure	PMC2797324	PLoS One	2010	Mehregan Movassagh	TRUE		Older study, can still be used for diff meth genes, however only 3 present	end-stage cardiomyopathy	EpiGenome-wide methylation	Massive Parallel Amplicon Sequencing (27k)	Human	UK		8	6	Myocardium	NA			40-70	None	FALSE											3			1	1	-1	-1	1	0	1	1	0	0	0	3
	Continuous Aging of the Human DNA Methylome Throughout the Human Lifespan	PMC3695075	PLoS One	2013	Asa Johansson	FALSE	No connection to cvd, study focuses on methylation change with age		Age	EpiGenome-wide methylation	450k	Human	Sweeden		1069	99	Blood	NA			10-100	None	FALSE														1	1	-1	-1	1	0	-1	0	0	0	1	1
	Risk Factors And Epigenetic Markers Of Left Ventricular Diastolic Dysfunction With Preserved Ejection Fraction In A Community-Based Elderly Chinese Population	PMC6782027	Clin Interv Aging	2019	Wei Wang	TRUE			LVDD-PEF	EpiGenome-wide methylation	WGBS	Human	China		10	5	Blood	NA			60-90	LVDD-PEF	TRUE		SQLE, SERPINA1, H2AFJ, GPRC5C, SLC18A2, CRACR2A, RPP38, TMEM5, SNRPE, SLC4A3, DLX6, ACTG2, NXN, RAPGEF5, IFI6, SCD5, PPP2R5D		HIST1H2BK, HAUS8, RPUSD1, C3orf14, ALDH4A1, CDH1, CCN, RGS10			639							1	1	-1	1	1	1	1	1	0	1	0	7
	Epigenome-Wide Association Study of Soluble Tumor Necrosis Factor Receptor 2 Levels in the Framingham Heart Study	PMC5928448	Front Pharmacol	2018	Michael M. Mendelson	FALSE	Indirect connection to cvd, study focuses on methylation change related to sTNFR2	Study of sTNFR2	TNRF2	EpiGenome-wide methylation	WGBS	Human	USA	2468			Blood	1186/1282			50-70	None	TRUE							168																		0	1
2021-05-07	DNA Methylation of the Aryl Hydrocarbon Receptor Repressor Associations With Cigarette Smoking and Subclinical Atherosclerosis	PMC4618776	Circ Cardiovasc Genet	2015	Lindsay M. Reynolds	FALSE	Study focuses on smokers vs nonsmokers in correlation to AHRR methylation	Study focuses on methylation of AHRR through smoking. AHRR can be a marker for Atherosklerosis which in itself is a precursor for CVD	Smoking	EpiGenome-wide methylation	450k	Human	USA		754	502	Blood	640/616			60-80	AHRR methylation	TRUE							542							1	1	-1	1	1	0	1	0	1	0	1	6
	SMYD2 promoter DNA methylation is associated with abdominal aortic aneurysm (AAA) and SMYD2 expression in vascular smooth muscle cells	PMC5833080	Clin Epigenetics	2018	Bradley J. Toghill	TRUE			AAA	EpiGenome-wide methylation And targeted sites methylation	Targeted BS	Human	UK		92	93	Aortic tissue	NA			NA	AAA	FALSE		SERPINB9, SMYD2		ERG, IL6R,								0.0186		1	1	-1	1	1	0	1	1	0	0	0	5
	Comparative validation of an epigenetic mortality risk score with three aging biomarkers for predicting mortality risks among older adult males	PMC6929530	Int J Epidemiol	2019	Xu Gao	FALSE	Study focuses on epigenetic clock in relationship to all cause mortality, which includes cvd but not differentiates	Good example of epigenetic clock application and also application of telomere length	Mortality risk	Epigenetick Clock Methylation	450k	Human	USA	534			Blood	534/0			50-90	All cause mortality	TRUE																									0
2021-05-10	Epigenome-Wide Association Study for All-Cause Mortality in a Cardiovascular Cohort Identifies Differential Methylation in Castor Zinc Finger 1 (CASZ1)	PMC6898816	J Am Heart Assoc	2019	Jawan W. Abdulrahim	TRUE		All cause mortality in CVD cohort	Mortality	EpiGenome-wide methylation	450k, 850k	Human	USA		55+108	49+108	Blood		38+67/17+41	32+67/17+41	50-80	All cause mortality	TRUE		SLC4A9, MATK, NCOR2		CASZ1, cg20428720, CAPN3			6							1	1	-1	1	1	0	1	1	1	0	1	7
	Adiposity is associated with DNA methylation profile in adipose tissue	PMC4588857	Int J Epidemiol	2015	Golareh Agha	FALSE	Study focuses on adiposity and methylation, no CVD as outcome		Obesity	EpiGenome-wide methylation	450k	Human	USA	106			Blood/Adipose tissue	NA			40-50	None	TRUE							3																		0	1
	Birth weight-for-gestational age is associated with DNA methylation at birth and in childhood	PMC5112715	Clin Epigenetics	2016	Golareh Agha	FALSE	Study focuses on birth weight and analyses pre birth samples, no connection to CVD		Birth weight	EpiGenome-wide methylation	450k	Human	USA	476			Blood				NA	Birth weight	TRUE							34																		0	1
	Epigenetic age acceleration is associated with cardiometabolic risk factors and clinical cardiovascular disease risk scores in African Americans	PMC7962278	Clin Epigenetics	2021	Farah Ammous	TRUE		Study uses Epigenetic Clocks and corelates them with CVD, very usefull	CVD	EpiGenome-wide methylation	NA	Human	USA	1100			Blood	319/781			40-70	CVD	TRUE																									0
	Association of Methylation Signals With Incident Coronary Heart Disease in an Epigenome-Wide Assessment of Circulating Tumor Necrosis Factor α	PMC6100733	JAMA Cardiol	2018	Stella Aslibekyan	TRUE		DNAm, CVD and TNF-α	Lvl of TNF-α	EpiGenome-wide methylation	450k	Human	USA	4794			Blood	2262/2532			30-90	CVD	TRUE		NLRC5, DTX3L;PARP9, ABO					7		cg13683939	cg16411857, cg07839457, cg00959259, cg22930808, cg24267699,cg08122652															0
	Precision cardiovascular medicine: artificial intelligence and epigenetics for the pathogenesis and prediction of coarctation in neonates	PMC32019381	J Matern Fetal Neonatal Med	2020	Ray O. Bahado-Singh	TRUE		DNAm, CVD and different machine learning, different cpgs fully annotated, newborn children	Coarctation of the aorta	EpiGenome-wide methylation	450k	Human	USA		24	16	Blood	NA			NA	Coarctation of the aorta	TRUE	TGFB1,SMAD1,FOSL2,THBS1,MYO5A,TNNI3						65				75			1	1	-1	1	1	0	1	0	0	0	1	5
2021-05-11	Epigenetic hypomethylation and upregulation of matrix metalloproteinase 9 in Kawasaki disease	PMC5617391	Oncotarget	2017	Ho-Chang Kuo	TRUE		Study focuses on KD in children	Kawasaki disease	EpiGenome-wide methylation	450k	Human	Taiwan		18	36	Blood	NA			0-10	None	FALSE	A lot of CpG methylation data													1	1	-1	1	1	0	1	1	1	0	0	6
	Profile of copper-associated DNA methylation and its association with incident acute coronary syndrome	PMC7839231	Clin Epigenetics	2021	Pinpin Long	TRUE		Cupper DNAm and CVD	Acute coronary syndrome	EpiGenome-wide methylation	450k	Human	China		344	344	Blood	355/333			10-80	Sympomes of Acute coronary syndrome	TRUE									cg05825244	cg26470501				1	1	1	1	1	0	1	1	1	0	1	9
	DNA methylation as a biomarker for cardiovascular disease risk	PMC2837739	PLoS One	2010	Myungjin Kim	TRUE		Only global DNAm lvls	Elevated plasma homocysteine	Global Genome Methylation lvl	MethyLight	Human	Singapore	286			Blood	129/157			40-80	CVD	TRUE												p=0,045/p=0,055 higher global methylation													0
	Smoking, F2RL3 methylation, and prognosis in stable coronary heart disease	PMC22511653	Eur Heart J	2012	Lutz Philipp Breitling	TRUE		Methylation of specific gene, may be important for analysis of involved genes	F2RL3 gene methylation and smoking	Specific Gene Methylation	Sequenom matrix-assisted laser desorption ionization time-of-flight mass spectrometry	Human	Germany	1100			Blood	929/171			30-70	CVD	TRUE	F2RL3																								0
	Smoking-related changes in DNA methylation and gene expression are associated with cardio-metabolic traits	PMC7579899	Clin Epigenetics	2020	Silvana C. E. Maas	TRUE		Smoking, methylation and CVD	Smoking/CVD	Specific CpG Methylation	450k	Human	Netherlands	3139			Blood	1466/1673			50-80	CVD	TRUE								cg21566642																	0
	Arginine methylation dysfunction increased risk of acute coronary syndrome in coronary artery disease population: A case-control study	PMC5319503	Medicine (Baltimore)	2017	Shengyu Zhang	FALSE	No DNA methylation	No DNA methylation	Levels of asymmetric dimethylarginine	Not related	None	Human	China		98	200	Blood		60/38	138/62	50-80	SAP/ACS	TRUE														1	1	-1	1	1	0	1	1	1	0	1	7
	DNA methylation analysis of the temporal artery microenvironment in giant cell arteritis	PMC26038090	Ann Rheum Dis	2016	Patrick Coit	TRUE		Used GenomeStudio for analysis	Giant cell arteritis	EpiGenome-wide methylation	450k	Human	USA		12	12	Temporal artery tissue		4/8	4/8	70-100	Giant cell arteritis	TRUE		TNF, LTA, LTB, CCR7, RUNX3, CD6, CD40LG, IL2, IL6, NLRP1, IL1B, IL18, IL21, IL23R, IFNG							2752	1555				1	1	-1	1	1	0	1	1	1	0	1	7
2021-05-12	Air pollution exposure is linked with methylation of immunoregulatory genes, altered immune cell profiles, and increased blood pressure in children	PMC7893154	Sci Rep	2021	Prunicki, Mary	FALSE	DNAm linked to air polution, not to CVD		Air Polution	Specific CpG Methylation	EpigenDx	Human	USA	221			Blood	119/102			0-10	Increased blood pressure	FALSE																									0
2021-05-17	ZBTB12 DNA methylation is associated with coagulation- and inflammation-related blood cell parameters: findings from the Moli-family cohort	PMC6511189	Clin Epigenetics	2019	Fabrizia Noro	FALSE	Methylation slightly linked to CVD risk factors		ZBTB12	Specific Gene Methylation	Sequenom EpiTYPER MassARRAY	Human	Italy	458			Blood	236/222			NA	None	TRUE														1	1	-1	1	1	0	1	0	1	0	0	5
	DNA methylation-based measures of accelerated biological ageing and the risk of dementia in the oldest-old: a study of the Lothian Birth Cohort 1921	PMC7048023	BMC Psychiatry	2020	Ruth A. Sibbett	FALSE	CVD only a confoundig variable	Epigenetic clock used	Dementia	EpiGenome-wide methylation	450k	Human	Scotland	488			Blood		208/280		NA	Dementia	TRUE																									0
	Epigenome-Wide Analyses Identify Two Novel Associations With Recurrent Stroke in the Vitamin Intervention for Stroke Prevention Clinical Trial	PMC6135883	Front Genet	2018	Nicole M. Davis Armstrong	TRUE			Stroke	EpiGenome-wide methylation	450k	Human	USA	180			Blood		103/77		40-90	Stroke	FALSE	ASB10, TTC37									cg22812874, cg00340919,				1	1	1	1	1	0	1	1	1	0	0	8
	Changes in the leukocyte methylome and its effect on cardiovascular-related genes after exercise	PMC25539938	J Appl Physiol (1985)	2015	Joshua Denham	FALSE	DNAm change after training, no direct CVD connection	Use Partec software	Leukocyte methylation	EpiGenome-wide methylation	450k	Human	USA	12			Blood		12/0		20-30	None	TRUE																									0	1
	Association between global leukocyte DNA methylation and cardiovascular risk in postmenopausal women	PMC5057492	BMC Med Genet	2016	Ramon Bossardi Ramos	TRUE		Global methylation lvl in postmenopausal woomen	CVD risk	Global Genome Methylation lvl	ELISA	Human	Brazil		69	21	Blood	0/90			50-60	CVD risk	TRUE												Lower with higher cvd risk factors		1	1	1	1	1	0	1	1	0	0	0	7
	Genome-Wide Identification of Epigenetic Hotspots Potentially Related to Cardiovascular Risk in Adult Women after a Complicated Pregnancy	PMC4752476	PLoS One	2016	Cees Oudejans	FALSE	DNAm on CVD riskt factors, not on CVD itself		HELLP syndrome	EpiGenome-wide methylation	WGBS	Human	Netherlands	4			Blood	0/4			NA	CVD risk	TRUE						107								1	1	-1	1	1	0	1	1	0	0	1	6
	Mendelian Randomization Analysis Identifies CpG Sites as Putative Mediators for Genetic Influences on Cardiovascular Disease Risk	PMC5630190	Am J Hum Genet	2017	Tom G. Richardson	FALSE	CVD traits, no CVD as outcome		CVD risk	EpiGenome-wide methylation	450k	Human	UK	1018			Blood	NA			NA	CVD traits	TRUE																									0
	Child abuse and epigenetic mechanisms of disease risk	PMC3758252	Am J Prev Med	2013	Bao-Zhu Yang	FALSE	Child abuse, no CVD as outcome		Child abuse	EpiGenome-wide methylation	450k	Human	USA		96	96	Saliva	NA			0-20	Desiase biomarkers	FALSE														1	1	-1	1	1	0	1	1	1	0	0	6
	DNA methylation patterns associated with oxidative stress in an ageing population	PMC5123374	BMC Med Genomics	2016	Åsa K. Hedman	TRUE		Oxidative stress, but CVD as outcome and correlated CpGs to CVD	Oxidative stress	EpiGenome-wide methylation	450k	Human	Sweden	966			Blood	NA			70-80	CVD	TRUE	ZNF341	HIST1H4D, DVL1					cg11842944			cg08170869,															0	1
2021-05-18	Hypertensive Disorders of Pregnancy and DNA Methylation in Newborns	PMC6635125	Hypertension	2019	Nabila Kazmi	FALSE	Study focuses on hypertensive disorder in pregnant women, no direct CVD connection		Hypertensive disorders of pregnancy	Global Genome Methylation lvl	450k	Human	Europe		611	8226	Cord blood	NA			20-40	None	TRUE														1	1	1	1	1	0	1	1	1	0	1	9
	Neonatal DNA methylation profile in human twins is specified by a complex interplay between intrauterine environmental and genetic factors, subject to tissue-specific influence	PMC3409253	Genome Res	2012	Lavinia Gordon	FALSE	No connection to cvd, study focuses on methylation heritability and methylation in just born twins		DNAm	EpiGenome-wide methylation	27k	Human	Australia	34			Cord blood	NA			0	None	FALSE																									0
	Genome-wide identification of DNA methylation QTLs in whole blood highlights pathways for cardiovascular disease	PMC6753136	Nat Commun	2019	Tianxiao Huan	TRUE		A lot of CpGs associated with different CVDs	QTL	EpiGenome-wide methylation	450k	Human	USA	4170			Blood	1960/2210			NA	None	TRUE							A lot, page 6																		0
	Exploring the Relationship of Relative Telomere Length and the Epigenetic Clock in the LipidCardio Cohort	PMC6628615	Int J Mol Sci	2019	Verena L. Banszerus	FALSE	Epigenetic Clocks but no CVD	Epigenetic clock and telomere length used	Telomere length	Epigenetick Clock Methylation	3730 DNA Analyser	Human	Germany	773			Blood	529/244			20-90	None	TRUE														1	1	1	1	1	0	1	0	0	0	0	6
	Genome-Wide DNA Methylation in Peripheral Blood and Long-Term Exposure to Source-Specific Transportation Noise and Air Pollution: The SAPALDIA Study	PMC7263738	Environ Health Perspect	2020	Ikenna C. Eze	FALSE	No connection to cvd, study focuses on Air polution		Air Polution	EpiGenome-wide methylation	450k	Human	Switzerland	1389			Blood	1182/1360			30-70	None	TRUE																									0
2021-05-19	Epigenome-wide association study reveals differential DNA methylation in individuals with a history of myocardial infarction	PMC28172975	Hum Mol Genet	2016	Mathias Rask-Andersen	TRUE		Classic CpG methylation to CVD	CVD	EpiGenome-wide methylation	450k	Human	Sweden		238	491	Blood	341/388			20-70	CVD	TRUE							Many, page 3							1	1	-1	1	1	0	1	1	0	0	0	5
	Distinct epigenetic programs regulate cardiac myocyte development and disease in the human heart in vivo	PMC5786002	Nat Commun	2018	Ralf Gilsbach	TRUE		CpG methylation related to HF, need to dig from sup. Files	CVD	EpiGenome-wide methylation	WGBS	Human	USA	NA			Cardiac myocytes	NA			0-60	Heart failure	FALSE														1	1	-1	0	1	0	0	1	0	0	0	3
	Epigenetic Patterns in Blood Associated With Lipid Traits Predict Incident Coronary Heart Disease Events and Are Enriched for Results From Genome-Wide Association Studies	PMC5331877	Circ Cardiovasc Genet	2017	Åsa K. Hedman	FALSE	Study focuses on DNAm and different lipid types present, no direct connection to CVD		Different lipids	EpiGenome-wide methylation	450k	Human	USA	2306			Blood	NA			NA	None	TRUE																									0
	Exposure to welding fumes is associated with hypomethylation of the F2RL3 gene: a cardiovascular disease marker	PMC4680149	Occup Environ Med	2015	Mohammad B Hossain	TRUE		Methylation of F2RL3 in response to welding fumes, F2RL3 is a known CVD predictor	Air Polution	Specific Gene Methylation	Pyrosequencing	Human	Sweden		101	127	Blood		101/0	127/0	20-60	Gene methylation	TRUE		F2RL3					Info on CpG inside gene present							1	1	-1	-1	1	0	1	1	1	0	1	5
	DNA methylation patterns in newborns exposed to tobacco in utero	PMC4312439	J Transl Med	2015	Carmen Ivorra	FALSE	Study focuses on DNAm change with smoking status, no comparison to CVD		Smoking during pregnancy	EpiGenome-wide methylation	450k	Human	Spain		10	10	Cord blood/Blood		0/10	0/10	0-40	None	TRUE												Lower with smoking		1	1	-1	1	1	0	1	1	1	0	1	7
	Epigenetic Signatures of Cigarette Smoking	PMC5267325	Circ Cardiovasc Genet	2016	Roby Joehanes	FALSE	Study focuses on DNAm change with smoking status, no comparison to CVD		Smoking status	EpiGenome-wide methylation	450k	Human	World-wide	15907			Blood	NA			40-70	None	TRUE														1	1	-1	-1	1	0	-1	1	-1	0	1	1
	Aberrant DNA methylation levels of the formyl peptide receptor 1/2/3 genes are associated with obstructive sleep apnea and its clinical phenotypes	PMC7344102	Am J Transl Res	2020	Yung-Che Chen	FALSE	Study focuses on DNAm change in apnoe, no CVD connection		Obstructive sleep apnea	Specific Gene Methylation	Pyrosequencing	Human	Taiwan		68	10	Blood		64/14		30-70	None	TRUE														1	1	-1	1	1	0	1	1	0	0	0	5
2021-05-20	Accelerated DNA methylation changes in middle-aged men define sexual dimorphism in human lifespans	PMC6206726	Clin Epigenetics	2018	Fu-Hui Xiao	TRUE		DNAm in mens compared to womans, CVD comparison present	Aging	EpiGenome-wide methylation	450k	Human	China	NA			Blood	NA			40-50	Methylation difference	FALSE		AKAP8L		ADRBK1					cg14519515	cg20222376, cg20222376				1	1	-1	0	1	0	0	1	1	0	0	4
	Increased homocysteine and S-adenosylhomocysteine concentrations and DNA hypomethylation in vascular disease	PMC12881445	Clin Chem	2003	Rita Castro	TRUE		Global methylation lvl in patients with CVD, good case	Atherosclerosis	Global Genome Methylation lvl	Single nucleotide extension	Human	Portugal		17	15	Blood		17/0	15/0	40-70	Stroke/Infarction	FALSE												Lower with CVD		1	1	-1	1	1	0	1	1	1	0	0	6
	Energy Metabolites as Biomarkers in Ischemic and Dilated Cardiomyopathy	PMC7923201	Int J Mol Sci	2021	Jan Haas	TRUE		Methylation of specific genes in context of CVD, very useful	Dilated Cardiomyopathy	EpiGenome-wide methylation	450k	Human	Germany		82+52+39	51+57	Blood		133/40	73/35	40-70	DCM, ICM	TRUE		OGDH, SUCLA2, LDHA		ACO1, DLST, SUCL1, SUCLG2, PKM, PFKM, HK1										1	1	-1	1	1	0	1	1	1	0	0	6
	DNA methylation and gene expression integration in cardiovascular disease	PMC8034168	Clin Epigenetics	2021	Guillermo Palou‑Márquez	TRUE		Unsupervised ML to identify factors connecting CVD and DNAm, needs further investigation as the factors are made by ML	CVD	EpiGenome-wide methylation	450k	Human	USA	2055			Blood	871/1184			50-80	CVD	TRUE																									0
	Racial and Socioeconomic Disparity Associates with Differences in Cardiac DNA Methylation among Men with End-Stage Heart Failure	PMC33769919	Am J Physiol Heart Circ Physiol	2021	Mark E. Pepin	FALSE	Comparison of hf methylation patterns between african american and caucasian american, no comparison to WT		Heart Failure	EpiGenome-wide methylation	450k	Human	USA	31			Apical left ventricle	NA			40-70	Death	TRUE														1	1	-1	-1	1	0	1	1	0	0	0	3
	Mapping the methylation status of the miR-145 promoter in saphenous vein smooth muscle cells from individuals with type 2 diabetes	PMC5305035	Diab Vasc Dis Res	2017	Kirsten Riches	FALSE	DNAm in comparison to type 2 diabetes, which is a risk factor for CVD, but not CVD itself		Type 2 diabetes	Specific Gene Methylation	Pyrosequencing	Human	UK		22	22	Smooth muscle cells	NA			30-90	Methylation of miR-145	TRUE														1	1	-1	1	1	0	1	0	0	0	0	4
	Epigenome-wide association study of adiposity and future risk of obesity-related diseases	PMC29713043	Int J Obes (Lond)	2018	Gianluca Campanella	TRUE		One CpG correlated to Myocardial Infarction preset	Obesity	EpiGenome-wide methylation	450k	Human	Europe	1941			Blood	NA			30-70	Obesity	TRUE										cg12593793															0
2021-05-26	Long-term outdoor air pollution and DNA methylation in circulating monocytes: results from the Multi-Ethnic Study of Atherosclerosis (MESA)	PMC5131503	Environ Health	2016	Gloria C. Chi	FALSE	DNAm in comparison to air polution exposure, but not CVD		Air polution	EpiGenome-wide methylation	450k	Human	USA	1207			Blood	NA			40-90	None	FALSE																									0
	Epigenetic changes in blood leukocytes following an omega-3 fatty acid supplementation	PMC5405524	Clin Epigenetics	2017	Bénédicte L. Tremblay	FALSE	DNAm in comparison to Omega-3 supplement, but not CVD		Omega-3 supplement	EpiGenome-wide methylation	450k	Human	USA	36			Blood	18/18			20-40	None	TRUE																									0	1
	Blood-based omic profiling supports female susceptibility to tobacco smoke-induced cardiovascular diseases	PMC5320491	Sci Rep	2017	Aristotelis Chatziioannou	FALSE	DNAm in comparison to smoking, even though the study report diff. Met genes that are connected to CVD, no CVD measurments were done and no direct connection of DNAm to CVD is present		Smoking	EpiGenome-wide methylation	450k	Human	Italy/Sweden		338	250	Blood	236/413			20-80	None	FALSE														1	1	-1	1	1	0	1	1	1	0	0	6
	Genome-wide DNA methylation at birth in relation to in utero arsenic exposure and the associated health in later life	PMC5450181	Environ Health	2017	Akhilesh Kaushal	FALSE	DNAm in comparison to arsenic exposure, study mentions genes involved in CVD, but no CVD measurments itself		Arsenic exposure	EpiGenome-wide methylation	450k	Human	Taiwan	64			Cord blood	0/64			0-40	None	FALSE																									0
	DNA methylation patterns from peripheral blood separate coronary artery disease patients with and without heart failure	PMC7524212	ESC Heart Fail	2020	Chris R. Bain	TRUE		DNAm to Heart failure, ideal case for us	Heart Failure	EpiGenome-wide methylation	Single end sequencing	Human	Australia		10	10	Blood	20/0			50-90	Heart failure	TRUE	A lot of genes													1	1	1	1	1	0	1	1	0	0	1	8
	Alterations in cardiac DNA methylation in human dilated cardiomyopathy	PMC3598081	EMBO Mol Med	2013	Jan Haas	TRUE		DNAm to Heart failure, ideal case for us again	Idiopathic dilated cardiomyopathy/Heart failure	EpiGenome-wide methylation	27k	Human/Zebrafish	Germany		9	8	Left ventricular wall		6/3	5/3	40-70	HF	TRUE		DKFZp56K142, ATP6AP1, OTOF, PHF8, LDOC1, ADORA2ACCDC59, CSPG4, CTNNAL1, ERBB3, ERCC5, FST, HOXA9, PRDM7, SULT1A2, TRPV6, ZNF652		SULF2, GSTM5, FLJ20701, ATP2C1, CYP3A4, C9orf40, CNN3, EIF3S12, PPARGC1A										1	1	-1	1	1	0	1	1	0	0	0	5
	Novel DNA methylation sites associated with cigarette smoking among African Americans	PMC6557550	Epigenetics	2019	Veronica Barcelona	FALSE	DNAm in comparison to smoking, no comparison to CVD		Smoking	EpiGenome-wide methylation	850k	Human	USA	159			Saliva	0/159			20-40	None	FALSE																									0
	Blood methylomics in response to arsenic exposure in a low-exposed US population	PMC4167014	J Expo Sci Environ Epidemiol	2014	Xin Liu	FALSE	DNAm and arsenic exposure, no direct connection to CVD		Arsenic exposure	EpiGenome-wide methylation	450k	Human	USA		23	22			12/11	11/11	30-50	None	TRUE														1	1	-1	1	1	0	1	1	1	0	1	7
2021-05-28	The epigenetic clock as a predictor of disease and mortality risk: a systematic review and meta-analysis	PMC6458841	Clin Epigenetics	2019	Peter D. Fransquet	FALSE	Systematic review			NA	NA	NA	NA	NA	NA	NA	NA	NA	NA	NA	NA	NA	NA																									0
	Methylation-based estimated biological age and cardiovascular disease	PMC29231988	Eur J Clin Invest	2018	Lars Lind	TRUE		Ideal paper of Epigen clock to CVD	Epigenetick clock aging	Epigenetick Clock Methylation	450k	Human	Sweden	832			Blood	416/416			70-80	CVD	TRUE	ARHGEF25, CD2485												Horvath DiffAge significantly predicts incident CVD, Hannum DiffAge doesnt predict incident CVD												0
	GrimAge, an epigenetic predictor of mortality, is accelerated in major depressive disorder	PMC8021561	Transl Psychiatry	2021	Ekaterina Protsenko	FALSE	Epigenetic Clock compared to Depression, no connection to CVD		MDD	Epigenetick Clock Methylation	450k	Human	USA		50	63	Blood		22/27	24/36	20-70	MDD	FALSE														1	1	-1	1	1	0	0	1	0	0	0	4
	DNA Methylation and Age-Independent Cardiovascular Risk, an Epigenome-Wide Approach: The REGICOR Study (REgistre GIroní del COR)	PMC5823770	Arterioscler Thromb Vasc Biol	2018	Alba Fernández-Sanlés	TRUE		Methylation diff to CVD risk factors and to cvd itself	CVD	EpiGenome-wide methylation	450k	Human	Spain	465			Blood	224/241			30-80	CHD	TRUE	AHRR, CPT1A, PPIF, SBNO2						cg12547807, cg27537125, cg05951221, cg21566642, cg05575921, cg19939077, cg00574958, cg18608055																		0
	Associations between high blood pressure and DNA methylation	PMC6991984	PLoS One	2020	Nabila Kazmi	FALSE	DNAm and high blood pressure, only CVD risk factor, no CVD itself		High blood pressure	EpiGenome-wide methylation	450k	Human	UK	712			Blood	NA			40-70	High blood pressure	TRUE																									0
	Epigenetic age acceleration and metabolic syndrome in the coronary artery risk development in young adults study	PMC6858654	Clin Epigenetics	2019	Drew R. Nannini	FALSE	DNAm and metabolic syndrom, no direct connection to CVD		Metabolic Syndrome	EpiGenome-wide methylation	850k	Human	USA	1042			Blood	507/535			20-30	MetS	TRUE																									0	1
	Accelerated DNA methylation age and the use of antihypertensive medication among older adults	PMC6286862	Aging (Albany NY)	2018	Xu Gao	FALSE	DNAm and hypertension, no direct CVD connection		Hypertension	Epigenetick Clock Methylation	450k	Human	USA	546			Blood	NA			60-80	None	TRUE																									0	1
2021-05-31	Whole Blood DNA Methylation Signatures of Diet Are Associated With Cardiovascular Disease Risk Factors and All-Cause Mortality	PMC7442697	Circ Genom Precis Med	2020	Jiantao Ma	FALSE	DNAm and Diet, connection only to CVD risk factors			EpiGenome-wide methylation	450k/None	Human	USA	NA			Blood	NA			NA	Mortality	TRUE																									0
	Epigenome-Wide Association Study Identifies Cardiac Gene Patterning and a Novel Class of Biomarkers for Heart Failure	PMC28838933	Circulation	2017	Benjamin Meder	TRUE		DNAm and heart failure, good paper	Dilated cardiomyopathy	EpiGenome-wide methylation	450k	Human	Germany		41	31	LV/Blood	NA			40-70	None	FALSE	LY75, PTGES, CTNNAL1, TNFSF14, MRPL16, KIF17 , MED13L, TBX3, TBX5, TBX5-AS1, RBM19						Specified on page 7							1	1	1	1	1	0	1	1	0	0	0	7
	DNA methylation profiling allows for characterization of atrial and ventricular cardiac tissues and hiPSC-CMs	PMC6560887	Clin Epigenetics	2019	Kirstin Hoff	TRUE		DNAm and heart failure with heart tissue samples	Congenital heart defects	EpiGenome-wide methylation	450k	Human	Germany		49	13	Heart tissue	NA			NA	HF	FALSE	POLR2A, EZH2, EP300, GATA2, FOS, RUNX3, CEBPB, TCF7L2, MAX, TEAD4													1	1	-1	1	1	0	1	1	0	0	0	5
	Genome-Wide Analysis of DNA Methylation and Fine Particulate Matter Air Pollution in Three Study Populations: KORA F3, KORA F4, and the Normative Aging Study	PMC4937859	Environ Health Perspect	2016	Tommaso Panni	FALSE	DNAm and air polution, no direct CVD connection		Air Polution	EpiGenome-wide methylation	450k	Human	Germany/USA	657			Blood	50/50			40-70	None	FALSE																									0
	Longitudinal analysis of epigenome-wide DNA methylation reveals novel smoking-related loci in African Americans	PMC6557606	Epigenetics	2019	Jiaxuan Liu	FALSE	DNAm and smoking, no direct CVD connection		Smoking	EpiGenome-wide methylation	450k	Human	USA	380			Blood	109/271			50-70	None	TRUE														1	1	-1	1	1	0	1	1	1	0	0	6
	DNA methylation is altered in maternal blood vessels of women with preeclampsia	PMC4046447	Reprod Sci	2012	Ahmad A. Mousa	FALSE	DNAm and preclampsia, no CVD		Preclampsia	EpiGenome-wide methylation	27k	Human	USA		7	5	Arteries and veins		0/7	0/5	20-30	None	TRUE														1	1	-1	1	1	0	1	1	0	0	0	5
	DNA methylation in APOE: The relationship with Alzheimer's and with cardiovascular health	PMC7185210	Alzheimers Dement (N Y)	2020	Jure Mur	FALSE	DNAm and briefly risk of CVD, no direct connection		APOE gene methylation	Specific CpG Methylation	NA	Human	Scotland	5828			Blood	2429/3399			10-100	None	TRUE																									0
2021-05-01	Epigenome-Wide Association Study Indicates Hypomethylation of MTRNR2L8 in Large-Artery Atherosclerosis Stroke	PMC31084332	Stroke	2019	Yupei Shen	TRUE		DNAm and Ishemic stroke	Ischemic Stroke	EpiGenome-wide methylation	450k	Human	China		12	12		NA			60-80	None	TRUE	MTRNR2L8 promotor						cg05740793							1	1	-1	1	1	0	1	1	0	0	0	5
	An epigenome-wide association analysis of cardiac autonomic responses among a population of welders	PMC5330442	Epigenetics	2017	Jinming Zhang	TRUE		Welding fumes and cardiac autonomic responses, can be included after additional review	Cardiac autonomic responses	EpiGenome-wide methylation	450k	Human	USA	75			Blood	75/0			20-80	None	TRUE	GPR133									cg26829071															0	1
	Epigenetic age acceleration predicts cancer, cardiovascular, and all-cause mortality in a German case cohort	PMC4891876	Clin Epigenetics	2016	Laura Perna	TRUE		Etremely important paper, overlap with our study is huge	Epigenetick clock and mortality	Epigenetick Clock Methylation	450k	Human	Germany	1864			Blood	890/972			40-80	CVD death/Cancer death	TRUE	CD27, MAP3K5, KPNA1, LAG3, SSRP1, SCAP						cg19724470, cg15804973, cg25564800, cg01820374, cg01511567, cg26614073																		0
	DNA methylation of lipid-related genes affects blood lipid levels	PMC5012424	Circ Cardiovasc Genet	2015	Liliane Pfeiffer	FALSE	DNAm and blood lipid lvl, no direct connection to CVD		Blood lipid lvl	EpiGenome-wide methylation	450k	Human	Germany	1776			Blood	NA			50-70	None	TRUE																									0
	Smoking-Associated DNA Methylation Biomarkers and Their Predictive Value for All-Cause and Cardiovascular Mortality	PMC4710597	Environ Health Perspect	2016	Yan Zhang	TRUE		DNAm, smoking and CVD mortality, paperp from the same group as th Laura Perna	Smoking	EpiGenome-wide methylation	450k	Human	Germany	1000			Blood	500/500			50-80	Death	TRUE							cg05575921, cg06126421							1	1	1	1	1	0	1	1	1	0	1	9
2021-05-02	Particulate matter, the newborn methylome, and cardio-respiratory health outcomes in childhood	PMC5804519	Environ Epigenet	2016	Carrie V. Breton	FALSE	DNAm and air polution, no direct CVD connection		Air Polution	EpiGenome-wide methylation	450k	Human	USA	240			Blood	100/140			0	None	TRUE																									0	1
	Variable promoter methylation contributes to differential expression of key genes in human placenta-derived venous and arterial endothelial cells	PMC3729658	BMC Genomics	2013	Jihoon E Joo	FALSE	No CVD connection at all		Gene expression	EpiGenome-wide methylation	450k	Human	Australia	18			Placenta	NA			NA	None	FALSE														1	1	-1	1	1	0	1	0	0	0	0	4
	Cigarette smoking related DNA methylation in peripheral leukocytes and cardiovascular risk in young adults	PMC7152556	Int J Cardiol	2020	Cesar Sabogal	FALSE	DNAm, smoking and CVD risk factor		Smoking	EpiGenome-wide methylation	450k	Human	USA	480			Blood	NA			20-40	None	TRUE																									0
	Longitudinal genome-wide methylation study of Roux-en-Y gastric bypass patients reveals novel CpG sites associated with essential hypertension	PMC4841955	BMC Med Genomics	2016	Adrian E. Boström	FALSE	DNAm and CVD risk factor		Hypertension	EpiGenome-wide methylation	450k	Human	Sweden	550			Blood	274/276			0-110	None	TRUE														1	1	1	1	1	0	1	1	1	0	0	8
	DNA methylation profiling identifies a high effect genetic variant for lipoprotein(a) levels	PMC7518699	Epigenetics	2020	Gregory T. Jones	FALSE	DNAm and CVD risk factor		Circulating lipoprotein	EpiGenome-wide methylation	450k/850k	Human	New Zealand		1020	359	Blood		692/391	359/0	60-70	None	TRUE														1	1	-1	1	1	0	1	1	1	0	0	6
	Maternal Smoking During Pregnancy Induces Persistent Epigenetic Changes Into Adolescence, Independent of Postnatal Smoke Exposure and Is Associated With Cardiometabolic Risk	PMC6764289	Front Genet	2019	Sebastian Rauschert	FALSE	DNAm and smoking, no direct CVD connection		Smoking	EpiGenome-wide methylation	450k	Human	Australia		296	699	Blood		139/157	162/337	10-20	None	TRUE														1	1	-1	1	1	0	1	1	1	0	0	6
	Differential methylation in visceral adipose tissue of obese men discordant for metabolic disturbances	PMC24495915	Physiol Genomics	2014	Frédéric Guénard	FALSE	DNAm and metabolic syndrom, no direct connection to CVD		Metabolic Syndrome	EpiGenome-wide methylation	450k	Human	Canada		7	7	Blood	14/0			20-50	None	TRUE														1	1	-1	1	1	0	1	0	0	0	0	4
2021-06-07	Epigenome-Wide Association Study of Dietary Fiber Intake in African American Adolescents	PMC6344930	Mol Nutr Food Res	2018	Li Chen	FALSE	DNAm and fiber intake, no connection to CVD		Fiber intake	EpiGenome-wide methylation	450k	Human	USA	284			Blood	142/142			10-20	None	TRUE																									0	1
	Epigenome-wide association of myocardial infarction with DNA methylation sites at loci related to cardiovascular disease	PMC5432989	Clin Epigenetics	2017	Masahiro Nakatochi	TRUE		MI and DNAm, good paper	Miocardial infarction	EpiGenome-wide methylation	450k	Human	Japan		191	191	Blood	382/0			50-80	None	TRUE	ZFHX3, SMARCA4, SGK1						cg07786668, cg17218495, cg06642177							1	1	-1	1	1	0	1	1	0	0	1	6
	Epigenomic Assessment of Cardiovascular Disease Risk and Interactions With Traditional Risk Metrics	PMC7428544	J Am Heart Assoc	2020	Kenneth Westerman	TRUE		Multiple cohorts association of DNAm and CVD	CVD	EpiGenome-wide methylation	450k	Human	USA	Multiple cohorts																																		0
	DNA methylation and exposure to ambient air pollution in two prospective cohorts	PMC6139298	Environ Int	2017	Michelle Plusquin	FALSE	DNAm and air polution, no direct CVD connection			EpiGenome-wide methylation	450k	Human																																				0
	Cigarette smoking reduces DNA methylation levels at multiple genomic loci but the effect is partially reversible upon cessation	PMC4623553	Epigenetics	2014	Loukia G Tsaprouni	FALSE	DNAm and smoking, no direct CVD connection			EpiGenome-wide methylation	450k	Human	UK																																			0
	Altered DNA methylation in neonates born large-for-gestational-age is associated with cardiometabolic risk in children	PMC5349931	Oncotarget	2016	Xian-hua Lin	FALSE	DNAm and birth weight, no direct CVD connection		Large-for-gestationalage	EpiGenome-wide methylation	450k	Human	China	181			Cord blood	96/85			0-10	None	TRUE														1	1	-1	1	1	0	1	1	0	0	0	5
	Prenatal lead exposure is associated with decreased cord blood DNA methylation of the glycoprotein VI gene involved in platelet activation and thrombus formation	PMC5804686	Environ Epigenet	2015	Karin Engstro¨m	FALSE	DNAm and lead exposure, which is a CVD risk factor, but no CVD comparison provided		Lead exposure	EpiGenome-wide methylation	450k	Human	India	127			Cord blood	0/127			10-40	None	TRUE																									0
2021-06-08	B-vitamins intake, DNA-methylation of One Carbon Metabolism and homocysteine pathway genes and myocardial infarction risk: the EPICOR study	PMC24418380	Nutr Metab Cardiovasc Dis	2014	G. Fiorito	TRUE		MI and DNAm	Folic acid and MI	EpiGenome-wide methylation	450k	Human	Europe		206	206	Blood		139/67	139/67	40-60	None	TRUE	AMT, TCN2, CBS, PON1													1	1	-1	1	1	0	1	1	0	0	1	6
	Thyroid hormone biosynthesis machinery is altered in the ischemic myocardium: An epigenomic study	PMC28526543	Int J Cardiol	2017	Carolina Gil-Cayuela	TRUE		ICM and DNAm	Thyroid hormone in ICM	Specific Gene Methylation	850k	Human	Spain		8	8	Left ventriculum	16/0			40-60	None	TRUE	TPO								CG01957222	CG14601038, CG08537127				1	1	-1	1	1	0	1	1	0	0	0	5
	Methylome analysis reveals alterations in DNA methylation in the regulatory regions of left ventricle development genes in human dilated cardiomyopathy	PMC27417303	Genomics	2016	Bong-Seok Jo	TRUE		Difference in DNAm between LV and RV	Dilated Cardiomyopathy	EpiGenome-wide methylation	450k	Human	Korea		22	8	Left and right ventricles	NA			50-70	None	TRUE	TBX5, HAND1, NKX2-5													1	1	-1	1	1	0	1	1	1	0	1	7
	The blood genome-wide DNA methylation analysis reveals novel epigenetic changes in human heart failure	PMC28485796	Eur Rev Med Pharmacol Sci	2017	B. LI	TRUE		HF and DNAm	Heart Failure	EpiGenome-wide methylation	reduced-representation bisulfite sequencing	Human	China		6	6	Blood		3/3	3/3	50-70	None	TRUE	MPV17L, GLUT1													1	1	-1	1	1	0	1	0	0	0	0	4
	How does socio-economic position (SEP) get biologically embedded? A comparison of allostatic load and the epigenetic clock(s)	PMC30818253	Psychoneuroendocrinology	2019	Cathal McCrory	FALSE	Epigenetic clock and social status, no CVD connection		Socioeconomic status	Epigenetick Clock Methylation	850k	Human	Ireland	490			Blood	244/246			50-90	Epigenetic age acceleration	TRUE																									0
	Role of the Epigenome in Heart Failure	PMC32326823	Physiol Rev	2020	Roberto Papait	FALSE	Systematic review		NA	NA	NA	NA	NA	NA	NA	NA	NA	NA	NA	NA	NA	NA	NA																									0
	Childhood exposure to hunger: associations with health outcomes in later life and epigenetic markers	PMC33215951	Epigenomics	2020	Laura Perna	TRUE		No connection of DNAm - hunger - CVD was found	Hunger	EpiGenome-wide methylation	450k	Human	Germany	2335			Blood	NA			70-100	CVD history	TRUE																									0
2021-06-09	An epigenetic map of age-associated autosomal loci in northern European families at high risk for the metabolic syndrome	PMC4372177	Clin Epigenetics	2015	Omar Ali	FALSE	CVD risk factor, no direct CVD connection		Metabolic Syndrome	EpiGenome-wide methylation	450k	Human	Europe	192			Blood	NA			0-90	None	TRUE																									0
	Integrated Multiomics Approach to Identify Genetic Underpinnings of Heart Failure and Its Echocardiographic Precursors: Framingham Heart Study	PMC31703168	Circ Genom Precis Med	2019	Charlotte Andersson	TRUE			Heart Failure	EpiGenome-wide methylation	450k	Human	USA	2534			Blood	47%/53%			50-80	Heart failure	TRUE	A lot of genes related to different CVD																								0
	Ischemic heart disease and stroke in relation to blood DNA methylation	PMC3690659	Epidemiology	2010	Andrea Baccarelli	TRUE			Ischemic Stroke	Specific Gene Methylation/Global methylation	Pyrosequencing	Human	USA		242	470	Blood	712/0			50-100	IHD and stroke	TRUE												Hypomethylation associated with CVD		1	1	1	1	1	0	1	1	1	0	0	8
	Tobacco-smoking-related differential DNA methylation: 27K discovery and replication	PMC3071918	Am J Hum Genet	2011	Lutz P. Breitling	FALSE	DNAm and smoking, no CVD connection		Smoking	EpiGenome-wide methylation	27k	Human	Germany	180			Blood	90/87			NA	None	TRUE														1	1	-1	1	1	0	1	1	1	1	1	8
	Methylation of Apoptosis-Associated Speck-Like Protein With a Caspase Recruitment Domain and Outcomes in Heart Failure	PMC4861674	J Card Fail	2016	Brittany Butts	TRUE		DNAm and Heart Failure	Heart Failure	Specific CpG Methylation	Pyrosequencing	Human	USA	155			Blood	99/56			20-90	HF	TRUE				ASC																					0
2021-06-10	Mitochondrial DNA copy number can influence mortality and cardiovascular disease via methylation of nuclear DNA CpGs	PMC7523322	Genome Med	2020	Christina A. Castellani	FALSE	Mitochondrial DNA and DNAm, no connection to CVD		Mitochondrial DNA	EpiGenome-wide methylation		Human																																				0
	Genome-scale hypomethylation in the cord blood DNAs associated with early onset preeclampsia	PMC4371797	Clin Epigenetics	2015	Travers Ching	FALSE	Preclampsia and DNAm, no connection to CVD		Preclampsia	EpiGenome-wide methylation	450k	Human					Cord blood																															0
	Platelet mitochondrial DNA methylation predicts future cardiovascular outcome in adults with overweight and obesity	PMC7026975	Clin Epigenetics	2020	Sarah Corsi	TRUE		Only study on MtDNAm, very interesting	Mitochondrial DNA, obessity and CVD	Mitochondrial DNA methylation	Pyrosequencing	Human	Italy		84	116	Blood		35/50	44/72	40-80	CVD	TRUE				MT-CO1 , MT-CO3, MT-TL1					nt6807, nt9444, nt3254					1	1	-1	1	1	0	1	1	1	0	1	7
	Associations between dietary vitamin intake, ABCA1 gene promoter DNA methylation, and lipid profiles in a Japanese population	PMC31504085	Am J Clin Nutr	2019	Ryosuke Fujii	FALSE	Vitamine intake and DNAm on specific gene, no CVD connection			Specific gene methylation	Pyrosequencing	Human	Japan	225			Blood	108/117			50-80	None	TRUE																									0
	Gene-specific DNA methylation profiles and LINE-1 hypomethylation are associated with myocardial infarction risk	PMC4690365	Clin Epigenetics	2015	Simonetta Guarrera	TRUE		DNAm and MI	myocardial infarction	EpiGenome-wide methylation	450k	Human	Italy		292	292	Blood		188/104	188/104	NA	MI	TRUE		ZBTB12, LINE-1												1	1	-1	1	1	0	1	1	0	0	0	5
	Novel DNA Methylation Sites Influence GPR15 Expression in Relation to Smoking	PMC6163736	Biomolecules	2018	Tina Haase	FALSE	DNAm and smoking, no CVD connection		Smoking	Specific gene methylation	Mass spectrometry	Human	Germany	1291			Blood					None	FALSE																									0
	Epigenetic Age Acceleration in Adolescence Associates With BMI, Inflammation, and Risk Score for Middle Age Cardiovascular Disease	PMC6555851	J Clin Endocrinol Metab	2019	Rae-Chi Huang	FALSE	DNAm and CVD risk factor		Epigenetic age acceleration	Epigenetick Clock Methylation	450k	Human	Australia	995			Blood	501/494			10-20	None	TRUE																									0
2021-06-11	Identification of differentially methylated BRCA1 and CRISP2 DNA regions as blood surrogate markers for cardiovascular disease	PMC5506022	Sci Rep	2017	Geoffrey Istas	TRUE		Atherosclerosis and DNAm	Atherosclerosis	EpiGenome-wide methylation	450k	Human	Germany		8	8	Blood	NA			40-90	None	TRUE				BRCA1, CRISP2					cg26370022, cg15065591, cg02286533, cg18372208, cg14947218, cg16006004, cg06001716, cg25288140, cg24900425, cg26715042, cg14997592, cg04595372, cg01706515, cg25390787, cg08942800, cg01076129			No difference		1	1	-1	0	1	0	1	0	0	0	1	4
	Variability of Methylation Profiles of CpG Sites in microrNA Genes in Leukocytes and Vascular Tissues of Patients with Atherosclerosis	PMC28601079	Biochemistry (Mosc)	2017	A. N. Kucher	TRUE		Strange paper, no controls but studies atherosclerosis and patients with MI, also is from russia and IF 1…	Atherosclerosis	Specific gene methylation	27k	Human	Russia	6			Right coronary arterie/ITA/GSV	6/0			40-70	None	TRUE																									0
	Epigenetic Clocks and Allostatic Load Reveal Potential Sex-Specific Drivers of Biological Aging	PMC31603985	J Gerontol A Biol Sci Med Sci	2020	Cathal McCrory	FALSE	Epigenetic clock aging but not with CVD		Epigenetic age acceleration	Epigenetick Clock Methylation	850k	Human	Ireland	490			Blood	244/246			50-70	Epi Age acceleration	TRUE																									0
2021-06-15	Distinct epigenomic features in end-stage failing human hearts	PMC3634158	Circulation	2011	Mehregan Movassagh	TRUE		DNAm and HF, good	Heart Failure	EpiGenome-wide methylation	MeDIP	Human	UK		4	4	Left ventricel	NA			NA	Cardiomyopathi	TRUE	DUX4													1	1	-1	1	1	0	1	1	0	0	-1	4
	F2RL3 methylation in blood DNA is a strong predictor of mortality	PMC4258765	Int J Epidemiol	2014	Yan Zhang	FALSE	DNAm and smoking, no CVD connection		Smoking	EpiGenome-wide methylation	Mass spectrometry	Human	Germany	3588			Blood	1592/1994			50-80	All cause mortality	TRUE																									0
	DNA methylation at birth within the promoter of ANRIL predicts markers of cardiovascular risk at 9 years	PMC5010744	Clin Epigenetics	2016	Robert Murray	FALSE	DNAm and gene linked to CVD risk factors, no CVD itself		ANRIL methylation	Specific gene methylation	Pyrosequencing	Human	UK	144			Cord blood	72/72			0-10	CHD risk	TRUE																									0
	Epigenome-Wide Association Study Identifies a Novel DNA Methylation in Patients With Severe Aortic Valve Stenosis	PMC31928219	Circ Genom Precis Med	2020	Takahito Nasu	TRUE		DMAm and aortic valve stenosis, but a strange very short paper	Aortic valve stenosis	EpiGenome-wide methylation	DNA methylation capture sequencing	Human	Japan		44	44	Blood	NA			NA	Aortic valve stenosis	FALSE		TRIB1												1	1	-1	0	0	0	1	0	0	0	-1	1
	A comparison of genome-wide DNA methylation patterns between different vascular tissues from patients with coronary heart disease	PMC4391864	PLoS One	2015	Maria S. Nazarenko	TRUE		DNAm in CHD, strange study design without controls, needs further investigation	CHD	EpiGenome-wide methylation	27k	Human	Russia	21			Right coronary arterie	21/0			50-70	Coronary artery stenosis	TRUE		MIR10B, HOXD4								cg01152019															0
	DNA methylation reprograms cardiac metabolic gene expression in end-stage human heart failure	PMC6843013	Am J Physiol Heart Circ Physiol	2019	Mark E. Pepin	TRUE		DNAm and HF	Heart Failure	EpiGenome-wide methylation	WGBS	Human	USA		7	3	Apical heart tissue	NA			30-70	Heart failure	TRUE				NRF1										1	1	-1	0	1	0	1	1	1	0	1	6
	Epigenetic aging in newborns: role of maternal diet	PMC31942922	Am J Clin Nutr	2020	Melinda Phang	FALSE	Epigenetic aging, no direct CVD connection			Epigenetick Clock Methylation	850k	Human	Australia	169			Blood	NA			0-0	Epigenetic age	TRUE																									0
	Dissecting the association of autophagy-related genes with cardiovascular diseases and intermediate vascular traits: A population-based approach	PMC6433264	PLoS One	2019	Eliana Portilla-Fernandez	FALSE	Autophagy related genes and CVD risk factors, no CVD itself		Autophagy related genes	EpiGenome-wide methylation	NA	Human	Netherlands	NA			NA	NA			NA	None	TRUE																									0
2021-06-16	Genetic and epigenetic polymorphisms of eNOS and CYP2D6 in mainland Chinese Tibetan, Mongolian, Uygur, and Han populations	PMC31616043	Pharmacogenomics J	2020	Guangzhao Qi	FALSE	DNAm and CVD risk factor		Cytochrome P450 polymorphism	EpiGenome-wide methylation	WGBS	Human	China	842			Blood	NA			NA	None	TRUE																									0
	Age-related clonal haemopoiesis is associated with increased epigenetic age	PMC31430471	Curr Biol	2019	Neil A. Robertson	FALSE	DNAm and CVD risk factor		Epigenetic age acceleration	EpiGenome-wide methylation	450k	Human	UK	1136			Blood	NA			60-90	Epigenetic age difference	TRUE																									0
	Prospective Study of Epigenetic Age Acceleration and Incidence of Cardiovascular Disease Outcomes in the ARIC Study (Atherosclerosis Risk in Communities)	PMC5863591	Circ Genom Precis Med	2018	Nicholas S. Roetker	TRUE		Epigenetic clock and CVD, great paper	Epigenetic age acceleration and CVD	Epigenetick Clock Methylation	450k	Human	USA	2543			Blood	35/65%			50-70	CVD	TRUE													Hannum is more associated with all CVD then Horvath. Horvath does not correlatet with HF at all												0
	DNA methylation age calculators reveal association with diabetic neuropathy in type 1 diabetes	PMC7132894	Clin Epigenetics	2020	Delnaz Roshandel	FALSE	DNAm and CVD risk factor		Epigenetic age	Epigenetick Clock Methylation	450k/850k	Human	Canada	499			Blood				10-40	Diabetes	TRUE																									0
	Genome-wide non-CpG methylation of the host genome during M. tuberculosis infection	PMC4845000	Sci Rep	2016	Garima Sharma	FALSE	DNAm and no CVD connection at all		non CpG methylation	EpiGenome-wide methylation	WGBS	Human cells	India	NA			Cells	NA			NA	NA	NA																									0
	Detection of altered global DNA methylation in coronary artery disease patients	PMC18613790	DNA Cell Biol	2008	Priyanka Sharma	TRUE		Global DNAm and CAD	Coronary artery disease	Global Genome Methylation lvl	Cytosine extension assay	Human	India		137	150	Blood	NA			20-80	CAD	TRUE												Higher in CAD		1	1	1	1	1	0	1	0	1	0	1	8
	In situ nuclear DNA methylation in dilated cardiomyopathy: an endomyocardial biopsy study	PMC7160509	ESC Heart Fail	2020	Takatomo Watanabe	TRUE		Global DNAm and DNAm localization in cell types	Dilated Cardiomyopathy	Global Genome Methylation lvl	Immunoelectron microscopy	Human	Japan		75	20	Left ventricular endomyocardium		51/24	11/9	10-80	Dilated cardiomyopathy	TRUE												Higher in DCM, but only in cardiomyocytes		1	1	1	1	1	0	1	1	1	0	1	9
	DNA methylation modules associate with incident cardiovascular disease and cumulative risk factor exposure	PMC6792327	Clin Epigenetics	2019	Kenneth Westerman	TRUE		DNAm and CVD	CVD	EpiGenome-wide methylation	450k	Human	USA	2587+2023			Blood	45/55% + 0/100%			50-80	CVD	TRUE	SLC9A1, SLC1A5, TNRC6C																								0
2021-06-17	DNA methylation profile of genes involved in inflammation and autoimmunity correlates with vascular function in morbidly obese adults	PMC33487124	Epigenetics	2021	M. M. Ali	FALSE	Full text not available																																									0
	Correlation of hypertension and F2RL3 gene methylation with Prognosis of coronary heart disease	PMC30574762	J Biol Regul Homeost Agents	2018	Gao, B. F.	FALSE	Full text not available																																									0
	Epigenome-wide analysis in familial hypercholesterolemia identified new loci associated with high-density lipoprotein cholesterol concentration	PMC23244308	Epigenomics	2012	Simon-Pierre Guay	FALSE	DNAm and CVD risk factor		high-density lipoprotein cholesterol	EpiGenome-wide methylation	27k	Human	Canada		11	10	Blood	21/0			40-70	cholesterol levels	TRUE														1	1	1	1	1	0	1	1	1	0	0	8
	AHRR hypomethylation as an epigenetic marker of smoking history predicts risk of myocardial infarction in former smokers	PMC32947224	Atherosclerosis	2020	Anne Langsted	TRUE		MI smoking and DNAm	Smoking and MI	Specific CpG methylation	Taqman assay	Human	Denmark	10510			Blood	NA			NA	myocardial infarction	TRUE		AHRR								cg05575921				1	1	1	1	1	0	1	1	1	0	1	9
	Epigenetic profiling identifies novel genes for ascending aortic aneurysm formation with bicuspid aortic valves	PMC26334848	Heart Surg Forum	2015	Shah, A. A.	FALSE	Full text not available																																									0
	Evaluation of the influence of global DNA methylation level in patients with acute coronary syndrome	PMC33069663	Clin Chim Acta	2020	Fábia C.S. Soares	TRUE		ACS and global DNAm	Acute coronary syndrome	Global Genome Methylation lvl	ELISA-based kit	Human	Brazil		190	75	NA	NA			50-80	ACS	TRUE												Higher in ACS		1	1	1	1	1	0	1	1	1	0	1	9
	Global DNA hypermethylation in peripheral blood mononuclear cells and cardiovascular disease risk: a population-based propensity score-matched cohort study	PMC33766847	J Epidemiol Community Health	2021	Tsuboi, Y.	FALSE	Full text not available																																									0
	A genome-wide scan reveals important roles of DNA methylation in human longevity by regulating age-related disease genes	PMC4368809	PLoS One	2015	Fu-Hui Xiao	FALSE	DNAm and CVD risk factor		Aging	EpiGenome-wide methylation	MeDIP-Seq	Human	China		4	4			0/4	NA	NA-110	Aging	FALSE														1	1	-1	-1	1	0	1	1	1	0	0	4
2021-06-18	Integrative analysis of methylome and transcriptome variation of identified cardiac disease-specific genes in human cardiomyocytes after PM(2.5) exposure	PMC30286548	Chemosphere	2018	Xiaozhe Yang	FALSE	DNAm and CVD risk factor		Air polution	EpiGenome-wide methylation	450k	Human cells	China	NA			Cardiomyocytes	NA			NA	None	FALSE																									0
	DNA methylation map of human atherosclerosis	PMC25091541	Circ Cardiovasc Genet	2014	Silvio Zaina	TRUE		DNAm and Atherosclerosis	Atherosclerosis	EpiGenome-wide methylation	WGBS/450k	Human	Spain		19	15	Aorta	NA			NA	Atherosclerosis	FALSE	HOXA6, PDGFA, A2BP1, CALD1, DAAM1, EGFR, FBN2, HOXA9, HOXB3, KCNMA1, MAP1B, MIR23b, MYH10, PDGFD, PLA2G10, PLAT, RPTOR, PRKCE, PRRX1, PTK2 PXDN, TSC22D1											Higher in Atherosclerosis		1	-1	-1	1	1	0	0	1	0	0	0	2
																																																0
																																																0
																																																0
																																																0
2022-06-09	Epigenetic Regulation of F2RL3 Associates With Myocardial Infarction and Platelet Function.	PMC8812435	Circulation research	2022	Corbin LJ	TRUE		Smoking and MI	F2RL3, Smoking, MI	Specific gene methylation	Pyrosequencing	Human	UK	3205	648	2350	Blood	45/55			65+-11	MI		F2RL3						cg03636183	16 889 741-2bp; 16 889 756-7bp; 16 889 785-6bp						1	1	1	1	1	0	1	1	1	0	1	9
2022-06-09	DNA methylation biomarkers of myocardial infarction and cardiovascular disease.	PMC8061080	Clinical epigenetics	2021	Fernandez-Sanles A	TRUE			AMI	EpiGenome-wide methylation	850k	Human	Spain	391	196	195	Blood	50/50			63+-7	AMI		AHRR, PTCD2, MPO						cg05575921, cg25769469, cg21566642, cg04988978							1	1	1	1	1	0	0	0	1	0	1	7
2022-06-09	The role and molecular mechanism of epigenetics in cardiac hypertrophy.	PMC32297065	Heart failure reviews	2021	Lei H	FALSE	Review																																									0
2022-06-09	BMPR2 promoter methylation and its expression in valvular heart disease complicated with pulmonary artery hypertension.	PMC8660616	Aging	2021	Li N	TRUE			VHD	Specific gene methylation	Pyrosequencing	Human	China	83	55	28	Blood							BMPR2			BMPR2										1	1	1	1	1	0	1	0	0	0	1	7
2022-06-09	BCL-6 promotes the methylation of miR-34a by recruiting EZH2 and upregulating CTRP9 to protect ischemic myocardial injury.	PMC33502806	BioFactors (Oxford, England)	2021	Lin JM	FALSE	No DNAm measurments		AMI																																							0
2022-06-09	Association of DNA methylation and transcriptome reveals epigenetic etiology of heart failure.	PMC34870779	Functional & integrative genomics	2022	Lin Z	FALSE	No Human measurments																																									0
2022-06-09	The epigenetic etiology of cardiovascular disease in a longitudinal Swedish twin study.	PMC8223329	Clinical epigenetics	2021	Qin X	TRUE		13148_2021_1113_MOESM1_ESM Supplement	CVD	EpiGenome-wide methylation	450k	Human	Sweeden	535			Blood	41,5/58,5			73+-9									13148_2021_1113_MOESM1_ESM							1	1	1	1	1	0	0	0	0	0	1	6
2022-06-09	Global DNA hypermethylation in peripheral blood mononuclear cells and cardiovascular disease risk: a population-based propensity score-matched cohort study.	PMC33766847	Journal of epidemiology and community health	2021	Tsuboi Y	TRUE			CVD	Specific gene methylation	Pyrosequencing	Human	Japan	822			Blood							LINE-1			LINE-1										1	1	1	1	1	0	0	0	1	0	1	7
2022-06-09	A deep learning model for early risk prediction of heart failure with preserved ejection fraction by DNA methylation profiles combined with clinical features.	PMC8772140	Clinical epigenetics	2022	Zhao X	TRUE		Page 10 in full text, 25 CpG	Heart Failure	EpiGenome-wide methylation	450k	Human	USA	968			Blood				64+-8																1	1	1	1	1	0	1	-1	1	0	-1	5
2022-06-23	F2RL3 Methylation in the Peripheral Blood as a Potential Marker for the Detection of Coronary Heart Disease: A Case-Control Study.	PMC8996303	Frontiers in genetics	2022	Zhao X	TRUE			CHD	Specific gene methylation	Mass spectrometry	Human	China	364	180	184	Blood		109/71	114/70	66+-8			F2RL3	F2RL3					cg03636183							1	1	-1	1	1	0	1	1	1	0	1	7
2022-06-23	Blood Leukocyte DNA Methylation Predicts Risk of Future Myocardial Infarction and Coronary Heart Disease	PMC6812683	Circulation	2019	Agha G	TRUE		Page 6 and 7, CpGs	CHD	EpiGenome-wide methylation	450k	Human	USA/Europe	11461			Blood				64																											0
2022-06-23	Global DNA methylation and risk of subclinical atherosclerosis in young adults: the Pathobiological Determinants of Atherosclerosis in Youth (PDAY) study	PMC3272499	Atherosclerosis	2011	Bressler J	TRUE			Atherosclerosis	Global Genome Methylation lvl	Pyrosequencing	Human	USA	600	300	300	Liver																		No association		1	1	-1	1	1	0	1	0	1	0	1	6
2022-06-23	Atherosclerosis prediction by microarray-based DNA methylation analysis	PMC7401703	Exp Ther Med	2020	Chen, W. D.	TRUE		CpG should be in supplement	Atherosclerosis	EpiGenome-wide methylation	450k	Human	China	30	15	15	Blood																				1	1	-1	1	1	0	0	0	0	0	0	3
2022-06-23	Association between promoter DNA methylation and gene expression in the pathogenesis of ischemic stroke	PMC6781986	Aging (Albany NY)	2019	Deng, G. X.	TRUE				EpiGenome-wide methylation	450k	Human		322	161	161	Blood		51/110	49/112	58+-9						HLA-DRB1, HLA-DQB1			cg01601712, cg05269323, cg19825410, cg21885112							1	1	-1	1	1	0	1	1	1	0	1	7
2022-06-23	DNA methylation and atherosclerosis	PMC12163701	J Nutr	2002	Dong, C.	FALSE	Review																																									0
2022-06-23	Biological Age Acceleration Is Lower in Women With Ischemic Stroke Compared to Men	PMC35209739	Stroke	2022	Gallego-Fabrega, C.	TRUE			Ischemic Stroke	Epigenetick Clock Methylation	450k/850k	Human	Spain	378+981+26			Blood	211/163			75+-10															Hannum clock shows lower epigenetic age for Women in IS												0
2022-06-24	Promoter methylation and functional variants in arachidonate 5-lipoxygenase and forkhead box protein O1 genes associated with coronary artery disease	PMC30825235	J Cell Biochem	2019	Heidari, L.	TRUE			CAD	Specific gene methylation	RT-PCR	Human	Iran	100	50	50	Blood	54/46	27/23	27/23	62+-8			ALOX5													1	1	-1	1	1	0	1	1	1	0	-1	5
2022-06-24	Probing the epigenetic signatures in subjects with coronary artery disease	PMC32803503	Mol Biol Rep	2020	Indumathi, B.	TRUE			CAD	Specific gene methylation	methylation-specific PCR	Human	India	574	207	367	Blood		84/123	216/151	54+-11				CDKN2A												1	1	-1	1	1	0	1	1	1	0	1	7
2022-06-24	Genome-wide DNA methylome alterations in acute coronary syndrome	PMC5746328	Int J Mol Med	2018	Li, D.	TRUE	.	Page 10 in full text, CpGs	ACS	EpiGenome-wide methylation	450k	Human	China	208			Blood	123/85			66+-11			SMAD3													1	1	-1	1	1	0	1	1	1	0	-1	5
2022-06-24	Methylome-wide Association Study of Atrial Fibrillation in Framingham Heart Study	PMC5220313	Sci Rep	2017	Lin, H.	TRUE		Page 4 and 5 CpGs	AFIB	EpiGenome-wide methylation	450k	Human	USA	2639	183+220	2236	Blood		118/65+131/89	951/1285	65+-9																1	1	1	1	1	0	1	1	1	0	1	9
2022-06-24	Effect of MTHFR Gene Polymorphism Impact on Atherosclerosis via Genome-Wide Methylation	PMC4743680	Med Sci Monit	2016	Lin, X.	TRUE			Atherosclerosis	Specific gene methylation	Pyrosequencing	Human	China	210	105	105	Blood								LINE-1												1	1	-1	1	1	0	1	1	1	0	-1	5
2022-06-24	DNA Methylation in Atrial Fibrillation and Its Potential Role in Precision Medicine	PMC32710320	Methods Mol Biol	2020	Lv, M.	FALSE	Review		AFIB																																							0
2022-06-24	The Relationship between Epigenetic Age and Myocardial Infarction/Acute Coronary Syndrome in a Population-Based Nested Case-Control Study	PMC8781885	J Pers Med	2022	Malyutina, S.	TRUE			MI/ACS	Epigenetick Clock Methylation	850k	Human	Russia	306	129	177	Blood		67/62	104/73	57+-6															No strong association of Horvath, hannum, phenoage and Skin and Blood with MI and ACS	1	1	1	1	1	0	1	1	1	0	1	9
2022-07-05	Integrated DNA methylation and gene expression analysis in the pathogenesis of coronary artery disease	PMC6428103	Aging (Albany NY)	2019	Miao, L.	TRUE			CAD	EpiGenome-wide methylation	450k	Human	China		303	303	Blood		92/211	96/207	56+-10						CXCL12	"less hypomethylated"				cg11267527					1	1	-1	1	1	0	1	1	1	0	-1	5
2022-07-05	ABCA1 and ABCG1 DNA methylation in epicardial adipose tissue of patients with coronary artery disease	PMC8627066	BMC Cardiovasc Disord	2021	Miroshnikova, V. V.	TRUE	.,		CAD	Specific gene methylation	Pyrosequencing	Human	Russia		66	16	Adipose tissue		49/16	8/8	63+-20						ABCA1, ABCG1					cg27243685, cg06500161					1	1	-1	0	1	0	0	1	1	0	-1	3
2022-07-05	Epigenetic Age and the Risk of Incident Atrial Fibrillation	PMC8671333	Circulation	2021	Roberts, J. D.	TRUE		Hazard ratios	AFIB	Epigenetick Clock Methylation	NA	Human	USA	5600				2235/3365			65+-10															GrimAge and DNAm PhenoAge difference associated with AFIB												0
2022-07-05	Thioredoxin-interacting protein promotes activation and inflammation of monocytes with DNA demethylation in coronary artery disease	PMC7131938	J Cell Mol Med	2020	Rong, J.	FALSE	No direct connection between methylation and desiase																																									0
2022-07-05	DNA methylation dysregulations in valvular atrial fibrillation	PMC6490353	Clin Cardiol	2017	Shen, K.	TRUE			AFIB	Specific gene methylation/Global Genome Methylation lvl	ELISA	Human	China		10	10	Right atrial myocardial tissue	NA									NPRA								Higher in AFIB		1	1	-1	1	1	0	0	1	1	0	-1	4
2022-07-05	Allele-specific methylation contributed by CpG-SNP is associated with regulation of ALOX5AP gene expression in ischemic stroke	PMC30003372	Neurol Sci	2018	Shi, Y.	FALSE	No direct connection between methylation and desiase																																									0
2022-07-05	PCSK9 genetic (rs11591147) and epigenetic (DNA methylation) modifications associated with PCSK9 expression and serum proteins in CAD patients	PMC33885177	J Gene Med	2021	Shyamala, N.	FALSE	No direct connection between methylation and desiase																																									0
2022-07-05	Ischemic stroke patients are biologically older than their chronological age	PMC5191861	Aging (Albany NY)	2016	Soriano-Tárraga, C.	TRUE		Ods ratio present	Ischemic stroke	Epigenetick Clock Methylation	450k	Human	Spain		82	41	Blood		45/37	21/20	63+-10															Higher in stroke for Horvath and Hannum	1	1	-1	1	1	0	1	1	1	0	1	7
2022-07-05	Association of DNA Methylation Patterns in 7 Novel Genes With Ischemic Stroke in the Northern Chinese Population	PMC9035884	Front Genet	2022	Sun, H.	TRUE			Ischemic stroke	EpiGenome-wide methylation	850k	Human	China		4+188	4+188	Blood		2/2+144+44	2/2+144+44	63+-10			CDH2, PCDHB10, PCDHB11, PCDHB14, PCDHB16,PCDHB3, PCDHB9													1	1	-1	1	1	0	1	1	1	0	1	7
2022-07-05	The association between serine hydroxymethyl transferase 1 gene hypermethylation and ischemic stroke	PMC8292870	Bosn J Basic Med Sci	2021	Wang, J.	TRUE			Ischemic stroke	Specific gene methylation	qMSP-PCR	Human	China		101	101	Blood		51/50	51/50	62+-10						SHMT1										1	1	-1	1	1	0	1	1	1	0	1	7
2022-07-05	Genome-wide DNA methylation patterns in coronary heart disease	PMC28884387	Herz	2018	Wang, X.	FALSE	Difference in methylation between tissues, no connection to desiase risk/onset		CHD	EpiGenome-wide methylation	27k	Human	China				Right coronary artery				55+-6																											0
2022-07-05	Methylation in the TP53 promoter is associated with ischemic stroke	PMC31173230	Mol Med Rep	2019	Wei, Y.	TRUE			Ischemic stroke	Specific gene methylation	Sanger sequencing	Human	China		78	86					61+-9						TP53										1	1	-1	1	1	0	1	1	1	0	1	7
2022-07-05	Subtypes identification on heart failure with preserved ejection fraction via network enhancement fusion using multi-omics data	PMC8039555	Comput Struct Biotechnol J	2021	Wu, Y.	TRUE			HFpEF	EpiGenome-wide methylation	450k	Human	China		125		NA	77/48			74+-10																											0
2022-07-05	Integrated DNA methylation and gene expression analysis identifies SLAMF7 as a key regulator of atherosclerosis	PMC6046250	Aging (Albany NY)	2018	Xia, Z.	TRUE			Atherosclerosis	EpiGenome-wide methylation	450k	Human	China		25	25			21/4		65+-7			SLAMF7													1	1	-1	0	1	0	0	1	1	0	-1	3
2022-07-06	High MTHFR promoter methylation levels in men confer protection against ischemic stroke	PMC7664794	Bosn J Basic Med Sci	2020	Xu, S.	TRUE			Ischemic stroke	Specific gene methylation	qMSP-PCR	Human	China		164	345	Blood	265/245			65+-10				MTHFR												1	1	-1	1	1	0	1	1	1	0	1	7
2022-07-06	Identification of novel hyper- or hypomethylated CpG sites and genes associated with atherosclerotic plaque using an epigenome-wide association study	PMC5846673	Int J Mol Med	2018	Yamada, Y.	TRUE		Page 6 and 7, CpGs	Atherosclerosis	EpiGenome-wide methylation	850k	Human	Japan	64			aortic intima specimens	47/17			65+-20																1	1	-1	1	1	0	1	1	1	0	-1	5
2022-07-06	Identification of hypo- and hypermethylated genes related to atherosclerosis by a genome-wide analysis of DNA methylation	PMC24626634	Int J Mol Med	2014	Yamada, Y.	TRUE		Page 3 CpGs	Atherosclerosis	EpiGenome-wide methylation	450k	Human	Japan	24			aortic intima specimens				NA																1	1	-1	1	1	0	1	1	1	0	-1	5
2022-07-06	Dynamic epigenetic age mosaicism in the human atherosclerotic artery	PMC9165801	PLoS One	2022	Zaina, S.	TRUE			Atherosclerosis	Epigenetick Clock Methylation	450k	Human	Mexico		15	15	Aorta				65+-10									cg01353448, cg01656216, cg14329157, cg22809047						Horvath diffage associated with atherosclerosis	1	1	-1	1	1	0	1	1	1	0	1	7
2022-07-06	Association of DNA Methylation in Blood Pressure-Related Genes With Ischemic Stroke Risk and Prognosis	PMC8957103	Front Cardiovasc Med	2022	Zhang, H.	TRUE			Ischemic stroke	Specific gene methylation	bisulfite sequencing	Human	China		271	323			155/116	182/141	57+-10				AMH, C17orf82, HDAC9, IGFBP3, LRRC10B, PDE3A, PRDM6, SYT7, TBX2												1	1	-1	1	1	0	1	1	1	0	1	7
2022-07-06	DNA methylation of AHCY may increase the risk of ischemic stroke	PMC7664786	Bosn J Basic Med Sci	2020	Zhao, L.	TRUE			Ischemic stroke	Specific gene methylation	qMSP-PCR	Human	China		64	138			35/29	81/57	62+-10			AHCY													1	1	-1	1	1	0	1	1	1	0	-1	5
2022-07-06	Preliminary study of the relationship between promoter methylation of the ANGPTL2 gene and coronary heart disease	PMC6818569	J Clin Lab Anal	2019	Zhou, J.	TRUE			CHD	Specific gene methylation	bisulfite sequencing	Human	China		122	58	Blood		83/39	28/30	61+-10				ANGPTL2	Associated in woman, not in man											1	1	-1	1	1	0	1	1	1	0	1	7
2022-07-06	Hypomethylation of Interleukin-6 Promoter is Associated with the Risk of Coronary Heart Disease	PMC5074066	Arq Bras Cardiol	2016	Zuo, H. P.	TRUE			CHD	Specific gene methylation	Pyrosequencing	Human	China		212	218			164/48	172/46	65+-10				IL-6												1	1	-1	1	1	0	1	1	1	0	1	7
2022-07-06	Identification of 20 novel loci associated with ischaemic stroke. Epigenome-wide association study	PMC7518691	Epigenetics	2020	Soriano-Tárraga, C.	TRUE		Page 5 CpGs	Ischemic stroke	EpiGenome-wide methylation	850k	Human	Spain		218+185+145	183+41+21	Blood		144+95+121/74+90+45	88+21+13/95+20+8	65+-10																1	1	-1	1	1	0	1	1	1	0	1	7
2022-07-06	Early adaptive chromatin remodeling events precede pathologic phenotypes and are reinforced in the failing heart	PMC34273410	J Mol Cell Cardiol	2021	Chapski, D. J.	FALSE	Mice model																																									0
2022-07-06	DNA methylation and hydroxymethylation are associated with the degree of coronary atherosclerosis in elderly patients with coronary heart disease	PMC30867120	Life Sci	2019	Jiang, D.	TRUE			Atherosclerosis	Global Genome Methylation lvl	ELISA	Human	China		44	42	Blood		28/16	22/20	72+-3														Higher in atherosclerosis		1	1	-1	1	1	0	1	1	1	0	1	7
2022-07-06	Cardiovascular health is associated with the epigenetic clock in the Berlin Aging Study II (BASE-II)	PMC34879249	Mech Ageing Dev	2022	Lemke, E.	FALSE	Full text not available																																									0
2022-07-06	Blood DNA Methylation and Incident Coronary Heart Disease: Evidence From the Strong Heart Study	PMC8340006	JAMA Cardiol	2021	Navas-Acien, A.	FALSE	Full text not available																																									0
2022-07-06	Racial and socioeconomic disparity associates with differences in cardiac DNA methylation among men with end-stage heart failure	PMC8163657	Am J Physiol Heart Circ Physiol	2021	Pepin, M. E.	TRUE		CpG should be in supplement	Heart Failure/racial differences	EpiGenome-wide methylation	450k/850k	Human	USA	32			LVAD																				1	1	-1	1	1	0	1	1	1	0	1	7
																																																0
																																																0
																																																0
																																																0
																																																0
																																																0
																																																0
																																																0
																																																0
																																																0
																																																0
																																																0
																																																0
																																																0
																																																0
																																																0
																																																0
																																																0
																																																0
																																																0
																																																0
																																																0
																																																0
																																																0
																																																0
																																																0
																																																0
																																																0
																																																0
																																																0
																																																0
																																																0
																																																0
																																																0
																																																0
																																																0
																																																0
																																																0
																																																0
																																																0
																																																0
																																																0
																																																0
																																																0
																																																0
																																																0
																																																0
																																																0
																																																0
																																																0
																																																0
																																																0
																																																0
																																																0
																																																0
																																																0
																																																0
																																																0
																																																0
																																																0
																																																0
																																																0
																																																0
																																																0
																																																0
																																																0
																																																0
																																																0
																																																0
																																																0
																																																0
																																																0
																																																0
																																																0
																																																0
																																																0
																																																0
																																																0
																																																0
																																																0
																																																0
																																																0
																																																0
																																																0
																																																0
																																																0
																																																0
																																																0
																																																0
																																																0
																																																0
																																																0
																																																0
																																																0
																																																0
																																																0
																																																0
																																																0
																																																0
																																																0
																																																0
																																																0
																																																0
																																																0
																																																0
																																																0
																																																0
																																																0
																																																0
																																																0
																																																0
																																																0
																																																0
																																																0
																																																0
																																																0
																																																0
																																																0
																																																0
																																																0
																																																0
																																																0
																																																0
																																																0
																																																0
																																																0
																																																0
																																																0
																																																0
																																																0
																																																0
																																																0
																																																0
																																																0
																																																0
																																																0
																																																0
																																																0
																																																0
																																																0
																																																0
																																																0
																																																0
																																																0
																																																0
																																																0
																																																0
																																																0
																																																0
																																																0
																																																0
																																																0
																																																0
																																																0
																																																0
																																																0
																																																0
																																																0
																																																0
																																																0
																																																0
																																																0
																																																0
																																																0
																																																0
																																																0
																																																0
																																																0
																																																0
																																																0
																																																0
																																																0
																																																0
																																																0
																																																0
																																																0
																																																0
																																																0
																																																0
																																																0
																																																0
																																																0
																																																0
																																																0
																																																0
																																																0
																																																0
																																																0
																																																0
																																																0
																																																0
																																																0
																																																0
																																																0
																																																0
																																																0
																																																0
																																																0
																																																0
																																																0
																																																0
																																																0
																																																0
																																																0
																																																0
																																																0
																																																0
																																																0
																																																0
																																																0
																																																0
																																																0
																																																0
																																																0
																																																0
																																																0
																																																0
																																																0
																																																0
																																																0
																																																0
																																																0
																																																0
																																																0
																																																0
																																																0
																																																0
																																																0
																																																0
																																																0
																																																0
																																																0
																																																0
																																																0
																																																0
																																																0
																																																0
																																																0
																																																0
																																																0
																																																0
																																																0
																																																0
																																																0
																																																0
																																																0
																																																0
																																																0
																																																0
																																																0
																																																0
																																																0
																																																0
																																																0
																																																0
																																																0
																																																0
																																																0
																																																0
																																																0
																																																0
																																																0
																																																0
																																																0
																																																0
																																																0
																																																0
																																																0
																																																0
																																																0
																																																0
																																																0
																																																0
																																																0
																																																0
																																																0
																																																0
																																																0
																																																0
																																																0
																																																0
																																																0
																																																0
[truncated: 24 more columns]

## Sheet: Cohrane trials
Name	Link	Accepted	Rejected	Questioning		Reason
Epigenetic changes of DNA methylation with remission of prediabetes	https://www.cochranelibrary.com/central/doi/10.1002/central/CN-01771366/full https://www.ecronicon.com/ecnu/ECNU-15-00885.php	F	F	T		Centered around obessity, need to investigate into detail
Metformin epigenetically regulates tissue factor expression in diabetes	https://www.cochranelibrary.com/central/doi/10.1002/central/CN-01469055/full	F	T	F		No connection to dna methylation
Epigenetic markers of cardiovascular health in the coronary artery risk development in young adults study	https://www.cochranelibrary.com/central/doi/10.1002/central/CN-01936296/full	T	F	F		Direct connection to dna methylation
APABETALONE (AN EPIGENETIC BET-INHIBITOR SMALL MOLECULE) AND EFFECTS ON COGNITION IN DIABETES PATIENTS WITH CARDIOVASCULAR DISEASE	https://www.cochranelibrary.com/central/doi/10.1002/central/CN-01654442/full	F	T	F		No connection to dna methylation
Folic acid, prevention of birth defects, and epigenetics	https://www.cochranelibrary.com/central/doi/10.1002/central/CN-02242570/full	F	T	F		No connection to cardiovascular
DNA methylation and incident cardiovascular disease	https://www.cochranelibrary.com/central/doi/10.1002/central/CN-02132920/full	F	T	T		Review, still useful to read
EFFECTS OF THE EPIGENETIC BET-INHIBITOR SMALL MOLECULE APABETALONE ON COGNITION IN PATIENTS WITH DIABETES AND CARDIOVASCULAR DISEASE	https://www.cochranelibrary.com/central/doi/10.1002/central/CN-02081901/full	F	T	F		Focus on cognitive disorders
The effect of vitamin D supplementation on epigenetic aging: a randomized placebo-controlled clinical trial	https://www.cochranelibrary.com/central/doi/10.1002/central/CN-01573259/full	F	F	T		Epigenetic clock, but only subtle connection to cardiovascular
The Effects of Dapagliflozin on Systemic and Renal Vascular Function Display an Epigenetic Signature	https://www.cochranelibrary.com/central/doi/10.1002/central/CN-01957782/full	F	T	F		Specific drug testing
Preliminary analysis of epigenetic and genetic variants in Neuromedin U pathway genes and risk of cardiovascular disease in a general population. Potential implications for cardiovascular risk assessment	https://www.cochranelibrary.com/central/doi/10.1002/central/CN-02095202/full	T	F	F		CVD and dna methylation, not much CpG though
Associations of Exposure to Bisphenol A With Blood Pressure and Epigenetic Change	https://www.cochranelibrary.com/central/doi/10.1002/central/CN-02024606/full	F	T	F		No dna methylation
Apabetalone Mediated Epigenetic Modulation is Associated with Favorable Kidney Function and Alkaline Phosphatase Profile in Patients with Chronic Kidney Disease	https://www.cochranelibrary.com/central/doi/10.1002/central/CN-01464936/full	F	T	F		Kidney
An investigation of child maltreatment and epigenetic mechanisms of mental and physical health risk	https://www.cochranelibrary.com/central/doi/10.1002/central/CN-01394218/full	F	T	F		Mental health
Association of epigenetic age acceleration and adverse CARDIAC mechanics: the coronary artery risk development in young adults (CARDIA) study	https://www.cochranelibrary.com/central/doi/10.1002/central/CN-01573274/full	T	F	F		Epigenetic clock and cvd, bingo
Obesity is associated with accelerated epigenetic aging in midlife: the coronary artery risk development in young adults (CARDIA) study	https://www.cochranelibrary.com/central/doi/10.1002/central/CN-01573263/full	F	T	F		Part of the same study as above, only focused on obessity instead of cvd
Maternal food choices in pregnancy influence epigenetic patterns in the offspring: results from the ROLO randomised control trial	https://www.cochranelibrary.com/central/doi/10.1002/central/CN-01437760/full	F	T	F		Dna methylation and diet, no cvd
Extra-virgin olive oil or nuts consumption and DNA methylation in peripheral blood cells within the PREDIMED-NAVARRA trial	https://www.cochranelibrary.com/central/doi/10.1002/central/CN-01428991/full	F	F	T		Dna methylation and potential cvd measurments, dietary focus
Investigation on the effects of genetic polymorphisms and epigenetic modifications in gene encoding P2Y12 receptor signaling molecule on antiplatelet activity and clinical efficacy of clopidogrel	https://www.cochranelibrary.com/central/doi/10.1002/central/CN-01818703/full	F	T	F		Specific drug testing
A 10-year Isfahan cohort on cardiovascular disease as a master plan for a multi-generation non-communicable disease longitudinal study: methodology and challenges	https://www.cochranelibrary.com/central/doi/10.1002/central/CN-01668572/full	F	T	F		No dna methylation
Acute particulate matter affects cardiovascular autonomic modulation and IFN-γ methylation in healthy volunteers	https://www.cochranelibrary.com/central/doi/10.1002/central/CN-01429937/full	F	T	F		No connection to usable dna methylation
Effects of RVX-208, a first in class epigenetic bet inhibitor, on key renal parameters in subjects with a history of CVD, and chronic kidney disease (CKD); a post-hoc analysis of patients from the assert, sustain and assure clinical trials	https://www.cochranelibrary.com/central/doi/10.1002/central/CN-01172854/full	F	T	F		Specific drug testing
RVX-208 a selective bromodomain extra-terminal protein inhibitor reduces mace in patients with high residual risks of cardiovascular disease, a post-hoc analysis	https://www.cochranelibrary.com/central/doi/10.1002/central/CN-01135909/full	F	T	F		No methylation
Effect of apabetalone on major adverse cardiovascular events in patients with CKD, diabetes, and recent acute coronary syndrome: results from the betonmace trial	https://www.cochranelibrary.com/central/doi/10.1002/central/CN-02250548/full	F	T	F		No methylation
Dietary flavanols modulate the transcription of genes associated with cardiovascular pathology without changes in their DNA methylation state	https://www.cochranelibrary.com/central/doi/10.1002/central/CN-00988191/full	F	T	F		No directly methylation measurments
Mediterranean diet and endothelial function in patients with coronary heart disease: an analysis of the CORDIOPREV randomized controlled trial	https://www.cochranelibrary.com/central/doi/10.1002/central/CN-02193082/full	F	T	F		No methylation
New strategy, reformulate search as cardiovascular in Title Abstract Keyword AND methylation in All Text AND epigenetic in Title Abstract Keyword	yield = 46	Duplications = 3		Accepted = 4	Questioning = 6	Accepted questioned = 1
Name	Link	Accepted	Rejected	Questioning	status after r	Reason
Epigenetic changes of DNA methylation with remission of prediabetes	https://www.cochranelibrary.com/central/doi/10.1002/central/CN-01771366/full	F	F	T	Rejected	Centered around obessity, need to investigate into detail
Epigenetic markers of cardiovascular health in the coronary artery risk development in young adults study	https://www.cochranelibrary.com/central/doi/10.1002/central/CN-01936296/full	T	F	F		Direct connection to dna methylation
DNA methylation and incident cardiovascular disease	https://www.cochranelibrary.com/central/doi/10.1002/central/CN-02132920/full	F	T	T	Review	Review, still useful to read
Folic acid, prevention of birth defects, and epigenetics	https://www.cochranelibrary.com/central/doi/10.1002/central/CN-02242570/full	F	T	F		No connection to cardiovascular
The effect of vitamin D supplementation on epigenetic aging: a randomized placebo-controlled clinical trial	https://www.cochranelibrary.com/central/doi/10.1002/central/CN-01573259/full	F	F	T	Rejected	Epigenetic clock, but only subtle connection to cardiovascular
An investigation of child maltreatment and epigenetic mechanisms of mental and physical health risk	https://www.cochranelibrary.com/central/doi/10.1002/central/CN-01394218/full	F	T	F		Mental health
Preliminary analysis of epigenetic and genetic variants in Neuromedin U pathway genes and risk of cardiovascular disease in a general population. Potential implications for cardiovascular risk assessment	https://www.cochranelibrary.com/central/doi/10.1002/central/CN-02095202/full	T	F	F		CVD and dna methylation, not much CpG though
Association of epigenetic age acceleration and adverse CARDIAC mechanics: the coronary artery risk development in young adults (CARDIA) study	https://www.cochranelibrary.com/central/doi/10.1002/central/CN-01573274/full	T	F	F		Epigenetic clock and cvd, bingo
Extra-virgin olive oil or nuts consumption and DNA methylation in peripheral blood cells within the PREDIMED-NAVARRA trial	https://www.cochranelibrary.com/central/doi/10.1002/central/CN-01428991/full	F	F	T	Rejected	Dna methylation and potential cvd measurments, dietary focus
Maternal food choices in pregnancy influence epigenetic patterns in the offspring: results from the ROLO randomised control trial	https://www.cochranelibrary.com/central/doi/10.1002/central/CN-01437760/full	F	T	F		Dna methylation and diet, no cvd
Obesity is associated with accelerated epigenetic aging in midlife: the coronary artery risk development in young adults (CARDIA) study	https://www.cochranelibrary.com/central/doi/10.1002/central/CN-01573263/full	F	T	F		Part of the same study as above, only focused on obessity instead of cvd
Acute particulate matter affects cardiovascular autonomic modulation and IFN-γ methylation in healthy volunteers	https://www.cochranelibrary.com/central/doi/10.1002/central/CN-01429937/full	F	T	F		No connection to usable dna methylation
Dietary flavanols modulate the transcription of genes associated with cardiovascular pathology without changes in their DNA methylation state	https://www.cochranelibrary.com/central/doi/10.1002/central/CN-00988191/full	F	T	F		No directly methylation measurments
Cocoa Consumption Alters the Global DNA Methylation of Peripheral Leukocytes in Humans with Cardiovascular Disease Risk Factors: a Randomized Controlled Trial	https://www.cochranelibrary.com/central/doi/10.1002/central/CN-00904763/full	F	T	F		Drug testing, no CVD
The cardiovascular and hypothalamus-pituitary-adrenal axis response to stress is controlled by glucocorticoid receptor sequence variants and promoter methylation	https://www.cochranelibrary.com/central/doi/10.1002/central/CN-01265609/full	F	T	F		No direct CVD to methylation
NMU DNA methylation in blood is associated with metabolic and inflammatory indices: results from the Moli-sani study	https://www.cochranelibrary.com/central/doi/10.1002/central/CN-02232154/full	F	T	F		No CVD
Exercise regulates dna methylation of p66Shc gene and improves retinal microvascular phenotype: a cross-sectional and randomized controlled trail (examin age)	https://www.cochranelibrary.com/central/doi/10.1002/central/CN-01942400/full	F	T	F		Oxidative stress, no methylation
Seven loci identified in epigenome-wide survival analysis of time to recurrent stroke, composite vascular endpoint, and disabling/fatal stroke, myocardial infarction or death in participants from the VISP clinical trial	https://www.cochranelibrary.com/central/doi/10.1002/central/CN-01984543/full	F	F	T	Accepted	Methylation and CVS, do clock though, need to look it up
Impact of consuming extra-virgin olive oil or nuts within a mediterranean diet on DNA methylation in peripheral white blood cells within the PREDIMED-navarra randomized controlled trial: a role for dietary lipids	https://www.cochranelibrary.com/central/doi/10.1002/central/CN-01440873/full	F	T	F		Food testing, no direct CVD to methylation
Flavanols modulate the transcription of genes involved in cardiovascular pathology with heterogenic changes of their DNA methylation state: flaviola associated	https://www.cochranelibrary.com/central/doi/10.1002/central/CN-01030056/full	F	T	F		Food testing, no direct CVD to methylation
Epigenome-wide analyses identify two novel associations with recurrent stroke in the Vitamin Intervention for Stroke Prevention clinical trial	https://www.cochranelibrary.com/central/doi/10.1002/central/CN-01644342/full	T	F	F		Dna methylation and stroke, good chance
Differential peripheral blood methylation by alpha-lipoic acid and EPA supplementation in overweight/obese women during a weight loss program	https://www.cochranelibrary.com/central/doi/10.1002/central/CN-01428794/full	F	T	F		Drug testing, no CVD
Cocoa Consumption Alters the Global DNA Methylation of Peripheral Leukocytes in Humans with Cardiovascular Disease Risk Factors: a Randomized Controlled Trial	https://www.cochranelibrary.com/central/doi/10.1002/central/CN-01414539/full	F	T	F		Food testing
Epigenome-wide association study of metabolic syndrome identifies novel LOCI in the coronary artery risk development in young adults study	https://www.cochranelibrary.com/central/doi/10.1002/central/CN-01935515/full	F	T	F		Risk for CVD, metabolic syndrom
Extracellular vesicle-enriched microRNAs interact in the association between long-term particulate matter and blood pressure in elderly men	https://www.cochranelibrary.com/central/doi/10.1002/central/CN-01650532/full	F	T	F		miRNA and methylation, no direct CVD
Adherence to Mediterranean diet is associated with methylation changes in inflammation-related genes in peripheral blood cells	https://www.cochranelibrary.com/central/doi/10.1002/central/CN-01403961/full	F	T	F		Food testing
Nuts and Oil Pilot Study	https://www.cochranelibrary.com/central/doi/10.1002/central/CN-02103447/full	F	F	T	Rejected	Food testing but epigenetic clock and CVD, need to investigate
Impact of Consuming Extra-Virgin Olive Oil or Nuts within a Mediterranean Diet on DNA Methylation in Peripheral White Blood Cells within the PREDIMED-Navarra Randomized Controlled Trial: a Role for Dietary Lipids	https://www.cochranelibrary.com/central/doi/10.1002/central/CN-01621574/full	F	T	F		Food testing nov cvd
CHIPS-Child: testing the developmental origins hypothesis	https://www.cochranelibrary.com/central/doi/10.1002/central/CN-01005013/full	F	T	F		No cvd and methylation
DNA Methylation and Vascular Function	https://www.cochranelibrary.com/central/doi/10.1002/central/CN-01659595/full	F	T	F		Obessity focus
Profile Of Methylation and Gene Expression Of Gene ADRB3 And Effects Of Folate Intake	https://www.cochranelibrary.com/central/doi/10.1002/central/CN-01582988/full	F	T	F		Food focus
Impact of Comprehensive Intervention on the Cardiometabolic Risk in Children With Central Obesity (IGENOI)Obesity	https://www.cochranelibrary.com/central/doi/10.1002/central/CN-01494034/full	F	T	F		Obessity and methylation only in genes related to insuline
Functional Interval Training for Veterans Exercising Through Telehealth	https://www.cochranelibrary.com/central/doi/10.1002/central/CN-01992226/full	F	T	F		HIV, no cvd
DNA methylation profiling at imprinted loci after periconceptional micronutrient supplementation in humans: results of a pilot randomized controlled trial	https://www.cochranelibrary.com/central/doi/10.1002/central/CN-00970852/full	F	T	F		No CVD
Fish Oil Supplementation in Women With Gestational Diabetes	https://www.cochranelibrary.com/central/doi/10.1002/central/CN-01480530/full	F	T	F		Food focus
Arylesterase activity is associated with antioxidant intake and Paraoxonase-1 (PON1) gene methylation in metabolic syndrome patients following an energy restricted diet	https://www.cochranelibrary.com/central/doi/10.1002/central/CN-00988606/full	F	T	F		Food focus, no CVD
Intermittent fasting after ST-elevation myocardial infarction to improve left ventricular function	https://www.cochranelibrary.com/central/doi/10.1002/central/CN-02186527/full	F	T	F		Food/Fasting
The methylated amino acids asymmetric dimethylarginine and trimethyllysine as predictors of progression of sub-clinical coronary artery disease	https://www.cochranelibrary.com/central/doi/10.1002/central/CN-01057760/full	F	T	F		No dna methylation
Global dna hypomethylation and reduced levels of inflammatory mediators are associated to high air pollution in a prospective cohort of healthy subjects	https://www.cochranelibrary.com/central/doi/10.1002/central/CN-02087451/full	F	T	F		Air polution focus, no epigen clock
Clinical outcomes and genome-wide association for a brain methylation site in an antidepressant pharmacogenetics study in Mexican Americans	https://www.cochranelibrary.com/central/doi/10.1002/central/CN-01071295/full	F	T	F		Specific drug testing/Depression
Pathobiology of Remission of Type 2 Diabetes	https://www.cochranelibrary.com/central/doi/10.1002/central/CN-01796296/full	F	T	F		Obessity, no dna methylation
Choline Supplementation on Fetal Growth in Gestational Diabetes Mellitus	https://www.cochranelibrary.com/central/doi/10.1002/central/CN-02088909/full	F	T	F		Diabetis/drug/no dna methylation
2021-06-29		Accepted initially	Accepted after secondary consideration	Rejection reason
Epigenetic markers of cardiovascular health in the coronary artery risk development in young adults study	https://www.cochranelibrary.com/central/doi/10.1002/central/CN-01936296/full	T	F	DNAm measured only in relationship to Cardio Vascular health metrics
Preliminary analysis of epigenetic and genetic variants in Neuromedin U pathway genes and risk of cardiovascular disease in a general population. Potential implications for cardiovascular risk assessment	https://www.cochranelibrary.com/central/doi/10.1002/central/CN-02095202/full	T	T
Association of epigenetic age acceleration and adverse CARDIAC mechanics: the coronary artery risk development in young adults (CARDIA) study	https://www.cochranelibrary.com/central/doi/10.1002/central/CN-01573274/full	T	F	DNAm measured in relationship to CVD risk factor development and HF predispositions. Additionally no genes/CpGs/global methylation lvls published
Seven loci identified in epigenome-wide survival analysis of time to recurrent stroke, composite vascular endpoint, and disabling/fatal stroke, myocardial infarction or death in participants from the VISP clinical trial	https://www.cochranelibrary.com/central/doi/10.1002/central/CN-01984543/full	T	T
Epigenome-wide analyses identify two novel associations with recurrent stroke in the Vitamin Intervention for Stroke Prevention clinical trial	https://www.cochranelibrary.com/central/doi/10.1002/central/CN-01644342/full	T	T
2022-07-28
Epigenome-Wide Analyses Identify Two Novel Associations With Recurrent Stroke in the Vitamin Intervention for Stroke Prevention Clinical Trial	https://www.cochranelibrary.com/central/doi/10.1002/central/CN-01644342/full	T(Already included)
Integrative analysis identifies the association between CASZ1 methylation and ischemic stroke	https://www.cochranelibrary.com/central/doi/10.1002/central/CN-02261616/full	T
DNA methylation analyses identify an intronic ZDHHC6 locus associated with time to recurrent stroke in the Vitamin Intervention for Stroke Prevention (VISP) clinical trial	https://www.cochranelibrary.com/central/doi/10.1002/central/CN-02347472/full	F		Time to stroke, no direct connection to CVD
Epigenome-wide association studyand mendelian randomization in ischemic stroke risk	https://www.cochranelibrary.com/central/doi/10.1002/central/CN-02243065/full	F		No text available
Multi-omic analysis of stroke recurrence in African Americans from the Vitamin Intervention for Stroke Prevention (VISP) clinical trial	https://www.cochranelibrary.com/central/doi/10.1002/central/CN-02300994/full	T
Effects of Exercise on ASC Methylation and IL-1 Cytokines in Heart Failure	https://www.cochranelibrary.com/central/doi/10.1002/central/CN-01930444/full	F		No association with CVD
Hypermethylation at loci sensitive to the prenatal environment is associated with increased incidence of myocardial infarction	https://www.cochranelibrary.com/central/doi/10.1002/central/CN-00860560/full	T
A Preliminary Study of the Association between Apolipoprotein E Promoter Methylation and Atherosclerotic Cerebral Infarction	https://www.cochranelibrary.com/central/doi/10.1002/central/CN-01789810/full	T		Cerebral stroke
Epigenetic markers of cardiovascular health in the coronary artery risk development in young adults study	https://www.cochranelibrary.com/central/doi/10.1002/central/CN-01936296/full	F		Cardiovascular health metrics, no cvd
DNA Methylation and Vascular Function	https://www.cochranelibrary.com/central/doi/10.1002/central/CN-01659595/full	F		No text/data available
Association of epigenetic age acceleration and adverse CARDIAC mechanics: the coronary artery risk development in young adults (CARDIA) study	https://www.cochranelibrary.com/central/doi/10.1002/central/CN-01573274/full	F		Cardiac structure, no desiase per se

## Sheet: Accepted after second reading
Read date	Title	PMID	Journal	Date	First author	Excluded after second go through	Reason	Comment	Study subject	Category	Exposure	Outcome	Detailed table present/Can be metaanalysed	Included in DB	Supp link	Follow up length	Cohort	Study design	Genes diff methylated	Genes hypomethylated	Comment	Genes hypermethylated	Comment	DML	Positions	CpG diff met	CpG diff met names	CpG positive	CpG negative	Diff meth genes	Global DNA methaltion levels	Epigenetic clock	Method	Species	Location of study	Sample size	Case size (If present)	Control size (If present)	Tissue	Sex M/F	Sex M/F Sample (If applicable)	Sex M/F Control (If applicable)	Age	Outcome(s)	Additional data for diagnosis	Case-Control Studies
																																														Objective clear	Population specified	Sample size justification included	Controls selected from the same or simmilar population
2021-06-16	Prospective Study of Epigenetic Age Acceleration and Incidence of Cardiovascular Disease Outcomes in the ARIC Study (Atherosclerosis Risk in Communities)	5863591	Circ Genom Precis Med	2018	Nicholas S. Roetker			Epigenetic clock and CVD, great paper	Epigenetic age acceleration and CVD	CVD	CpG methylation	Incident CVD	TRUE(Horvath)	TRUE		10	ARIC	Epigenetick Clock Methylation														Hannum is more associated with all CVD then Horvath. Horvath does not correlatet with HF at all	450k	Human	USA	2543			Blood	35/65%			50-70	CVD	TRUE
2021-05-28	Methylation-based estimated biological age and cardiovascular disease	29231988	Eur J Clin Invest	2018	Lars Lind			Ideal paper of Epigen clock to CVD	Epigenetick clock aging	CVD	CpG methylation	Incident CVD	TRUE(Horvath)	TRUE		10	PIVUS	Epigenetick Clock Methylation	ARHGEF25, CD2485													Horvath DiffAge significantly predicts incident CVD, Hannum DiffAge doesnt predict incident CVD	450k	Human	Sweden	832			Blood	416/416			70-80	CVD	TRUE
2021-05-01	Epigenetic age acceleration predicts cancer, cardiovascular, and all-cause mortality in a German case cohort	4891876	Clin Epigenetics	2016	Laura Perna			Etremely important paper, overlap with our study is huge	Epigenetick clock and mortality	CVD	CpG methylation	All cause mortality	TRUE(Horvath/Hannum)	TRUE		2,5,8,1,14	ESTHER	Epigenetick Clock Methylation	CD27, MAP3K5, KPNA1, LAG3, SSRP1, SCAP							cg19724470, cg15804973, cg25564800, cg01820374, cg01511567, cg26614073							450k	Human	Germany	1864			Blood	890/972			40-80	CVD death/Cancer death	TRUE
2021-05-05	Genome-Wide Analysis of DNA Methylation and Acute Coronary Syndrome	28348007	Molecular Medicine	2017	Jun Li				Acute coronary syndrome	Heart	CpG methylation	Acute coronary syndrome	TRUE	TRUE		0	Wuhan-Zhuhai cohort	EpiGenome-wide methylation								cg02484476 cg21217270 cg20288927 cg22442430 cg20460771 cg16651877 cg00294940 cg09257526 cg15729230 cg05464506 cg25522181 cg08402572 cg10037068 cg21578541 cg12226453 cg12811871 cg21254939 cg24032269 cg12531611 cg25114611 cg21575923 cg08376209 cg01291375 cg01726890 cg14049634 cg18352710 cg27036638 cg21618017 cg01561807 cg02384859 cg01850135 cg03831847 cg27513667 cg18960216 cg06040872 cg25248278 cg1…							450k	Human	China	405	102+100	101+102	Blood		81+80/21+20	82+82/19+20	50-60	Acute coronary syndrome	TRUE	1	1	-1	1
2021-05-11	Profile of copper-associated DNA methylation and its association with incident acute coronary syndrome	7839231	Clin Epigenetics	2021	Pinpin Long			Cupper DNAm and CVD	Acute coronary syndrome	Heart	CpG methylation	Acute coronary syndrome	TRUE	TRUE		baseline and 1 follow up	Dongfeng-Tongji (DFTJ) cohort	EpiGenome-wide methylation										cg05825244					450k	Human	China	688	344	344	Blood	355/333			10-80	Sympomes of Acute coronary syndrome	TRUE	1	1	1	1
2021-06-15	Epigenome-Wide Association Study Identifies a Novel DNA Methylation in Patients With Severe Aortic Valve Stenosis	31928219	Circ Genom Precis Med	2020	Takahito Nasu			DMAm and aortic valve stenosis, but a strange very short paper	Aortic valve stenosis	Vascular	CpG methylation	Aortic valve stenosis	TRUE	TRUE		0	Tohoku Medical Megabank Community-Based Cohort Study	EpiGenome-wide methylation		TRIB1					CHR8(126448033)								DNA methylation capture sequencing	Human	Japan	88	44	44	Blood	NA			NA	Aortic valve stenosis	FALSE	1	1	-1	0
2021-06-11	Identification of differentially methylated BRCA1 and CRISP2 DNA regions as blood surrogate markers for cardiovascular disease	5506022	Sci Rep	2017	Geoffrey Istas			Atherosclerosis and DNAm	Atherosclerosis	Vascular	CpG methylation	Subclinical atherosclerosis	TRUE	TRUE		0	Impact of Left Ventricular Assist Devices Implantation on Micro- and Macrovascular Function	EpiGenome-wide methylation				BRCA1, CRISP2				cg16630982 cg12440062 cg25390787 cg01076129		cg26370022, cg15065591, cg02286533, cg18372208, cg14947218, cg16006004, cg06001716, cg25288140, cg24900425, cg26715042, cg14997592, cg04595372, cg01706515, cg25390787, cg08942800, cg01076129			No difference		450k	Human	Germany	16	8	8	Blood	NA			40-90	None	TRUE	1	1	-1	0
2021-05-01	An epigenome-wide association analysis of cardiac autonomic responses among a population of welders	5330442	Epigenetics	2017	Jinming Zhang			Welding fumes and cardiac autonomic responses, can be included after additional review	Cardiac autonomic responses	Vascular	CpG methylation	AC and DC	TRUE	TRUE		0	Harvard Boilermakers Study	EpiGenome-wide methylation	GPR133										cg26829071				450k	Human	USA	75			Blood	75/0			20-80	None	TRUE
2021-06-15	A comparison of genome-wide DNA methylation patterns between different vascular tissues from patients with coronary heart disease	4391864	PLoS One	2015	Maria S. Nazarenko			DNAm in CHD, strange study design without controls, needs further investigation	CHD	Heart	CpG methylation	Atherosclerosis	TRUE	TRUE		0	None	EpiGenome-wide methylation		MIR10B, HOXD4									cg01152019 cg14399060				27k	Human	Russia	21			Right coronary arterie	21/0			50-70	Coronary artery stenosis	TRUE
2021-05-10	Precision cardiovascular medicine: artificial intelligence and epigenetics for the pathogenesis and prediction of coarctation in neonates	32019381	J Matern Fetal Neonatal Med	2020	Ray O. Bahado-Singh			DNAm, CVD and different machine learning, different cpgs fully annotated, newborn children	Coarctation of the aorta	Vascular	CpG methylation	Coarctation of the aorta	TRUE	TRUE		0	None	EpiGenome-wide methylation	TGFB1,SMAD1,FOSL2,THBS1,MYO5A,TNNI3							cg22753548 cg17168830 cg12071328 cg17259183 cg27047371 cg09518637 cg17512748 cg20739510 cg05867499 cg05042705 cg15578311 cg14150199 cg11374891 cg13129016 cg26394619 cg09560365 cg19496491 cg25910466 cg25038283 ch.6.775158F cg20660269 cg16968115 cg18471460 cg04730029 cg18751306 cg21570403 cg06642177 cg21599493 cg21973248 cg04043455 cg15489593 cg10122479 cg15431151 cg15093003 cg04708753 cg12193484 c…				75			450k/850k	Human	USA	40	24	16	Blood	NA			NA	Coarctation of the aorta	TRUE	1	1	-1	1
2021-05-10	Epigenetic age acceleration is associated with cardiometabolic risk factors and clinical cardiovascular disease risk scores in African Americans	7962278	Clin Epigenetics	2021	Farah Ammous			Study uses Epigenetic Clocks and corelates them with CVD, very usefull	CVD	CVD	Epigenetic age	CVD	TRUE(Horvath Grim)	FALSE		NA	GENOA	EpiGenome-wide methylation														Higher GrimAge associated with CVD	NA	Human	USA	1100			Blood	319/781			40-70	CVD	TRUE
2021-05-19	Epigenome-wide association study reveals differential DNA methylation in individuals with a history of myocardial infarction	28172975	Hum Mol Genet	2016	Mathias Rask-Andersen			Classic CpG methylation to CVD	CVD	CVD	CpG methylation	History of MI	TRUE	TRUE	https://oup.silverchair-cdn.com/oup/backfile/Content_public/Journal/hmg/25/21/10.1093_hmg_ddw302/3/ddw302_Supp.zip?Expires=1629187579&Signature=kGCe3wvPXnho8KESMPtIwYF7DiUOY5i-p8M8pxACD8VJmZBQk8YF-iBMCVUChQAXDu94Jpj2eKotW6yu4joIecFolhSEi6eAGWpGnpoJ578PatssDzE5QMfhf9978pq-04t4DgMVRqMYzQnkCL6xfDDq3m7VMHH-KofFLUU245M3cMhHkzcHPNPHVCJ~y~d9OTGdHJ~QsK2W5PWtxNkVl5Eb7LNerQ1TPw~ZlMUZ3jqEyje9vkqUQj1gPgu~-Yn…	0	Northern Sweden population health study	EpiGenome-wide methylation								cg22647407 cg25096566 cg27431596 cg27357571 cg19998368 cg27506082 cg02580404 cg26880493 cg06401579 cg18510056 cg23855989 cg21052682 cg19463976 cg23763043 cg06148685 cg25127852 cg27120816 cg00818872 cg09320690 cg06361272 cg13734972 cg10948359 cg10499901 cg14859204 cg26307359 cg15905200 cg09551147 cg10953508 cg12109455 cg09410607 cg18303215 cg00703260 cg14533401 cg25505069 cg00779206 cg21790626 cg0…							450k	Human	Sweden	729	238	491	Blood	341/388			20-70	CVD	TRUE	1	1	-1	1
2021-05-31	Epigenome-Wide Association Study Identifies Cardiac Gene Patterning and a Novel Class of Biomarkers for Heart Failure	28838933	Circulation	2017	Benjamin Meder			DNAm and heart failure, good paper	Dilated cardiomyopathy	Heart	CpG methylation	Incident Dilated cardiomyopathy	TRUE	TRUE	Table 1	0	Heidelberg University	EpiGenome-wide methylation	LY75, PTGES, CTNNAL1, TNFSF14, MRPL16, KIF17 , MED13L, TBX3, TBX5, TBX5-AS1, RBM19							cg16318181 cg25838968 cg01726792 cg05978306 cg18251389 cg00586700 cg18601596 cg03426023 cg11763830 cg24415066 cg17912835 cg19567891 ch.16.406779R cg17291767 cg02581963 cg17399647 cg14523204 cg24366665 cg19194167 cg01294686 cg08755532 ch.1.117057666F cg14504418 cg19683073 cg26941823 cg08281084 cg16254946							450k	Human	Germany	72	41	31	LV/Blood	NA			40-70	None	FALSE	1	1	1	1
2021-06-09	Integrated Multiomics Approach to Identify Genetic Underpinnings of Heart Failure and Its Echocardiographic Precursors: Framingham Heart Study	31703168	Circ Genom Precis Med	2019	Charlotte Andersson				Heart Failure	Heart	CpG methylation	Incident HF	TRUE	TRUE		8.5	FHS	EpiGenome-wide methylation	MMP20 MTSS1 NUP43 SLC13A4 ECEL1P2 NELL2 OR5P3 PIWIL1 SCEL FAM180A TGA9 C5 GABRB3 PNMA1 LOC100506476 PTGR2 ELMSAN1 MIR548AA1 TMEM161B-AS1 GNAS NUP210 ANK1 TNP2 OSBP2 PNMA1 GNAS RFT1 MORC2-AS1 MIR4505 LOC102723886 TSPAN16 RAB11FIP3 RAC1 RPA2 RAB40C F13B MYCL MFSD2A TRIT1 FOXS1 ANKRD13D TRIM69 NUDT16L1 LOC100130950 RPAIN TPM1 HLA-DRB5 C16orf71 HNRPLL FBXW12 HPCAL1 PTTG1IP ZNF843 SLC5A2 AHSP SNX25 MU…														450k	Human	USA	2534			Blood	47%/53%			50-80	Heart failure	TRUE
2021-05-11	Epigenetic hypomethylation and upregulation of matrix metalloproteinase 9 in Kawasaki disease	5617391	Oncotarget	2017	Ho-Chang Kuo			Study focuses on KD in children	Kawasaki disease	Other	IVIG treatment	CpG methylation	TRUE	TRUE	Table 2	0	None	EpiGenome-wide methylation								cg02212280 cg11531628 cg13759446 cg14543953 cg16575408 cg18733315 cg00078334 cg00087906 cg01821058 cg02458945 cg07582157 cg08318842 cg09530163 cg10079740 cg12317456 cg14400118 cg22950163 cg25029998 cg25349472 cg26795346 cg27016988 cg27279620 cg27642062 cg01027553 cg03168922 cg03231596 cg16466334 cg17145397 cg18113270 cg01813071 cg04059146 cg17707274 cg20645973 cg24963041 cg25511807 cg01092036 cg0…							450k	Human	Taiwan	54	18	36	Blood	NA			0-10	None	FALSE	1	1	-1	1
2021-05-06	Risk Factors And Epigenetic Markers Of Left Ventricular Diastolic Dysfunction With Preserved Ejection Fraction In A Community-Based Elderly Chinese Population	6782027	Clin Interv Aging	2019	Wei Wang				LVDD-PEF	Heart	CpG methylation	LVDD-PEF	TRUE	TRUE		5	Northern Shanghai Study	EpiGenome-wide methylation		SQLE, SERPINA1, H2AFJ, GPRC5C, SLC18A2, CRACR2A, RPP38, TMEM5, SNRPE, SLC4A3, DLX6, ACTG2, NXN, RAPGEF5, IFI6, SCD5, PPP2R5D		HIST1H2BK, HAUS8, RPUSD1, C3orf14, ALDH4A1, CDH1, CCN, RGS10											WGBS	Human	China	15	10	5	Blood	NA			60-90	LVDD-PEF	TRUE	1	1	-1	1
2021-05-10	Association of Methylation Signals With Incident Coronary Heart Disease in an Epigenome-Wide Assessment of Circulating Tumor Necrosis Factor α	6100733	JAMA Cardiol	2018	Stella Aslibekyan			DNAm, CVD and TNF-α	Lvl of TNF-α	Other	TNF-α concentration	CpG methylation	TRUE	TRUE		0	CHARGE consortium	EpiGenome-wide methylation		NLRC5, DTX3L, PARP9						cg16411857 cg07839457 cg00959259 cg08122652		cg13683939	cg16411857, cg07839457, cg00959259, cg22930808, cg24267699,cg08122652				450k	Human	USA	4794			Blood	2262/2532			30-90	CVD	TRUE
2021-06-07	Epigenome-wide association of myocardial infarction with DNA methylation sites at loci related to cardiovascular disease	5432989	Clin Epigenetics	2017	Masahiro Nakatochi			MI and DNAm, good paper	myocardial infarction	Heart	CpG methylation	Incident MI	TRUE	TRUE		0	KING	EpiGenome-wide methylation	ZFHX3, SMARCA4, SGK1							cg07786668 cg17218495 cg06642177							450k	Human	Japan	382	191	191	Blood	382/0			50-80	None	TRUE	1	1	-1	1
2021-05-10	Epigenome-Wide Association Study for All-Cause Mortality in a Cardiovascular Cohort Identifies Differential Methylation in Castor Zinc Finger 1 (CASZ1)	6898816	J Am Heart Assoc	2019	Jawan W. Abdulrahim			All cause mortality in CVD cohort	Mortality	CVD	CpG methylation	All cause mortality	TRUE	TRUE		2	CATHGEN	EpiGenome-wide methylation		SLC4A9, MATK, NCOR2		CASZ1, cg20428720, CAPN3				cg17944110 cg08215811 cg17845532 cg20428720 cg17647904 cg23198793							450k, 850k	Human	USA	320	55+108	49+108	Blood		38+67/17+41	32+67/17+41	50-80	All cause mortality	TRUE	1	1	-1	1
2021-05-20	Epigenome-wide association study of adiposity and future risk of obesity-related diseases	29713043	Int J Obes (Lond)	2018	Gianluca Campanella			One CpG correlated to Myocardial Infarction preset	Obesity	CVRF	CpG methylation	Incident MI	TRUE	TRUE		10	EPIC-Italy, EPIC-Netherlands, NOWAC, VIP	EpiGenome-wide methylation								cg12593793			cg12593793				450k	Human	Europe	1941			Blood	NA			30-70	Obesity	TRUE
2021-05-17	DNA methylation patterns associated with oxidative stress in an ageing population	5123374	BMC Med Genomics	2016	Åsa K. Hedman			Oxidative stress, but CVD as outcome and correlated CpGs to CVD	Oxidative stress	Other	CpG methylation	Incident CVD/Mortality	TRUE	TRUE		10	PIVUS	EpiGenome-wide methylation	ZNF341	HIST1H4D, DVL1						cg11842944 cg03465880			cg08170869				450k	Human	Sweden	966			Blood	NA			70-80	CVD	TRUE
2021-05-01	Smoking-Associated DNA Methylation Biomarkers and Their Predictive Value for All-Cause and Cardiovascular Mortality	4710597	Environ Health Perspect	2016	Yan Zhang			DNAm, smoking and CVD mortality, paperp from the same group as th Laura Perna	Smoking	CVRF	CpG methylation	All cause/CVD mortality	TRUE	TRUE		10	ESTHER	EpiGenome-wide methylation								cg05575921 cg06126421							450k	Human	Germany	1000			Blood	500/500			50-80	Death	TRUE	1	1	1	1
2021-05-17	Epigenome-Wide Analyses Identify Two Novel Associations With Recurrent Stroke in the Vitamin Intervention for Stroke Prevention Clinical Trial	6135883	Front Genet	2018	Nicole M. Davis Armstrong				Stroke	Vascular	CpG methylation	recurrent stroke	TRUE	TRUE		0	VISP	EpiGenome-wide methylation	ASB10, TTC37							cg08563299 cg00020622 cg15493607 cg19869139 cg24037380 cg15976416 cg07010582 cg16086416 cg00810334 cg11241413 cg20424709 cg12452608 cg24461508 cg01741999 cg21607141 cg09967479 cg21204139 cg26542412 cg26836573 cg08371391 cg22093885 cg25108325 cg01075918 cg09474101 cg20539307 cg12851161 cg20756175 cg05302953 cg02134194 cg02696670 cg24479785 cg14925296 cg00481457 cg07664976 cg01431140 cg04291946 cg2…			cg22812874 cg00340919				450k	Human	USA	180			Blood		103/77		40-90	Stroke	FALSE	1	1	1	1
2021-06-29	Seven loci identified in epigenome-wide survival analysis of time to recurrent stroke, composite vascular endpoint, and disabling/fatal stroke, myocardial infarction or death in participants from the VISP clinical trial	https://www.cochranelibrary.com/central/doi/10.1002/central/CN-01984543/full	Cochrane Trials/Neurology genetics	2019	Paul A. Nyquist				Stroke	Vascular	CpG methylation	recurrent stroke	TRUE	TRUE		0	VISP	EpiGenome-wide methylation	PTEN, PIK3CB, HERC2	FALSE						cg04059318 cg00076998 cg02365967							450k	Human	USA	180			Blood	NA			NA		FALSE
2021-05-07	SMYD2 promoter DNA methylation is associated with abdominal aortic aneurysm (AAA) and SMYD2 expression in vascular smooth muscle cells	5833080	Clin Epigenetics	2018	Bradley J. Toghill				Abdominal aortic aneurysm	Vascular	CpG methylation	Abdominal aortic aneurysm	TRUE	TRUE		0	None	EpiGenome-wide methylation And targeted sites methylation		SERPINB9, SMYD2		ERG, IL6R,			CHR21(5389 5393 5400 5402 5405 5408 5429 5440 5442 5458 5468 5474 5507 3570 3676), CHR6(2889674 2889644 2889627 2889620 2889612 2889568 2889564), CHR1(214280412 214280441 214280507 214280600)						0.0186		Targeted BS	Human	UK	185	92	93	Aortic tissue	NA			NA	AAA	FALSE	1	1	-1	1
2021-06-17	Evaluation of the influence of global DNA methylation level in patients with acute coronary syndrome	33069663	Clin Chim Acta	2020	Fábia C.S. Soares			ACS and global DNAm	Acute coronary syndrome	Heart	Global methylation lvl	Acute coronary syndrome	TRUE	FALSE		0	Royal Heart Hospital	Global Genome Methylation lvl													Higher in ACS		ELISA-based kit	Human	Brazil	265	190	75	NA	NA			50-80	ACS	TRUE	1	1	1	1
2021-05-20	Increased homocysteine and S-adenosylhomocysteine concentrations and DNA hypomethylation in vascular disease	12881445	Clin Chem	2003	Rita Castro			Global methylation lvl in patients with CVD, good case	Vascular disease	Vascular	Global methylation lvl	Atherosclerosis	TRUE	FALSE		0	None	Global Genome Methylation lvl													Lower with CVD		Radiolabeling	Human	Portugal	32	17	15	Blood		17/0	15/0	40-70	Stroke/Infarction	FALSE	1	1	-1	1
2021-06-17	AHRR hypomethylation as an epigenetic marker of smoking history predicts risk of myocardial infarction in former smokers	32947224	Atherosclerosis	2020	Anne Langsted			MI smoking and DNAm	Smoking and MI	CVRF	CpG methylation	Incident MI	TRUE	TRUE		18	CCHS	Specific CpG methylation		AHRR									cg05575921				Taqman assay	Human	Denmark	10510			Blood	NA			NA	myocardial infarction	TRUE	1	1	1	1
2021-06-08	Thyroid hormone biosynthesis machinery is altered in the ischemic myocardium: An epigenomic study	28526543	Int J Cardiol	2017	Carolina Gil-Cayuela			ICM and DNAm	Stroke	Heart	CpG methylation	ICM	TRUE	TRUE		0	None	Specific Gene Methylation	TPO									cg01957222	cg14601038, cg08537127				850k	Human	Spain	16	8	8	Left ventriculum	16/0			40-60	None	TRUE	1	1	-1	1
2021-06-09	Ischemic heart disease and stroke in relation to blood DNA methylation	3690659	Epidemiology	2010	Andrea Baccarelli				Ischemic Stroke	Heart	CpG methylation	Incident stroke/IHD death	TRUE	TRUE		6	Boston-area Normative Aging Study	Specific Gene Methylation	LINE-1, L1														Pyrosequencing	Human	USA	712	242	470	Blood	712/0			50-100	IHD and stroke	TRUE	1	1	1	1
2021-06-18	DNA methylation map of human atherosclerosis	25091541	Circ Cardiovasc Genet	2014	Silvio Zaina			DNAm and Atherosclerosis	Atherosclerosis	Vascular	CpG methylation	Atherosclerosis	TRUE	TRUE		0	None	EpiGenome-wide methylation	HOXA6, PDGFA, A2BP1, CALD1, DAAM1, EGFR, FBN2, HOXA9, HOXB3, KCNMA1, MAP1B, MIR23b, MYH10, PDGFD, PLA2G10, PLAT, RPTOR, PRKCE, PRRX1, PTK2 PXDN, TSC22D1												Higher in Atherosclerosis		WGBS/450k	Human	Spain	34	19	15	Aorta	NA			NA	Atherosclerosis	FALSE	1	-1	-1	1
2021-05-19	Distinct epigenetic programs regulate cardiac myocyte development and disease in the human heart in vivo	5786002	Nat Commun	2018	Ralf Gilsbach			CpG methylation related to HF, need to dig from sup. Files	CVD	CVD	CpG methylation	Heart Failure	FALSE	TRUE		0	None	EpiGenome-wide methylation	H3K27ac, H3K9ac, H3K36me3, H3K4me1, H3K4me3, H3K27me3, H3K9me3,														WGBS	Human	USA	NA			Cardiac myocytes	NA			0-60	Heart failure	FALSE	1	1	-1	0
2021-05-06	Differential DNA Methylation Correlates with Differential Expression of Angiogenic Factors in Human Heart Failure	2797324	PLoS One	2010	Mehregan Movassagh			Older study, can still be used for diff meth genes, however only 3 present	end-stage cardiomyopathy	Heart	CpG methylation	end-stage cardiomyopathy	FALSE	TRUE		0	None	EpiGenome-wide methylation	PECAM1 ARHGAP24 AMOTL2											3			Massive Parallel Amplicon Sequencing (27k)	Human	UK	14	8	6	Myocardium	NA			40-70	None	FALSE	1	1	-1	-1
2021-06-08	The blood genome-wide DNA methylation analysis reveals novel epigenetic changes in human heart failure	28485796	Eur Rev Med Pharmacol Sci	2017	B. LI			HF and DNAm	Heart Failure	Heart	CpG methylation	Incident HF	FALSE	TRUE		0	None	EpiGenome-wide methylation	MPV17L, GLUT1														reduced-representation bisulfite sequencing	Human	China	12	6	6	Blood		3/3	3/3	50-70	None	TRUE	1	1	-1	1
2021-06-15	Distinct epigenomic features in end-stage failing human hearts	3634158	Circulation	2011	Mehregan Movassagh			DNAm and HF, good	Heart Failure	Heart	CpG methylation	Incident HF	FALSE	TRUE		0	None	EpiGenome-wide methylation	DUX4														MeDIP	Human	UK	8	4	4	Left ventricel	NA			NA	Cardiomyopathi	TRUE	1	1	-1	1
2021-06-15	DNA methylation reprograms cardiac metabolic gene expression in end-stage human heart failure	6843013	Am J Physiol Heart Circ Physiol	2019	Mark E. Pepin			DNAm and HF	Heart Failure	Heart	CpG methylation	Incident HF	FALSE	TRUE		0	None	EpiGenome-wide methylation				NRF1											WGBS	Human	USA	10	7	3	Apical heart tissue	NA			30-70	Heart failure	TRUE	1	1	-1	0
2021-06-08	Childhood exposure to hunger: associations with health outcomes in later life and epigenetic markers	33215951	Epigenomics	2020	Laura Perna			No connection of DNAm - hunger - CVD was found	Hunger	CVRF	CpG methylation	Incident CVD	FALSE	TRUE		2,5,8,1,14	ESTHER	EpiGenome-wide methylation	No connection of methylation to hunger induced CVD														450k	Human	Germany	2335			Blood	NA			70-100	CVD history	TRUE
2021-05-26	Alterations in cardiac DNA methylation in human dilated cardiomyopathy	3598081	EMBO Mol Med	2013	Jan Haas			DNAm to Heart failure, ideal case for us again	Idiopathic dilated cardiomyopathy	Heart	CpG methylation	Idiopathic dilated cardiomyopathy	FALSE	TRUE		0	None	EpiGenome-wide methylation		DKFZp56K142, ATP6AP1, OTOF, PHF8, LDOC1, ADORA2ACCDC59, CSPG4, CTNNAL1, ERBB3, ERCC5, FST, HOXA9, PRDM7, SULT1A2, TRPV6, ZNF652		SULF2, GSTM5, FLJ20701, ATP2C1, CYP3A4, C9orf40, CNN3, EIF3S12, PPARGC1A											27k	Human/Zebrafish	Germany	17	9	8	Left ventricular wall		6/3	5/3	40-70	HF	TRUE	1	1	-1	1
2021-05-05	Genome-wide DNA Methylation Profiling of Blood from Monozygotic Twins Discordant for Myocardial Infarction	6984093	in vivo	2020	AYLIN KOSELER				myocardial infarction	Heart	CpG methylation	Incident MI	FALSE	TRUE		2	None	EpiGenome-wide methylation		LDAH, APOB, ACSM2A, ACSM5, ACSF3, CES1, CES1P1, AFG3L2, ISCU, SEC14L2, MTTP	hypomethylated in healthy sample which may mean that these genes are highly expressend in healthy sample			3004									reduced-representation bisulfite sequencing	Human	Turkey	2	1	1	Blood		1/0	1/0	20-30	myocardial infarction	FALSE	1	1	1	1
2021-06-16	Detection of altered global DNA methylation in coronary artery disease patients	18613790	DNA Cell Biol	2008	Priyanka Sharma			Global DNAm and CAD	Coronary artery disease	Heart	Global methylation lvl	CAD	FALSE	FALSE		0	All India Institute of Medical Sciences	Global Genome Methylation lvl													Higher in CAD		Radiolabeling	Human	India	287	137	150	Blood	NA			20-80	CAD	TRUE	1	1	1	1
2021-06-16	In situ nuclear DNA methylation in dilated cardiomyopathy: an endomyocardial biopsy study	7160509	ESC Heart Fail	2020	Takatomo Watanabe			Global DNAm and DNAm localization in cell types	Dilated Cardiomyopathy	Heart	Global methylation lvl	Incident Dilated cardiomyopathy	FALSE	FALSE		0	None	Global Genome Methylation lvl													Higher in DCM, but only in cardiomyocytes		Immunoelectron microscopy	Human	Japan	95	75	20	Left ventricular endomyocardium		51/24	11/9	10-80	Dilated cardiomyopathy	TRUE	1	1	1	1
2021-05-11	DNA methylation as a biomarker for cardiovascular disease risk	2837739	PLoS One	2010	Myungjin Kim			Only global DNAm lvls	Elevated plasma homocysteine	CVRF	Global methylation lvl	Incident CVD	FALSE	FALSE		5	Singapore Chinese Health Study	Global Genome Methylation lvl													p=0,045/p=0,055 higher global methylation		MethyLight	Human	Singapore	286			Blood	129/157			40-80	CVD	TRUE
2021-06-09	Methylation of Apoptosis-Associated Speck-Like Protein With a Caspase Recruitment Domain and Outcomes in Heart Failure	4861674	J Card Fail	2016	Brittany Butts			DNAm and Heart Failure	Heart Failure	Heart	CpG methylation	Incident HF	FALSE	TRUE		0	None	Specific CpG Methylation				ASC											Pyrosequencing	Human	USA	155			Blood	99/56			20-90	HF	TRUE
2021-05-19	Exposure to welding fumes is associated with hypomethylation of the F2RL3 gene: a cardiovascular disease marker	4680149	Occup Environ Med	2015	Mohammad B Hossain			Methylation of F2RL3 in response to welding fumes, F2RL3 is a known CVD predictor	Air Polution	CVRF	CpG methylation	CVD	FALSE	TRUE		0	None	Specific Gene Methylation		F2RL3						No CpG associated with CVD							Pyrosequencing	Human	Sweden	228	101	127	Blood		101/0	127/0	20-60	Gene methylation	TRUE	1	1	-1	-1
2021-05-11	Smoking, F2RL3 methylation, and prognosis in stable coronary heart disease	22511653	Eur Heart J	2012	Lutz Philipp Breitling			Methylation of specific gene, may be important for analysis of involved genes	F2RL3 gene methylation and smoking	CVRF	CpG methylation	CVD mortality	FALSE	TRUE		8	KAROLA	Specific Gene Methylation	F2RL3							cg03636183							Sequenom matrix-assisted laser desorption ionization time-of-flight mass spectrometry	Human	Germany	1100			Blood	929/171			30-70	CVD	TRUE
2021-06-29	Preliminary analysis of epigenetic and genetic variants in Neuromedin U pathway genes and risk of cardiovascular disease in a general population. Potential implications for cardiovascular risk assessment	https://www.cochranelibrary.com/central/doi/10.1002/central/CN-02095202/full	Cochrane Trials/Journal of preventive medicine and hygiene	2020	Gianfagna F				CVD	CVD	CpG methylation	Incident CVD	FALSE	TRUE		4	Moli‐sani study	Specific Gene Methylation	NMU, NMUR1														Pyrosequencing	Human	Italy	1146			Blood	NA			40-70		FALSE
2021-05-20	Energy Metabolites as Biomarkers in Ischemic and Dilated Cardiomyopathy	7923201	Int J Mol Sci	2021	Jan Haas			Methylation of specific genes in context of CVD, very useful	Dilated Cardiomyopathy	Heart	CpG methylation	Incident Dilated cardiomyopathy	TRUE(S, only genes)	TRUE		0	Heidelberg University	EpiGenome-wide methylation		OGDH, SUCLA2, LDHA		ACO1, DLST, SUCL1, SUCLG2, PKM, PFKM, HK1											450k	Human	Germany	281	82+52+39	51+57	Blood		133/40	73/35	40-70	DCM, ICM	TRUE	1	1	-1	1
2021-05-20	DNA methylation and gene expression integration in cardiovascular disease	8034168	Clin Epigenetics	2021	Guillermo Palou‑Márquez			Unsupervised ML to identify factors connecting CVD and DNAm, needs further investigation as the factors are made by ML	CVD	CVD	CpG methylation	CVD	TRUE(S)	TRUE	https://github.com/gpalou4/TFM/blob/master/manuscript/supp_material/3.-Supplementary%20Tables%20S1-S10_v12.docx?raw=true	7.7	Framingham Offspring Study	EpiGenome-wide methylation								cg02352281 cg21884231 cg06577205 cg00356183 cg03044249 cg23130097 cg24430034 cg03287340 cg01437204 cg13359998 cg16401270 cg25375916 cg21099332 cg01657995 cg01702055 cg02010481 cg03183540 cg09077126 cg04111435 cg13984040 cg15095917 cg23691006 cg01406381 cg21766592 cg22540135 cg07668993 cg08548498 cg12966875 cg19473529 cg23480341 cg13060114 cg00084338 cg22878489 cg09316140 cg26963277 cg06673684 cg2…							450k	Human	USA	2055			Blood	871/1184			50-80	CVD	TRUE
2021-06-08	Methylome analysis reveals alterations in DNA methylation in the regulatory regions of left ventricle development genes in human dilated cardiomyopathy	27417303	Genomics	2016	Bong-Seok Jo			Difference in DNAm between LV and RV	Dilated Cardiomyopathy	Heart	CpG methylation	Incident Dilated cardiomyopathy	TRUE(S)	TRUE	https://ars.els-cdn.com/content/image/1-s2.0-S2352340916305789-mmc2.xlsx	0	None	EpiGenome-wide methylation	TBX5, HAND1, NKX2-5							cg06834912 cg17258551 cg25661571 cg18061711 cg11879514 cg19968840 cg12065531 cg04985251 cg06009330 cg18331855 cg05769349 cg02581963 cg25681339 cg03522668 cg22352273 cg22142686 cg03843000 cg07684775 cg09656541 cg00589541 cg15876264 cg23930083 cg04226401 cg11878675 cg27078890 cg25052847 cg13886124 cg01550828 cg09744840 cg15897635 cg05469118 cg11788103 cg24396566 cg19483816 cg26244646 cg17074213 cg0…							450k	Human	Korea	30	22	8	Left and right ventricles	NA			50-70	None	TRUE	1	1	-1	1
2021-06-08	B-vitamins intake, DNA-methylation of One Carbon Metabolism and homocysteine pathway genes and myocardial infarction risk: the EPICOR study	24418380	Nutr Metab Cardiovasc Dis	2014	G. Fiorito			MI and DNAm	Folic acid and MI	CVRF	CpG methylation	Incident MI	TRUE(S)	TRUE	https://ars.els-cdn.com/content/image/1-s2.0-S0939475313002718-mmc2.docx	0	EPICOR	EpiGenome-wide methylation	AMT, TCN2, CBS, PON1							cg20191453 cg21926782 cg05924489 cg02251567 cg14184400 cg15108590 cg10457056 cg26141228 cg24496978 cg24437122 cg22542751 cg00788739 cg01284869 cg01369114 cg03970350 cg26532826 cg11875119 cg02111168 cg07404485 cg05342682 cg04155289 cg19678392 cg21856205 cg10457056 cg26141228 cg24496978 cg24437122							450k	Human	Europe	412	206	206	Blood		139/67	139/67	40-60	None	TRUE	1	1	-1	1
2021-05-11	DNA methylation analysis of the temporal artery microenvironment in giant cell arteritis	26038090	Ann Rheum Dis	2016	Patrick Coit			Used GenomeStudio for analysis	Giant cell arteritis	Vascular	CpG methylation	Giant cell arteritis	TRUE(S)	TRUE	https://ard.bmj.com/highwire/filestream/203535/field_highwire_adjunct_files/1/annrheumdis-2014-207116supp_table1.xls	0	None	EpiGenome-wide methylation		TNF, LTA, LTB, CCR7, RUNX3, CD6, CD40LG, IL2, IL6, NLRP1, IL1B, IL18, IL21, IL23R, IFNG								cg01915791 cg23779626 cg27294164 cg23910340 cg27322701 cg04482762 cg16691714 cg03331514 cg09532267 cg19314470 cg01211137 cg14384093 cg07962311 cg04967578 cg09756419 cg24794228 cg13076468 cg20152430 cg01766396 cg16338313 cg18220961 cg19898448 cg26195495 cg26081974 cg05501426 cg20817131 cg17356036 cg26217813 cg25018049 cg16276850 cg13533683 cg15324917 cg14013695 cg10623530 cg05719140 cg21827203 cg2…	cg09993145 cg07248223 cg10166664 cg26427109 cg11201447 cg23828876 cg23543318 cg08450017 cg02734358 cg16179938 cg00490406 cg10861751 cg11141696 cg09458566 cg23052776 cg18582260 cg05109049 cg20535085 cg11147886 cg06315390 cg02586212 cg03278514 cg17448192 cg09154880 cg05799811 cg27583010 cg22750001 cg00037681 cg02007288 cg12177851 cg14665366 cg24414363 cg00661777 cg20765408 cg00387964 cg17741993 cg2…				450k	Human	USA	24	12	12	Temporal artery tissue		4/8	4/8	70-100	Giant cell arteritis	TRUE	1	1	-1	1
2021-05-26	DNA methylation patterns from peripheral blood separate coronary artery disease patients with and without heart failure	7524212	ESC Heart Fail	2020	Chris R. Bain			DNAm to Heart failure, ideal case for us	Heart Failure	Heart	CpG methylation	Incident HF	TRUE(S)	TRUE	https://onlinelibrary.wiley.com/action/downloadSupplement?doi=10.1002%2Fehf2.12810&file=ehf212810-sup-0003-Supplemantary_Tables.docx	0	None	EpiGenome-wide methylation	A lot of genes						chr22:18510785-18513087 chr16:29618902-29620235 chr15:52357891-52358379 chr7:150934476-150935150 chr5:177801912-177802679 chr14:88211490-88211982 chr17:65226457-65227763 chr13:24420272-24421062 chr13:76693813-76694251 chr6:107368838-107369489 chr15:41999636-42000517 chr10:128751213-128751739 chr11:12288773-12289932 chr6:39877883-39879536 chr5:78387573-78388355 chr2:219349072-219349971 chr6:370297…								Single end sequencing	Human	Australia	20	10	10	Blood	20/0			50-90	Heart failure	TRUE	1	1	1	1
2021-05-01	Epigenome-Wide Association Study Indicates Hypomethylation of MTRNR2L8 in Large-Artery Atherosclerosis Stroke	31084332	Stroke	2019	Yupei Shen			DNAm and Ishemic stroke	Ischemic Stroke	Vascular	CpG methylation	Incident stroke	TRUE(S)	TRUE	https://www.ahajournals.org/action/downloadSupplement?doi=10.1161%2FSTROKEAHA.118.023436&file=str_stroke-2018-023436_supp1.pdf	0	Shanghai Eighth People’s Hospital	EpiGenome-wide methylation	MTRNR2L8							cg15886896 cg12169661 cg07393322 cg04737885 cg16592586 cg17268801 cg26066349 cg22493397 cg20943338 cg18438777 cg21887940 cg08157318 cg15765486 cg08155050 cg19784721 cg06936779 cg05439665 cg19336328 cg14708401 cg05740793 cg04241652 cg00945293 cg21609526 cg10519004 cg10112407 cg03451670 cg15241635 cg03279522 cg02244583 cg14464361 cg22620221 cg06495961 cg14523847 cg20119106 cg16964025 cg14631503 cg0…							450k	Human	China	24	12	12	Blood	NA			60-80	None	TRUE	1	1	-1	1
2021-06-10	Gene-specific DNA methylation profiles and LINE-1 hypomethylation are associated with myocardial infarction risk	4690365	Clin Epigenetics	2015	Simonetta Guarrera			DNAm and MI	myocardial infarction	Heart	CpG methylation	Incident MI	TRUE(S)	TRUE	https://ndownloader.figstatic.com/files/7196333	12	EPICOR	EpiGenome-wide methylation		ZBTB12, LINE-1						cg10917426, cg08975528, cg16463880, cg00459243, cg14734916, cg14562426, cg06636203, cg11645762, cg09788778, cg25470384, cg00805874, cg04603811, cg25861453, cg25013586, cg13127825 cg23095729, cg00390484, cg00504285 cg22022001, cg11733266 cg03142365, cg11287521, cg10717722, cg01246254, cg24266261 cg08732950, cg02431972, cg05953373 cg12184221, cg07890553 cg10917426 cg08975528 cg16463880 cg00459243 c…							450k	Human	Italy	584	292	292	Blood		188/104	188/104	NA	MI	TRUE	1	1	-1	1
2021-05-18	Genome-wide identification of DNA methylation QTLs in whole blood highlights pathways for cardiovascular disease	6753136	Nat Commun	2019	Tianxiao Huan			A lot of CpGs associated with different CVDs	QTL	Other	CpG methylation	Incident CVD	TRUE(S)	TRUE	https://static-content.springer.com/esm/art%3A10.1038%2Fs41467-019-12228-z/MediaObjects/41467_2019_12228_MOESM4_ESM.xlsx	8.5	FHS	EpiGenome-wide methylation								cg03493300 cg20608306 cg18187658 cg24267699 cg11861562 cg16306978 cg00894378 cg18187658 cg16306978 cg09584711 cg11250194 cg00894378 cg09584711 cg11023668 cg09803321 cg00908766 cg14494313 cg09803321 cg24468199 cg19610905 cg10833066 cg12555086 cg21033440 cg12555086 cg10833066 cg18534077 cg14637411 cg03649429 cg20449619 cg09918394 cg15800907 cg24468199 cg08085267 cg23032129 cg20449619 cg06656958 cg1…							450k	Human	USA	4170			Blood	1960/2210			NA	None	TRUE
2021-06-16	DNA methylation modules associate with incident cardiovascular disease and cumulative risk factor exposure	6792327	Clin Epigenetics	2019	Kenneth Westerman			DNAm and CVD	CVD	CVD	CpG methylation	Incident CVD	TRUE(S)	TRUE		15	WHI/FHS	EpiGenome-wide methylation	SLC9A1, SLC1A5, TNRC6C							cg09155044 cg22304262							450k	Human	USA	4610			Blood	45/55% + 0/100%			50-80	CVD	TRUE
	Horvath Clock 353 CpG	Horvath Clock 353 CpG																								cg00075967 cg00374717 cg00864867 cg00945507 cg01027739 cg01353448 cg01584473 cg01644850 cg01656216 cg01873645 cg01968178 cg02085507 cg02154074 cg02217159 cg02331561 cg02332492 cg02364642 cg02388150 cg02479575 cg02489552 cg02580606 cg02654291 cg02827112 cg02972551 cg03103192 cg03167275 cg03270204 cg03565323 cg03588357 cg03760483 cg04084157 cg04126866 cg04528819 cg04836038 cg05250458 cg05294243 cg0…
	Hannum 71 CpG	Hannum 71 CpG																								cg20822990 cg22512670 cg25410668 cg04400972 cg16054275 cg10501210 cg09809672 ch.2.30415474F cg22158769 cg02085953 cg06639320 cg22454769 cg24079702 cg23606718 cg22016779 cg04474832 cg03607117 cg07553761 cg00481951 cg25478614 cg25428494 cg02650266 cg08234504 cg23500537 cg20052760 cg16867657 cg22736354 cg06493994 cg06685111 cg00486113 cg13001142 cg20426994 cg14361627 cg08097417 cg07955995 cg22285878…
2022-06-09	Epigenetic Regulation of F2RL3 Associates With Myocardial Infarction and Platelet Function.	PMC8812435	Circulation research	2022	Corbin LJ			Smoking and MI	F2RL3, Smoking, MI	Heart	CpG methylation	Incident MI	TRUE	TRUE		0	Copenhagen City Heart Study	Specific gene methylation	F2RL3							cg03636183	16 889 741-2bp; 16 889 756-7bp; 16 889 785-6bp						Pyrosequencing	Human	UK	3205	648	2350	Blood	45/55			50-80			1	1	1	1
2022-06-09	DNA methylation biomarkers of myocardial infarction and cardiovascular disease.	PMC8061080	Clinical epigenetics	2021	Fernandez-Sanles A				AMI	Heart	CpG methylation	AMI	TRUE	TRUE		0	None	EpiGenome-wide methylation	AHRR, PTCD2, MPO							cg05575921, cg25769469, cg21566642, cg04988978							850k	Human	Spain	391	196	195	Blood	50/50			50-70			1	1	1	1
2022-06-09	BMPR2 promoter methylation and its expression in valvular heart disease complicated with pulmonary artery hypertension.	PMC8660616	Aging	2021	Li N				VHD	Heart	CpG methylation	Incident VHD	FALSE	TRUE		0	None	Specific gene methylation	BMPR2			BMPR2											Pyrosequencing	Human	China	83	55	28	Blood				20-80			1	1	1	1
2022-06-09	The epigenetic etiology of cardiovascular disease in a longitudinal Swedish twin study.	PMC8223329	Clinical epigenetics	2021	Qin X			13148_2021_1113_MOESM1_ESM Supplement	CVD	CVD	CpG methylation	Incident CVD	TRUE(S)	TRUE	https://static-content.springer.com/esm/art%3A10.1186%2Fs13148-021-01113-6/MediaObjects/13148_2021_1113_MOESM1_ESM.xlsx	2	None	EpiGenome-wide methylation								13148_2021_1113_MOESM1_ESM							450k	Human	Sweeden	535			Blood	41,5/58,5			60-80			1	1	1	1
2022-06-09	Global DNA hypermethylation in peripheral blood mononuclear cells and cardiovascular disease risk: a population-based propensity score-matched cohort study.	PMC33766847	Journal of epidemiology and community health	2021	Tsuboi Y				CVD	CVD	CpG methylation	CVD mortality	FALSE	TRUE	https://jech.bmj.com/content/jech/suppl/2021/03/25/jech-2020-215382.DC1/jech-2020-215382supp001_data_supplement.pdf	0	None	Specific gene methylation	LINE-1			LINE-1											Pyrosequencing	Human	Japan	822			Blood				40-70			1	1	1	1
2022-06-09	A deep learning model for early risk prediction of heart failure with preserved ejection fraction by DNA methylation profiles combined with clinical features.	PMC8772140	Clinical epigenetics	2022	Zhao X			Page 10 in full text, 25 CpG	Heart Failure	Heart	CpG methylation	HFpEF	FALSE	TRUE		10	Frraminghem heart study	EpiGenome-wide methylation															450k	Human	USA	968			Blood				50-90			1	1	1	1
2022-06-23	F2RL3 Methylation in the Peripheral Blood as a Potential Marker for the Detection of Coronary Heart Disease: A Case-Control Study.	PMC8996303	Frontiers in genetics	2022	Zhao X				CHD	Heart	CpG methylation	CHD/MI/Heart Failure	TRUE	TRUE		0	None	Specific gene methylation	F2RL3	F2RL3						cg03636183							Mass spectrometry	Human	China	364	180	184	Blood		109/71	114/70	50-80			1	1	-1	1
2022-06-23	Blood Leukocyte DNA Methylation Predicts Risk of Future Myocardial Infarction and Coronary Heart Disease	PMC6812683	Circulation	2019	Agha G			Page 6 and 7, CpGs	CHD	Heart	CpG methylation	Incident CHD	TRUE	TRUE		0	CHARGE	EpiGenome-wide methylation															450k	Human	USA/Europe	11461			Blood				60-70
2022-06-23	Global DNA methylation and risk of subclinical atherosclerosis in young adults: the Pathobiological Determinants of Atherosclerosis in Youth (PDAY) study	PMC3272499	Atherosclerosis	2011	Bressler J				Atherosclerosis	Vascular	Global methylation lvl	Atherosclerosis	FALSE	FALSE		0	None	Global Genome Methylation lvl													No association		Pyrosequencing	Human	USA	600	300	300	Liver				20-40			1	1	-1	1
2022-06-23	Atherosclerosis prediction by microarray-based DNA methylation analysis	PMC7401703	Exp Ther Med	2020	Chen, W. D.			CpG should be in supplement	Atherosclerosis	Vascular	CpG methylation	Atherosclerosis	TRUE(S)	TRUE		0	None	EpiGenome-wide methylation															450k	Human	China	30	15	15	Blood				40-90			1	1	-1	1
2022-06-23	Association between promoter DNA methylation and gene expression in the pathogenesis of ischemic stroke	PMC6781986	Aging (Albany NY)	2019	Deng, G. X.				Ischemic Stroke	Vascular	CpG methylation	Ischemic Stroke	TRUE	TRUE		0	None	EpiGenome-wide methylation				HLA-DRB1, HLA-DQB1				cg01601712, cg05269323, cg19825410, cg21885112							450k	Human	China	322	161	161	Blood		51/110	49/112	50-70			1	1	-1	1
2022-06-23	Biological Age Acceleration Is Lower in Women With Ischemic Stroke Compared to Men	PMC35209739	Stroke	2022	Gallego-Fabrega, C.				Ischemic Stroke	Vascular	CpG methylation	Ischemic Stroke	FALSE	FALSE		0	GRECOS, SEDMAN	Epigenetick Clock Methylation														Hannum clock shows lower epigenetic age for Women in IS	450k/850k	Human	Spain	1385			Blood	211/163			60-90
2022-06-24	Promoter methylation and functional variants in arachidonate 5-lipoxygenase and forkhead box protein O1 genes associated with coronary artery disease	PMC30825235	J Cell Biochem	2019	Heidari, L.				CAD	Heart	CpG methylation	CAD	FALSE	TRUE		0	None	Specific gene methylation	ALOX5														RT-PCR	Human	Iran	100	50	50	Blood	54/46	27/23	27/23	50-80			1	1	-1	1
2022-06-24	Probing the epigenetic signatures in subjects with coronary artery disease	PMC32803503	Mol Biol Rep	2020	Indumathi, B.				CAD	Heart	CpG methylation	CAD	TRUE	TRUE		0	None	Specific gene methylation		CDKN2A													methylation-specific PCR	Human	India	574	207	367	Blood		84/123	216/151	40-70			1	1	-1	1
2022-06-24	Genome-wide DNA methylome alterations in acute coronary syndrome	PMC5746328	Int J Mol Med	2018	Li, D.			Page 10 in full text, CpGs	ACS	Heart	CpG methylation	ACS	TRUE	TRUE		0	None	EpiGenome-wide methylation	SMAD3														450k	Human	China	208			Blood	123/85			50-80			1	1	-1	1
2022-06-24	Methylome-wide Association Study of Atrial Fibrillation in Framingham Heart Study	PMC5220313	Sci Rep	2017	Lin, H.			Page 4 and 5 CpGs	AFIB	Heart	CpG methylation	AFIB	TRUE	TRUE		9	Framingham Heart Study Offspring	EpiGenome-wide methylation															450k	Human	USA	2639	183+220	2236	Blood		118/65+131/89	951/1285	50-80			1	1	1	1
2022-06-24	Effect of MTHFR Gene Polymorphism Impact on Atherosclerosis via Genome-Wide Methylation	PMC4743680	Med Sci Monit	2016	Lin, X.				Atherosclerosis	Vascular	CpG methylation	Atherosclerosis	TRUE	TRUE		0	None	Specific gene methylation		LINE-1													Pyrosequencing	Human	China	210	105	105	Blood				60-70			1	1	-1	1
2022-06-24	The Relationship between Epigenetic Age and Myocardial Infarction/Acute Coronary Syndrome in a Population-Based Nested Case-Control Study	PMC8781885	J Pers Med	2022	Malyutina, S.				MI/ACS	Heart	CpG methylation	MI/ACS	FALSE	FALSE		15	None	Epigenetick Clock Methylation														No strong association of Horvath, hannum, phenoage and Skin and Blood with MI and ACS	850k	Human	Russia	306	129	177	Blood		67/62	104/73	50-70			1	1	1	1
2022-07-05	Integrated DNA methylation and gene expression analysis in the pathogenesis of coronary artery disease	PMC6428103	Aging (Albany NY)	2019	Miao, L.				CAD	Heart	CpG methylation	CAD	TRUE	TRUE		0	None	EpiGenome-wide methylation				CXCL12	"less hypomethylated"					cg11267527					450k	Human	China	606	303	303	Blood		92/211	96/207	40-70			1	1	-1	1
2022-07-05	ABCA1 and ABCG1 DNA methylation in epicardial adipose tissue of patients with coronary artery disease	PMC8627066	BMC Cardiovasc Disord	2021	Miroshnikova, V. V.				CAD	Heart	CpG methylation	CAD	FALSE	TRUE		0	None	Specific gene methylation				ABCA1, ABCG1						cg27243685, cg06500161					Pyrosequencing	Human	Russia	82	66	16	Adipose tissue		49/16	8/8	40-80			1	1	-1	0
2022-07-05	Epigenetic Age and the Risk of Incident Atrial Fibrillation	PMC8671333	Circulation	2021	Roberts, J. D.			Hazard ratios	AFIB	Heart	CpG methylation	AFIB	TRUE	FALSE		6	FHS, ARIC, CHS	Epigenetick Clock Methylation														GrimAge and DNAm PhenoAge difference associated with AFIB	NA	Human	USA	5600			Blood	2235/3365			50-80
2022-07-05	DNA methylation dysregulations in valvular atrial fibrillation	PMC6490353	Clin Cardiol	2017	Shen, K.				AFIB	Heart	CpG methylation/Global methylation lvl	AFIB	FALSE	TRUE		0	None	Specific gene methylation/Global Genome Methylation lvl				NPRA									Higher in AFIB		ELISA	Human	China	20	10	10	Right atrial myocardial tissue	NA			NA			1	1	-1	1
2022-07-05	Ischemic stroke patients are biologically older than their chronological age	PMC5191861	Aging (Albany NY)	2016	Soriano-Tárraga, C.			Ods ratio present	Ischemic stroke	Vascular	CpG methylation	Ischemic stroke	TRUE	FALSE		0	BASICMAR, REGICOR	Epigenetick Clock Methylation														Higher in stroke for Horvath and Hannum	450k	Human	Spain	123	82	41	Blood		45/37	21/20	50-70			1	1	-1	1
2022-07-05	Association of DNA Methylation Patterns in 7 Novel Genes With Ischemic Stroke in the Northern Chinese Population	PMC9035884	Front Genet	2022	Sun, H.				Ischemic stroke	Vascular	CpG methylation	Ischemic stroke	TRUE	TRUE		0	None	EpiGenome-wide methylation	CDH2, PCDHB10, PCDHB11, PCDHB14, PCDHB16,PCDHB3, PCDHB9														850k	Human	China	384	4+188	4+188	Blood		2/2+144+44	2/2+144+44	50-70			1	1	-1	1
2022-07-05	The association between serine hydroxymethyl transferase 1 gene hypermethylation and ischemic stroke	PMC8292870	Bosn J Basic Med Sci	2021	Wang, J.				Ischemic stroke	Vascular	CpG methylation	Ischemic stroke	FALSE	TRUE		0	None	Specific gene methylation				SHMT1											qMSP-PCR	Human	China	202	101	101	Blood		51/50	51/50	50-70			1	1	-1	1
2022-07-05	Methylation in the TP53 promoter is associated with ischemic stroke	PMC31173230	Mol Med Rep	2019	Wei, Y.				Ischemic stroke	Vascular	CpG methylation	Ischemic stroke	FALSE	TRUE		0	None	Specific gene methylation				TP53											Sanger sequencing	Human	China	164	78	86	Blood				50-70			1	1	-1	1
2022-07-05	Subtypes identification on heart failure with preserved ejection fraction via network enhancement fusion using multi-omics data	PMC8039555	Comput Struct Biotechnol J	2021	Wu, Y.				HFpEF	Heart	CpG methylation	HFpEF	FALSE	TRUE		NA	Framingham Heart Study	EpiGenome-wide methylation															450k	Human	China	125	125		NA	77/48			60-80
2022-07-05	Integrated DNA methylation and gene expression analysis identifies SLAMF7 as a key regulator of atherosclerosis	PMC6046250	Aging (Albany NY)	2018	Xia, Z.				Atherosclerosis	Vascular	CpG methylation	Atherosclerosis	TRUE(S)	TRUE	https://www.aging-us.com/article/101470/supplementary/SD1/0/aging-v10i6-101470-supplementary-material-SD1.pdf	0	None	EpiGenome-wide methylation	SLAMF7														450k	Human	China	50	25	25	carotid artery		21/4		50-70			1	1	-1	0
2022-07-06	High MTHFR promoter methylation levels in men confer protection against ischemic stroke	PMC7664794	Bosn J Basic Med Sci	2020	Xu, S.				Ischemic stroke	Vascular	CpG methylation	Ischemic stroke	FALSE	TRUE		0	None	Specific gene methylation		MTHFR													qMSP-PCR	Human	China	509	164	345	Blood	265/245			50-80			1	1	-1	1
2022-07-06	Identification of novel hyper- or hypomethylated CpG sites and genes associated with atherosclerotic plaque using an epigenome-wide association study	PMC5846673	Int J Mol Med	2018	Yamada, Y.			Page 6 and 7, CpGs	Atherosclerosis	Vascular	CpG methylation	Atherosclerosis	TRUE	TRUE		0	None	EpiGenome-wide methylation															850k	Human	Japan	64			aortic intima specimens	47/17			40-90			1	1	-1	1
2022-07-06	Identification of hypo- and hypermethylated genes related to atherosclerosis by a genome-wide analysis of DNA methylation	PMC24626634	Int J Mol Med	2014	Yamada, Y.			Page 3 CpGs	Atherosclerosis	Vascular	CpG methylation	Atherosclerosis	TRUE	TRUE		0	None	EpiGenome-wide methylation															450k	Human	Japan	24			aortic intima specimens				NA			1	1	-1	1
2022-07-06	Dynamic epigenetic age mosaicism in the human atherosclerotic artery	PMC9165801	PLoS One	2022	Zaina, S.				Atherosclerosis	Vascular	CpG methylation	Atherosclerosis	TRUE	TRUE		0	None	Epigenetick Clock Methylation								cg01353448, cg01656216, cg14329157, cg22809047						Horvath diffage associated with atherosclerosis	450k	Human	Mexico	30	15	15	Aorta				50-80			1	1	-1	1
2022-07-06	Association of DNA Methylation in Blood Pressure-Related Genes With Ischemic Stroke Risk and Prognosis	PMC8957103	Front Cardiovasc Med	2022	Zhang, H.				Ischemic stroke	Vascular	CpG methylation	Ischemic stroke	TRUE	TRUE		0	SMSS	Specific gene methylation		AMH, C17orf82, HDAC9, IGFBP3, LRRC10B, PDE3A, PRDM6, SYT7, TBX2													bisulfite sequencing	Human	China	594	271	323	Blood		155/116	182/141	40-70			1	1	-1	1
2022-07-06	DNA methylation of AHCY may increase the risk of ischemic stroke	PMC7664786	Bosn J Basic Med Sci	2020	Zhao, L.				Ischemic stroke	Vascular	CpG methylation	Ischemic stroke	TRUE	TRUE		0	None	Specific gene methylation	AHCY														qMSP-PCR	Human	China	202	64	138	Blood		35/29	81/57	50-70			1	1	-1	1
2022-07-06	Preliminary study of the relationship between promoter methylation of the ANGPTL2 gene and coronary heart disease	PMC6818569	J Clin Lab Anal	2019	Zhou, J.				CHD	Heart	CpG methylation	CHD	TRUE	TRUE		0	None	Specific gene methylation		ANGPTL2	Associated in woman, not in man												bisulfite sequencing	Human	China	180	122	58	Blood		83/39	28/30	50-70			1	1	-1	1
2022-07-06	Hypomethylation of Interleukin-6 Promoter is Associated with the Risk of Coronary Heart Disease	PMC5074066	Arq Bras Cardiol	2016	Zuo, H. P.				CHD	Heart	CpG methylation	CHD	TRUE	TRUE		0	None	Specific gene methylation		IL-6													Pyrosequencing	Human	China	430	212	218	Blood		164/48	172/46	50-80			1	1	-1	1
2022-07-06	Identification of 20 novel loci associated with ischaemic stroke. Epigenome-wide association study	PMC7518691	Epigenetics	2020	Soriano-Tárraga, C.			Page 5 CpGs	Ischemic stroke	Vascular	CpG methylation	Ischemic stroke	TRUE	TRUE		0	REGICOR	EpiGenome-wide methylation															850k	Human	Spain	793	218+185+145	183+41+21	Blood		144+95+121/74+90+45	88+21+13/95+20+8	50-80			1	1	-1	1
2022-07-06	DNA methylation and hydroxymethylation are associated with the degree of coronary atherosclerosis in elderly patients with coronary heart disease	PMC30867120	Life Sci	2019	Jiang, D.				Atherosclerosis	Vascular	Global methylation lvl	CHD	FALSE	FALSE		0	None	Global Genome Methylation lvl													Higher in atherosclerosis		ELISA	Human	China	86	44	42	Blood		28/16	22/20	60-80			1	1	-1	1
2022-07-06	Racial and socioeconomic disparity associates with differences in cardiac DNA methylation among men with end-stage heart failure	PMC8163657	Am J Physiol Heart Circ Physiol	2021	Pepin, M. E.			CpG should be in supplement	Heart Failure/racial differences	Heart	CpG methylation	HF	TRUE(S)	TRUE	https://zenodo.org/record/4655247/files/mepepin/Racial-Differences-in-the-Cardiac-Epigenome-v1.0.1.zip?download=1	0	None	EpiGenome-wide methylation															450k/850k	Human	USA	32			LVAD				50-60			1	1	-1	1
2022-07-28	Integrative analysis identifies the association between CASZ1 methylation and ischemic stroke	PMC33134510	Neurology Genetics	2020	Mo, Xing-Bo				Ischemic stroke	Vascular	CpG methylation	Ischemic stroke	TRUE	TRUE		0	UK Biobank, MEGASTROKE, CATIS	EpiGenome-wide methylation															bisulfite sequencing	Human	Europe/China	2476	1207	1269	Blood	NA			20-60			1	1	-1	1
2022-07-28	Multi-omic analysis of stroke recurrence in African Americans from the Vitamin Intervention for Stroke Prevention (VISP) clinical trial	PMC33661917	PLOS ONE	2021	Davis Armstrong				Recurent stroke	Vascular	CpG methylation	Recurent stroke	TRUE(S)	TRUE	https://journals.plos.org/plosone/article/file?type=supplementary&id=10.1371/journal.pone.0247257.s009	0	VISP	EpiGenome-wide methylation															450k	Human	USA	50	28	22	Blood		11/11	16/12	50-70			1	1	-1	1
2022-07-28	Hypermethylation at loci sensitive to the prenatal environment is associated with increased incidence of myocardial infarction	PMC3663184	International Journal of Epidemiology	2012	Talens, Rudolf P.				MI	Heart	CpG methylation	MI	TRUE	TRUE		3	PROSPER	Specific gene methylation															Mass spectrometry	Human	Europe	248	122	126	Blood		65/57	64/62	70-80			1	1	-1	1
2022-07-28	A Preliminary Study of the Association between Apolipoprotein E Promoter Methylation and Atherosclerotic Cerebral Infarction	PMC30658954	J Stroke Cerebrovasc Dis	2019	Zhang, H.				Atherosclerotic Cerebral Infarction	Vascular	CpG methylation	Atherosclerotic Cerebral Infarction	TRUE	TRUE		0	None	Specific gene methylation															Pyrosequencing	Human	China	52	26	26	Blood		15/11	13/13	40-70			1	1	-1	1
[truncated: 35 more columns]

## Sheet: Global Methylation Papers
Read date	Title	PMID	Journal	Date	First author	Excluded after second go through	Reason	Comment	Study subject	Category	Exposure	Outcome	Detailed table present/Can be metaanalysed	Included in DB	Supp link	Follow up length	Cohort	Study design	Provided data	Global DNA methaltion levels	Comment	Genes hypermethylated	Comment	DML	Positions	CpG diff met	CpG diff met names	CpG positive	CpG negative			Epigenetic clock	Method	Species	Location of study	Sample size	Case size (If present)	Control size (If present)	Tissue	Sex M/F	Sex M/F Sample (If applicable)	Sex M/F Control (If applicable)	Age	Outcome(s)	Additional data for diagnosis	Case-Control Studies
2021-06-17	Evaluation of the influence of global DNA methylation level in patients with acute coronary syndrome	33069663	Clin Chim Acta	2020	Fábia C.S. Soares			ACS and global DNAm	Acute coronary syndrome	Heart	Global methylation lvl	Acute coronary syndrome	TRUE	FALSE		0	Royal Heart Hospital	Global Genome Methylation lvl	The SCA (median of 12.62%) and non-ACS (median of 8.16%) groups had different methylation profiles (p = 0.0121), and the SCA group showed a higher DNA methylation level compared to non-ACS	Higher in ACS													ELISA-based kit	Human	Brazil	265	190	75	NA	NA			50-80	ACS	TRUE	1	1	1	1
2021-05-20	Increased homocysteine and S-adenosylhomocysteine concentrations and DNA hypomethylation in vascular disease	12881445	Clin Chem	2003	Rita Castro			Global methylation lvl in patients with CVD, good case	Vascular disease	Vascular	Global methylation lvl	Atherosclerosis	TRUE	FALSE		0	None	Global Genome Methylation lvl	DNA methylation, dpm/ gd of DNA 14 900 (9993–19 130)c 10 155 (6843–11 518) a Values are medians and interquartile ranges. b,c Statistically different (Student t-test) between patients and controls: bP 0.01; cP 0.05. d dpm, disintegrations per minute.	Lower with atherosclerosis													Radiolabeling	Human	Portugal	32	17	15	Blood		17/0	15/0	40-70	Stroke/Infarction	FALSE	1	1	-1	1
2021-06-09	Ischemic heart disease and stroke in relation to blood DNA methylation	3690659	Epidemiology	2010	Andrea Baccarelli				Ischemic Stroke	Heart	CpG methylation	Incident stroke/IHD death	TRUE	TRUE		6	Boston-area Normative Aging Study	Specific Gene Methylation/Global methylation	Investigated only LINE1 methylation, though saying that it is a standard marker for assessing global methylation level. They also says "In particular, we did not find any association with plasma homocysteine, which has been inversely related with global" This study I think should be taken out of global methylation papers count	Hypomethylation associated with CVD													Pyrosequencing	Human	USA	712	242	470	Blood	712/0			50-100	IHD and stroke	TRUE	1	1	1	1
2021-06-16	Detection of altered global DNA methylation in coronary artery disease patients	18613790	DNA Cell Biol	2008	Priyanka Sharma			Global DNAm and CAD	Coronary artery disease	Heart	Global methylation lvl	CAD	FALSE	FALSE		0	All India Institute of Medical Sciences	Global Genome Methylation lvl	Global methylation in cpm 103=mg D N A + p values of significance of difference	Higher in CAD													Radiolabeling	Human	India	287	137	150	Blood	NA			20-80	CAD	TRUE	1	1	1	1
2021-06-16	In situ nuclear DNA methylation in dilated cardiomyopathy: an endomyocardial biopsy study	7160509	ESC Heart Fail	2020	Takatomo Watanabe			Global DNAm and DNAm localization in cell types	Dilated Cardiomyopathy	Heart	Global methylation lvl	Incident Dilated cardiomyopathy	FALSE	FALSE		0	None	Global Genome Methylation lvl	"The %5-mC+ cardiomyocytes was significantly greater in DCM hearts than in controls (57 ± 13% in DCM vs. 25 ± 12% in controls, P < 0.0001)."	Higher in DCM, but only in cardiomyocytes													Immunoelectron microscopy	Human	Japan	95	75	20	Left ventricular endomyocardium		51/24	11/9	10-80	Dilated cardiomyopathy	TRUE	1	1	1	1
2021-05-11	DNA methylation as a biomarker for cardiovascular disease risk	2837739	PLoS One	2010	Myungjin Kim			Only global DNAm lvls	Elevated plasma homocysteine	CVRF	Global methylation lvl	Incident CVD	FALSE	FALSE		5	Singapore Chinese Health Study	Global Genome Methylation lvl	Global DNA methylation and CVD Subjects with a self-reported history of physician-diagnosed heart attack (myocardial infarction) and/or stroke at baseline showed a borderline (P=0?045) significantly higher mean AS [n = 14; geometric mean (95% confidence interval (CI)): 201 (145, 280)] compared to those without such a history [n = 272; 145 (126, 168)] (Table 2). Subjects with a self-reported histo…	p=0,045/p=0,055 higher global methylation													MethyLight	Human	Singapore	286			Blood	129/157			40-80	CVD	TRUE
2022-06-23	Global DNA methylation and risk of subclinical atherosclerosis in young adults: the Pathobiological Determinants of Atherosclerosis in Youth (PDAY) study	PMC3272499	Atherosclerosis	2011	Bressler J				Atherosclerosis	Vascular	Global methylation lvl	Atherosclerosis	FALSE	FALSE		0	None	Global Genome Methylation lvl	Global DNA methylation status was modeled both as a continuous variable and as a categorical variable with a high global DNA methylation index defined as a LUMA methylation ratio that was greater than the median value observed for the study population (LUMA ratio ≥ 0.52). There was no difference in either the mean LUMA methylation ratio, or in the proportion of individuals with either a high or l…	No association													Pyrosequencing	Human	USA	600	300	300	Liver				20-40			1	1	-1	1
2022-07-05	DNA methylation dysregulations in valvular atrial fibrillation	PMC6490353	Clin Cardiol	2017	Shen, K.				AFIB	Heart	CpG methylation/Global methylation lvl	AFIB	FALSE	TRUE		0	None	Specific gene methylation/Global Genome Methylation lvl	The global DNA methylation levels were significantly increased in the AF group (SR group vs AF group: 1.63 0.50 vs 2.47 0.99, P = 0.027; power = 0.82; Figure 1A). We also found the average global DNA methylation levels had a positive correlation with age in the AF group (r = 0.779, P = 0.008; Figure 1B).	Higher in AFIB		NPRA											ELISA	Human	China	20	10	10	Right atrial myocardial tissue	NA			NA			1	1	-1	1
2022-07-06	DNA methylation and hydroxymethylation are associated with the degree of coronary atherosclerosis in elderly patients with coronary heart disease	PMC30867120	Life Sci	2019	Jiang, D.				Atherosclerosis	Vascular	Global methylation lvl	CHD	FALSE	FALSE		0	None	Global Genome Methylation lvl	The 5-mC percentages of the control and CHD groups were 3.05 ± 0.14% and 3.77 ± 0.12%, respectively.	Higher in atherosclerosis													ELISA	Human	China	86	44	42	Blood		28/16	22/20	60-80			1	1	-1	1
2021-06-11	Identification of differentially methylated BRCA1 and CRISP2 DNA regions as blood surrogate markers for cardiovascular disease	5506022	Sci Rep	2017	Geoffrey Istas			Atherosclerosis and DNAm	Atherosclerosis	Vascular	CpG methylation	Subclinical atherosclerosis	TRUE	TRUE		0	Impact of Left Ventricular Assist Devices Implantation on Micro- and Macrovascular Function	EpiGenome-wide methylation	Overall, no statistical significant difference (P-value = 0.9159) was observed in mean global DNA methylation between atherosclerosis patients (0.6613, SEM: 0.0067) versus healthy controls (0.6624, SEM: 0.0071).			BRCA1, CRISP2				cg16630982 cg12440062 cg25390787 cg01076129		cg26370022, cg15065591, cg02286533, cg18372208, cg14947218, cg16006004, cg06001716, cg25288140, cg24900425, cg26715042, cg14997592, cg04595372, cg01706515, cg25390787, cg08942800, cg01076129					450k	Human	Germany	16	8	8	Blood	NA			40-90	None	TRUE	1	1	-1	0
[truncated: 12 more columns]

## Sheet: Accepted after first reading
Read date	Title	PMID	Journal	Date	First author	Excluded after second go through	Reason	Comment	Study subject	Category	Exposure	Outcome	Detailed table present/Can be metaanalysed	Supp link	Follow up length	Cohort	Study design	Genes diff methylated	Genes hypomethylated	Comment	Genes hypermethylated	Comment	DML	Positions	CpG diff met	CpG diff met names	CpG positive	CpG negative	Diff meth genes	Global DNA methaltion levels	Epigenetic clock	Method	Species	Location of study	Sample size	Case size (If present)	Control size (If present)	Tissue	Sex M/F	Sex M/F Sample (If applicable)	Sex M/F Control (If applicable)	Age	Outcome(s)	Additional data for diagnosis	Case-Control Studies
																																													Objective clear	Population specified	Sample size justification included	Controls selected from the same or simmilar population	Criteria, algorithms processes consisten
2021-05-07	SMYD2 promoter DNA methylation is associated with abdominal aortic aneurysm (AAA) and SMYD2 expression in vascular smooth muscle cells	5833080	Clin Epigenetics	2018	Bradley J. Toghill				Abdominal aortic aneurysm	Vascular	CpG methylation	Abdominal aortic aneurysm	TRUE				EpiGenome-wide methylation And targeted sites methylation		SERPINB9, SMYD2		ERG, IL6R,			CHR21(5389 5393 5400 5402 5405 5408 5429 5440 5442 5458 5468 5474 5507 3570 3676), CHR6(2889674 2889644 2889627 2889620 2889612 2889568 2889564), CHR1(214280412 214280441 214280507 214280600)						0.0186		Targeted BS	Human	UK		92	93	Aortic tissue	NA			NA	AAA	FALSE	1	1	-1	1	1
2021-05-05	Genome-Wide Analysis of DNA Methylation and Acute Coronary Syndrome	28348007	Molecular Medicine	2017	Jun Li				Acute coronary syndrome	Atherosclerotic	CpG methylation	Acute coronary syndrome	TRUE				EpiGenome-wide methylation								cg02484476 cg21217270 cg20288927 cg22442430 cg20460771 cg16651877 cg00294940 cg09257526 cg15729230 cg05464506 cg25522181 cg08402572 cg10037068 cg21578541 cg12226453 cg12811871 cg21254939 cg24032269 cg12531611 cg25114611 cg21575923 cg08376209 cg01291375 cg01726890 cg14049634 cg18352710 cg27036638 cg21618017 cg01561807 cg02384859 cg01850135 cg03831847 cg27513667 cg18960216 cg06040872 cg25248278 cg1…							450k	Human	China		102+100	101+102	Blood		81+80/21+20	82+82/19+20	50-60	Acute coronary syndrome	TRUE	1	1	-1	1	1
2021-05-11	Profile of copper-associated DNA methylation and its association with incident acute coronary syndrome	7839231	Clin Epigenetics	2021	Pinpin Long			Cupper DNAm and CVD	Acute coronary syndrome	Atherosclerotic	CpG methylation	Acute coronary syndrome	TRUE				EpiGenome-wide methylation										cg05825244					450k	Human	China		344	344	Blood	355/333			10-80	Sympomes of Acute coronary syndrome	TRUE	1	1	1	1	1
2021-06-17	Evaluation of the influence of global DNA methylation level in patients with acute coronary syndrome	33069663	Clin Chim Acta	2020	Fábia C.S. Soares			ACS and global DNAm	Acute coronary syndrome	Atherosclerotic	Global methylation lvl	Acute coronary syndrome	TRUE				Global Genome Methylation lvl													Higher in ACS		ELISA-based kit	Human	Brazil		190	75	NA	NA			50-80	ACS	TRUE	1	1	1	1	1
2021-05-20	Accelerated DNA methylation changes in middle-aged men define sexual dimorphism in human lifespans	6206726	Clin Epigenetics	2018	Fu-Hui Xiao	TRUE	No direct connection of DNAm and CVD	DNAm in mens compared to womans, CVD comparison present	Aging	CVRF							EpiGenome-wide methylation		AKAP8L		ADRBK1						cg14519515	cg20222376				450k	Human	China	NA			Blood	NA			40-50	Methylation difference	FALSE	1	1	-1	0	1
2021-05-19	Exposure to welding fumes is associated with hypomethylation of the F2RL3 gene: a cardiovascular disease marker	4680149	Occup Environ Med	2015	Mohammad B Hossain			Methylation of F2RL3 in response to welding fumes, F2RL3 is a known CVD predictor	Air Polution	CVRF	CpG methylation	CVD	FALSE				Specific Gene Methylation		F2RL3						No CpG associated with CVD							Pyrosequencing	Human	Sweden		101	127	Blood		101/0	127/0	20-60	Gene methylation	TRUE	1	1	-1	-1	1
2021-06-15	Epigenome-Wide Association Study Identifies a Novel DNA Methylation in Patients With Severe Aortic Valve Stenosis	31928219	Circ Genom Precis Med	2020	Takahito Nasu			DMAm and aortic valve stenosis, but a strange very short paper	Aortic valve stenosis	Cardiomyopathy	CpG methylation	Aortic valve stenosis	TRUE				EpiGenome-wide methylation		TRIB1					CHR8(126448033)								DNA methylation capture sequencing	Human	Japan		44	44	Blood	NA			NA	Aortic valve stenosis	FALSE	1	1	-1	0	0
2021-05-20	Increased homocysteine and S-adenosylhomocysteine concentrations and DNA hypomethylation in vascular disease	12881445	Clin Chem	2003	Rita Castro			Global methylation lvl in patients with CVD, good case	Atherosclerosis	Vascular	Global methylation lvl	Atherosclerosis	TRUE				Global Genome Methylation lvl													Lower with CVD		Single nucleotide extension	Human	Portugal		17	15	Blood		17/0	15/0	40-70	Stroke/Infarction	FALSE	1	1	-1	1	1
2021-06-11	Identification of differentially methylated BRCA1 and CRISP2 DNA regions as blood surrogate markers for cardiovascular disease	5506022	Sci Rep	2017	Geoffrey Istas			Atherosclerosis and DNAm	Atherosclerosis	Vascular	CpG methylation	Subclinical atherosclerosis	TRUE				EpiGenome-wide methylation				BRCA1, CRISP2				cg16630982 cg12440062 cg25390787 cg01076129		cg26370022, cg15065591, cg02286533, cg18372208, cg14947218, cg16006004, cg06001716, cg25288140, cg24900425, cg26715042, cg14997592, cg04595372, cg01706515, cg25390787, cg08942800, cg01076129			No difference		450k	Human	Germany		8	8	Blood	NA			40-90	None	TRUE	1	1	-1	0	1
2021-06-11	Variability of Methylation Profiles of CpG Sites in microrNA Genes in Leukocytes and Vascular Tissues of Patients with Atherosclerosis	28601079	Biochemistry (Mosc)	2017	A. N. Kucher	TRUE	Variability between tissues in patients with desiase, no comparison of DNAm to desiase	Strange paper, no controls but studies atherosclerosis and patients with MI, also is from russia and IF 1…	Atherosclerosis	Vascular							Specific gene methylation															27k	Human	Russia	6			Right coronary arterie/ITA/GSV	6/0			40-70	None	TRUE
2021-06-18	DNA methylation map of human atherosclerosis	25091541	Circ Cardiovasc Genet	2014	Silvio Zaina			DNAm and Atherosclerosis	Atherosclerosis	Vascular	CpG methylation	Atherosclerosis	FALSE				EpiGenome-wide methylation	HOXA6, PDGFA, A2BP1, CALD1, DAAM1, EGFR, FBN2, HOXA9, HOXB3, KCNMA1, MAP1B, MIR23b, MYH10, PDGFD, PLA2G10, PLAT, RPTOR, PRKCE, PRRX1, PTK2 PXDN, TSC22D1												Higher in Atherosclerosis		WGBS/450k	Human	Spain		19	15	Aorta	NA			NA	Atherosclerosis	FALSE	1	-1	-1	1	1
2021-05-01	An epigenome-wide association analysis of cardiac autonomic responses among a population of welders	5330442	Epigenetics	2017	Jinming Zhang			Welding fumes and cardiac autonomic responses, can be included after additional review	Cardiac autonomic responses	Vascular	CpG methylation	AC and DC	TRUE				EpiGenome-wide methylation	GPR133										cg26829071				450k	Human	USA	75			Blood	75/0			20-80	None	TRUE
2021-06-15	A comparison of genome-wide DNA methylation patterns between different vascular tissues from patients with coronary heart disease	4391864	PLoS One	2015	Maria S. Nazarenko			DNAm in CHD, strange study design without controls, needs further investigation	CHD	Vascular	CpG methylation	Atherosclerosis	TRUE				EpiGenome-wide methylation		MIR10B, HOXD4									cg01152019 cg14399060				27k	Human	Russia	21			Right coronary arterie	21/0			50-70	Coronary artery stenosis	TRUE
2021-05-10	Precision cardiovascular medicine: artificial intelligence and epigenetics for the pathogenesis and prediction of coarctation in neonates	32019381	J Matern Fetal Neonatal Med	2020	Ray O. Bahado-Singh			DNAm, CVD and different machine learning, different cpgs fully annotated, newborn children	Coarctation of the aorta	Vascular	CpG methylation	Coarctation of the aorta	TRUE				EpiGenome-wide methylation	TGFB1,SMAD1,FOSL2,THBS1,MYO5A,TNNI3							cg22753548 cg17168830 cg12071328 cg17259183 cg27047371 cg09518637 cg17512748 cg20739510 cg05867499 cg05042705 cg15578311 cg14150199 cg11374891 cg13129016 cg26394619 cg09560365 cg19496491 cg25910466 cg25038283 ch.6.775158F cg20660269 cg16968115 cg18471460 cg04730029 cg18751306 cg21570403 cg06642177 cg21599493 cg21973248 cg04043455 cg15489593 cg10122479 cg15431151 cg15093003 cg04708753 cg12193484 c…				75			450k	Human	USA		24	16	Blood	NA			NA	Coarctation of the aorta	TRUE	1	1	-1	1	1
2021-05-31	DNA methylation profiling allows for characterization of atrial and ventricular cardiac tissues and hiPSC-CMs	6560887	Clin Epigenetics	2019	Kirstin Hoff	TRUE	DNAm for distinguishing between cell types, not desiase	DNAm and heart failure with heart tissue samples	Congenital heart defects	Heart							EpiGenome-wide methylation	POLR2A, EZH2, EP300, GATA2, FOS, RUNX3, CEBPB, TCF7L2, MAX, TEAD4														450k	Human	Germany		49	13	Heart tissue	NA			NA	HF	FALSE	1	1	-1	1	1
2021-06-16	Detection of altered global DNA methylation in coronary artery disease patients	18613790	DNA Cell Biol	2008	Priyanka Sharma			Global DNAm and CAD	Coronary artery disease	Vascular	Global methylation lvl	CAD	FALSE				Global Genome Methylation lvl													Higher in CAD		Cytosine extension assay	Human	India		137	150	Blood	NA			20-80	CAD	TRUE	1	1	1	1	1
2021-05-10	Epigenetic age acceleration is associated with cardiometabolic risk factors and clinical cardiovascular disease risk scores in African Americans	7962278	Clin Epigenetics	2021	Farah Ammous			Study uses Epigenetic Clocks and corelates them with CVD, very usefull	CVD	CVD	Epigenetic age	CVD	TRUE				EpiGenome-wide methylation														Higher GrimAge associated with CVD	NA	Human	USA	1100			Blood	319/781			40-70	CVD	TRUE
2021-05-19	Epigenome-wide association study reveals differential DNA methylation in individuals with a history of myocardial infarction	28172975	Hum Mol Genet	2016	Mathias Rask-Andersen			Classic CpG methylation to CVD	CVD	CVD	CpG methylation	History of MI	TRUE				EpiGenome-wide methylation								cg22647407 cg25096566 cg27431596 cg27357571 cg19998368 cg27506082 cg02580404 cg26880493 cg06401579 cg18510056 cg23855989 cg21052682 cg19463976 cg23763043 cg06148685 cg25127852 cg27120816 cg00818872 cg09320690 cg06361272 cg13734972 cg10948359 cg10499901 cg14859204 cg26307359 cg15905200 cg09551147 cg10953508 cg12109455 cg09410607 cg18303215 cg00703260 cg14533401 cg25505069 cg00779206 cg21790626 cg0…							450k	Human	Sweden		238	491	Blood	341/388			20-70	CVD	TRUE	1	1	-1	1	1
2021-05-19	Distinct epigenetic programs regulate cardiac myocyte development and disease in the human heart in vivo	5786002	Nat Commun	2018	Ralf Gilsbach			CpG methylation related to HF, need to dig from sup. Files	CVD	CVD	CpG methylation	Heart Failure	FALSE				EpiGenome-wide methylation	H3K27ac, H3K9ac, H3K36me3, H3K4me1, H3K4me3, H3K27me3, H3K9me3,														WGBS	Human	USA	NA			Cardiac myocytes	NA			0-60	Heart failure	FALSE	1	1	-1	0	1
2021-05-20	DNA methylation and gene expression integration in cardiovascular disease	8034168	Clin Epigenetics	2021	Guillermo Palou‑Márquez			Unsupervised ML to identify factors connecting CVD and DNAm, needs further investigation as the factors are made by ML	CVD	CVD	CpG methylation	CVD	TRUE(S)				EpiGenome-wide methylation								cg02352281 cg21884231 cg06577205 cg00356183 cg03044249 cg23130097 cg24430034 cg03287340 cg01437204 cg13359998 cg16401270 cg25375916 cg21099332 cg01657995 cg01702055 cg02010481 cg03183540 cg09077126 cg04111435 cg13984040 cg15095917 cg23691006 cg01406381 cg21766592 cg22540135 cg07668993 cg08548498 cg12966875 cg19473529 cg23480341 cg13060114 cg00084338 cg22878489 cg09316140 cg26963277 cg06673684 cg2…							450k	Human	USA	2055			Blood	871/1184			50-80	CVD	TRUE
2021-05-28	DNA Methylation and Age-Independent Cardiovascular Risk, an Epigenome-Wide Approach: The REGICOR Study (REgistre GIroní del COR)	5823770	Arterioscler Thromb Vasc Biol	2018	Alba Fernández-Sanlés	TRUE	CVD Risk, no connection of DNAm to CVD itself	Methylation diff to CVD risk factors and to cvd itself	CVD	CVD							EpiGenome-wide methylation	AHRR, CPT1A, PPIF, SBNO2							cg12547807, cg27537125, cg05951221, cg21566642, cg05575921, cg19939077, cg00574958, cg18608055							450k	Human	Spain	465			Blood	224/241			30-80	CHD	TRUE
2021-06-07	Epigenomic Assessment of Cardiovascular Disease Risk and Interactions With Traditional Risk Metrics	7428544	J Am Heart Assoc	2020	Kenneth Westerman	TRUE	No data on genes/CpGs available	Multiple cohorts association of DNAm and CVD	CVD	CVD	CpG methylation	Incident CVD					EpiGenome-wide methylation															450k	Human	USA	Multiple cohorts
2021-06-16	DNA methylation modules associate with incident cardiovascular disease and cumulative risk factor exposure	6792327	Clin Epigenetics	2019	Kenneth Westerman			DNAm and CVD	CVD	CVD	CpG methylation	Incident CVD					EpiGenome-wide methylation	SLC9A1, SLC1A5, TNRC6C							cg09155044 cg22304262							450k	Human	USA	2587+2023			Blood	45/55% + 0/100%			50-80	CVD	TRUE
2021-05-17	Association between global leukocyte DNA methylation and cardiovascular risk in postmenopausal women	5057492	BMC Med Genet	2016	Ramon Bossardi Ramos	TRUE	CVD Risk, no connection of DNAm to CVD itself	Global methylation lvl in postmenopausal woomen	CVD risk	CVD							Global Genome Methylation lvl													Lower with higher cvd risk factors		ELISA	Human	Brazil		69	21	Blood	0/90			50-60	CVD risk	TRUE	1	1	1	1	1
2021-05-20	Energy Metabolites as Biomarkers in Ischemic and Dilated Cardiomyopathy	7923201	Int J Mol Sci	2021	Jan Haas			Methylation of specific genes in context of CVD, very useful	Dilated Cardiomyopathy	Heart	CpG methylation	Incident Dilated cardiomyopathy	TRUE(S, only genes)				EpiGenome-wide methylation		OGDH, SUCLA2, LDHA		ACO1, DLST, SUCL1, SUCLG2, PKM, PFKM, HK1											450k	Human	Germany		82+52+39	51+57	Blood		133/40	73/35	40-70	DCM, ICM	TRUE	1	1	-1	1	1
2021-05-31	Epigenome-Wide Association Study Identifies Cardiac Gene Patterning and a Novel Class of Biomarkers for Heart Failure	28838933	Circulation	2017	Benjamin Meder			DNAm and heart failure, good paper	Dilated cardiomyopathy	Heart	CpG methylation	Incident Dilated cardiomyopathy	TRUE				EpiGenome-wide methylation	LY75, PTGES, CTNNAL1, TNFSF14, MRPL16, KIF17 , MED13L, TBX3, TBX5, TBX5-AS1, RBM19							cg16318181 cg25838968 cg01726792 cg05978306 cg18251389 cg00586700 cg18601596 cg03426023 cg11763830 cg24415066 cg17912835 cg19567891 ch.16.406779R cg17291767 cg02581963 cg17399647 cg14523204 cg24366665 cg19194167 cg01294686 cg08755532 ch.1.117057666F cg14504418 cg19683073 cg26941823 cg08281084 cg16254946							450k	Human	Germany		41	31	LV/Blood	NA			40-70	None	FALSE	1	1	1	1	1
2021-06-08	Methylome analysis reveals alterations in DNA methylation in the regulatory regions of left ventricle development genes in human dilated cardiomyopathy	27417303	Genomics	2016	Bong-Seok Jo			Difference in DNAm between LV and RV	Dilated Cardiomyopathy	Heart	CpG methylation	Incident Dilated cardiomyopathy	TRUE(S)	https://ars.els-cdn.com/content/image/1-s2.0-S2352340916305789-mmc2.xlsx			EpiGenome-wide methylation	TBX5, HAND1, NKX2-5							cg06834912 cg17258551 cg25661571 cg18061711 cg11879514 cg19968840 cg12065531 cg04985251 cg06009330 cg18331855 cg05769349 cg02581963 cg25681339 cg03522668 cg22352273 cg22142686 cg03843000 cg07684775 cg09656541 cg00589541 cg15876264 cg23930083 cg04226401 cg11878675 cg27078890 cg25052847 cg13886124 cg01550828 cg09744840 cg15897635 cg05469118 cg11788103 cg24396566 cg19483816 cg26244646 cg17074213 cg0…							450k	Human	Korea		22	8	Left and right ventricles	NA			50-70	None	TRUE	1	1	-1	1	1
2021-06-16	In situ nuclear DNA methylation in dilated cardiomyopathy: an endomyocardial biopsy study	7160509	ESC Heart Fail	2020	Takatomo Watanabe			Global DNAm and DNAm localization in cell types	Dilated Cardiomyopathy	Heart	Global methylation lvl	Incident Dilated cardiomyopathy	FALSE				Global Genome Methylation lvl													Higher in DCM, but only in cardiomyocytes		Immunoelectron microscopy	Human	Japan		75	20	Left ventricular endomyocardium		51/24	11/9	10-80	Dilated cardiomyopathy	TRUE	1	1	1	1	1
2021-05-11	DNA methylation as a biomarker for cardiovascular disease risk	2837739	PLoS One	2010	Myungjin Kim			Only global DNAm lvls	Elevated plasma homocysteine	Other	Global methylation lvl	Incident CVD	FALSE				Global Genome Methylation lvl													p=0,045/p=0,055 higher global methylation		MethyLight	Human	Singapore	286			Blood	129/157			40-80	CVD	TRUE
2021-05-06	Differential DNA Methylation Correlates with Differential Expression of Angiogenic Factors in Human Heart Failure	2797324	PLoS One	2010	Mehregan Movassagh			Older study, can still be used for diff meth genes, however only 3 present	end-stage cardiomyopathy	Heart	CpG methylation	end-stage cardiomyopathy	FALSE				EpiGenome-wide methylation	PECAM1 ARHGAP24 AMOTL2											3			Massive Parallel Amplicon Sequencing (27k)	Human	UK		8	6	Myocardium	NA			40-70	None	FALSE	1	1	-1	-1	1
2021-06-16	Prospective Study of Epigenetic Age Acceleration and Incidence of Cardiovascular Disease Outcomes in the ARIC Study (Atherosclerosis Risk in Communities)	5863591	Circ Genom Precis Med	2018	Nicholas S. Roetker			Epigenetic clock and CVD, great paper	Epigenetic age acceleration and CVD	CVRF	CpG methylation	Incident CVD	TRUE				Epigenetick Clock Methylation														Hannum is more associated with all CVD then Horvath. Horvath does not correlatet with HF at all	450k	Human	USA	2543			Blood	35/65%			50-70	CVD	TRUE
2021-05-28	Methylation-based estimated biological age and cardiovascular disease	29231988	Eur J Clin Invest	2018	Lars Lind			Ideal paper of Epigen clock to CVD	Epigenetick clock aging	CVRF	CpG methylation	Incident CVD	TRUE		10		Epigenetick Clock Methylation	ARHGEF25, CD2485													Horvath DiffAge significantly predicts incident CVD, Hannum DiffAge doesnt predict incident CVD	450k	Human	Sweden	832			Blood	416/416			70-80	CVD	TRUE
2021-05-01	Epigenetic age acceleration predicts cancer, cardiovascular, and all-cause mortality in a German case cohort	4891876	Clin Epigenetics	2016	Laura Perna			Etremely important paper, overlap with our study is huge	Epigenetick clock and mortality	CVRF	CpG methylation	All cause mortality	TRUE		2,5,8,1,14	ESTHER	Epigenetick Clock Methylation	CD27, MAP3K5, KPNA1, LAG3, SSRP1, SCAP							cg19724470, cg15804973, cg25564800, cg01820374, cg01511567, cg26614073							450k	Human	Germany	1864			Blood	890/972			40-80	CVD death/Cancer death	TRUE
2021-05-11	Smoking, F2RL3 methylation, and prognosis in stable coronary heart disease	22511653	Eur Heart J	2012	Lutz Philipp Breitling			Methylation of specific gene, may be important for analysis of involved genes	F2RL3 gene methylation and smoking	Other	CpG methylation	CVD mortality	FALSE		8	KAROLA	Specific Gene Methylation	F2RL3							cg03636183							Sequenom matrix-assisted laser desorption ionization time-of-flight mass spectrometry	Human	Germany	1100			Blood	929/171			30-70	CVD	TRUE
2021-06-08	B-vitamins intake, DNA-methylation of One Carbon Metabolism and homocysteine pathway genes and myocardial infarction risk: the EPICOR study	24418380	Nutr Metab Cardiovasc Dis	2014	G. Fiorito			MI and DNAm	Folic acid and MI	Metabolic	CpG methylation	Incident MI	TRUE(S)	https://ars.els-cdn.com/content/image/1-s2.0-S0939475313002718-mmc2.docx	0	EPICOR	EpiGenome-wide methylation	AMT, TCN2, CBS, PON1							cg20191453 cg21926782 cg05924489 cg02251567 cg14184400 cg15108590 cg10457056 cg26141228 cg24496978 cg24437122 cg22542751 cg00788739 cg01284869 cg01369114 cg03970350 cg26532826 cg11875119 cg02111168 cg07404485 cg05342682 cg04155289 cg19678392 cg21856205 cg10457056 cg26141228 cg24496978 cg24437122							450k	Human	Europe		206	206	Blood		139/67	139/67	40-60	None	TRUE	1	1	-1	1	1
2021-05-11	DNA methylation analysis of the temporal artery microenvironment in giant cell arteritis	26038090	Ann Rheum Dis	2016	Patrick Coit			Used GenomeStudio for analysis	Giant cell arteritis	Vascular	CpG methylation	Giant cell arteritis	TRUE(S)	https://ard.bmj.com/highwire/filestream/203535/field_highwire_adjunct_files/1/annrheumdis-2014-207116supp_table1.xls	0	None	EpiGenome-wide methylation		TNF, LTA, LTB, CCR7, RUNX3, CD6, CD40LG, IL2, IL6, NLRP1, IL1B, IL18, IL21, IL23R, IFNG								cg01915791 cg23779626 cg27294164 cg23910340 cg27322701 cg04482762 cg16691714 cg03331514 cg09532267 cg19314470 cg01211137 cg14384093 cg07962311 cg04967578 cg09756419 cg24794228 cg13076468 cg20152430 cg01766396 cg16338313 cg18220961 cg19898448 cg26195495 cg26081974 cg05501426 cg20817131 cg17356036 cg26217813 cg25018049 cg16276850 cg13533683 cg15324917 cg14013695 cg10623530 cg05719140 cg21827203 cg2…	cg09993145 cg07248223 cg10166664 cg26427109 cg11201447 cg23828876 cg23543318 cg08450017 cg02734358 cg16179938 cg00490406 cg10861751 cg11141696 cg09458566 cg23052776 cg18582260 cg05109049 cg20535085 cg11147886 cg06315390 cg02586212 cg03278514 cg17448192 cg09154880 cg05799811 cg27583010 cg22750001 cg00037681 cg02007288 cg12177851 cg14665366 cg24414363 cg00661777 cg20765408 cg00387964 cg17741993 cg2…				450k	Human	USA		12	12	Temporal artery tissue		4/8	4/8	70-100	Giant cell arteritis	TRUE	1	1	-1	1	1
2021-05-26	DNA methylation patterns from peripheral blood separate coronary artery disease patients with and without heart failure	7524212	ESC Heart Fail	2020	Chris R. Bain			DNAm to Heart failure, ideal case for us	Heart Failure	Heart	CpG methylation	Incident HF	TRUE(S)	https://onlinelibrary.wiley.com/action/downloadSupplement?doi=10.1002%2Fehf2.12810&file=ehf212810-sup-0003-Supplemantary_Tables.docx	0	None	EpiGenome-wide methylation	A lot of genes						chr22:18510785-18513087 chr16:29618902-29620235 chr15:52357891-52358379 chr7:150934476-150935150 chr5:177801912-177802679 chr14:88211490-88211982 chr17:65226457-65227763 chr13:24420272-24421062 chr13:76693813-76694251 chr6:107368838-107369489 chr15:41999636-42000517 chr10:128751213-128751739 chr11:12288773-12289932 chr6:39877883-39879536 chr5:78387573-78388355 chr2:219349072-219349971 chr6:370297…								Single end sequencing	Human	Australia		10	10	Blood	20/0			50-90	Heart failure	TRUE	1	1	1	1	1
2021-06-08	The blood genome-wide DNA methylation analysis reveals novel epigenetic changes in human heart failure	28485796	Eur Rev Med Pharmacol Sci	2017	B. LI			HF and DNAm	Heart Failure	Heart	CpG methylation	Incident HF	FALSE		0	None	EpiGenome-wide methylation	MPV17L, GLUT1														reduced-representation bisulfite sequencing	Human	China		6	6	Blood		3/3	3/3	50-70	None	TRUE	1	1	-1	1	1
2021-06-09	Integrated Multiomics Approach to Identify Genetic Underpinnings of Heart Failure and Its Echocardiographic Precursors: Framingham Heart Study	31703168	Circ Genom Precis Med	2019	Charlotte Andersson				Heart Failure	Heart	CpG methylation	Incident HF	TRUE		8.5	FHS	EpiGenome-wide methylation	MMP20 MTSS1 NUP43 SLC13A4 ECEL1P2 NELL2 OR5P3 PIWIL1 SCEL FAM180A TGA9 C5 GABRB3 PNMA1 LOC100506476 PTGR2 ELMSAN1 MIR548AA1 TMEM161B-AS1 GNAS NUP210 ANK1 TNP2 OSBP2 PNMA1 GNAS RFT1 MORC2-AS1 MIR4505 LOC102723886 TSPAN16 RAB11FIP3 RAC1 RPA2 RAB40C F13B MYCL MFSD2A TRIT1 FOXS1 ANKRD13D TRIM69 NUDT16L1 LOC100130950 RPAIN TPM1 HLA-DRB5 C16orf71 HNRPLL FBXW12 HPCAL1 PTTG1IP ZNF843 SLC5A2 AHSP SNX25 MU…														450k	Human	USA	2534			Blood	47%/53%			50-80	Heart failure	TRUE
2021-06-09	Methylation of Apoptosis-Associated Speck-Like Protein With a Caspase Recruitment Domain and Outcomes in Heart Failure	4861674	J Card Fail	2016	Brittany Butts			DNAm and Heart Failure	Heart Failure	Heart	CpG methylation	Incident HF	FALSE		0	None	Specific CpG Methylation				ASC											Pyrosequencing	Human	USA	155			Blood	99/56			20-90	HF	TRUE
2021-06-15	Distinct epigenomic features in end-stage failing human hearts	3634158	Circulation	2011	Mehregan Movassagh			DNAm and HF, good	Heart Failure	Heart	CpG methylation	Incident HF	FALSE		0	None	EpiGenome-wide methylation	DUX4														MeDIP	Human	UK		4	4	Left ventricel	NA			NA	Cardiomyopathi	TRUE	1	1	-1	1	1
2021-06-15	DNA methylation reprograms cardiac metabolic gene expression in end-stage human heart failure	6843013	Am J Physiol Heart Circ Physiol	2019	Mark E. Pepin			DNAm and HF	Heart Failure	Heart	CpG methylation	Incident HF	FALSE		0	None	EpiGenome-wide methylation				NRF1											WGBS	Human	USA		7	3	Apical heart tissue	NA			30-70	Heart failure	TRUE	1	1	-1	0	1
2021-06-08	Childhood exposure to hunger: associations with health outcomes in later life and epigenetic markers	33215951	Epigenomics	2020	Laura Perna			No connection of DNAm - hunger - CVD was found	Hunger	Metabolic	CpG methylation	Incident CVD	FALSE		2,5,8,1,14	ESTHER	EpiGenome-wide methylation	No connection of methylation to hunger induced CVD														450k	Human	Germany	2335			Blood	NA			70-100	CVD history	TRUE
2021-05-26	Alterations in cardiac DNA methylation in human dilated cardiomyopathy	3598081	EMBO Mol Med	2013	Jan Haas			DNAm to Heart failure, ideal case for us again	Idiopathic dilated cardiomyopathy	Heart	CpG methylation	Idiopathic dilated cardiomyopathy	FALSE		0	None	EpiGenome-wide methylation		DKFZp56K142, ATP6AP1, OTOF, PHF8, LDOC1, ADORA2ACCDC59, CSPG4, CTNNAL1, ERBB3, ERCC5, FST, HOXA9, PRDM7, SULT1A2, TRPV6, ZNF652		SULF2, GSTM5, FLJ20701, ATP2C1, CYP3A4, C9orf40, CNN3, EIF3S12, PPARGC1A											27k	Human/Zebrafish	Germany		9	8	Left ventricular wall		6/3	5/3	40-70	HF	TRUE	1	1	-1	1	1
2021-05-01	Epigenome-Wide Association Study Indicates Hypomethylation of MTRNR2L8 in Large-Artery Atherosclerosis Stroke	31084332	Stroke	2019	Yupei Shen			DNAm and Ishemic stroke	Ischemic Stroke	Heart	CpG methylation	Incident stroke	TRUE(S)	https://www.ahajournals.org/action/downloadSupplement?doi=10.1161%2FSTROKEAHA.118.023436&file=str_stroke-2018-023436_supp1.pdf			EpiGenome-wide methylation	MTRNR2L8							cg15886896 cg12169661 cg07393322 cg04737885 cg16592586 cg17268801 cg26066349 cg22493397 cg20943338 cg18438777 cg21887940 cg08157318 cg15765486 cg08155050 cg19784721 cg06936779 cg05439665 cg19336328 cg14708401 cg05740793 cg04241652 cg00945293 cg21609526 cg10519004 cg10112407 cg03451670 cg15241635 cg03279522 cg02244583 cg14464361 cg22620221 cg06495961 cg14523847 cg20119106 cg16964025 cg14631503 cg0…							450k	Human	China		12	12		NA			60-80	None	TRUE	1	1	-1	1	1
2021-06-09	Ischemic heart disease and stroke in relation to blood DNA methylation	3690659	Epidemiology	2010	Andrea Baccarelli				Ischemic Stroke	Heart	CpG methylation	Incident stroke/IHD death	TRUE		6	Boston-area Normative Aging Study	Specific Gene Methylation/Global methylation	LINE-1, L1												Hypomethylation associated with CVD		Pyrosequencing	Human	USA		242	470	Blood	712/0			50-100	IHD and stroke	TRUE	1	1	1	1	1
2021-05-11	Epigenetic hypomethylation and upregulation of matrix metalloproteinase 9 in Kawasaki disease	5617391	Oncotarget	2017	Ho-Chang Kuo			Study focuses on KD in children	Kawasaki disease	Immune	IVIG treatment	CpG methylation	TRUE		0	None	EpiGenome-wide methylation								cg02212280 cg11531628 cg13759446 cg14543953 cg16575408 cg18733315 cg00078334 cg00087906 cg01821058 cg02458945 cg07582157 cg08318842 cg09530163 cg10079740 cg12317456 cg14400118 cg22950163 cg25029998 cg25349472 cg26795346 cg27016988 cg27279620 cg27642062 cg01027553 cg03168922 cg03231596 cg16466334 cg17145397 cg18113270 cg01813071 cg04059146 cg17707274 cg20645973 cg24963041 cg25511807 cg01092036 cg0…							450k	Human	Taiwan		18	36	Blood	NA			0-10	None	FALSE	1	1	-1	1	1
2021-05-06	Risk Factors And Epigenetic Markers Of Left Ventricular Diastolic Dysfunction With Preserved Ejection Fraction In A Community-Based Elderly Chinese Population	6782027	Clin Interv Aging	2019	Wei Wang				LVDD-PEF	Heart	CpG methylation	LVDD-PEF	TRUE		5	Northern Shanghai Study	EpiGenome-wide methylation		SQLE, SERPINA1, H2AFJ, GPRC5C, SLC18A2, CRACR2A, RPP38, TMEM5, SNRPE, SLC4A3, DLX6, ACTG2, NXN, RAPGEF5, IFI6, SCD5, PPP2R5D		HIST1H2BK, HAUS8, RPUSD1, C3orf14, ALDH4A1, CDH1, CCN, RGS10											WGBS	Human	China		10	5	Blood	NA			60-90	LVDD-PEF	TRUE	1	1	-1	1	1
2021-05-10	Association of Methylation Signals With Incident Coronary Heart Disease in an Epigenome-Wide Assessment of Circulating Tumor Necrosis Factor α	6100733	JAMA Cardiol	2018	Stella Aslibekyan			DNAm, CVD and TNF-α	Lvl of TNF-α	Immune	TNF-α concentration	CpG methylation	TRUE		0	CHARGE consortium	EpiGenome-wide methylation		NLRC5, DTX3L, PARP9						cg16411857 cg07839457 cg00959259 cg08122652		cg13683939	cg16411857, cg07839457, cg00959259, cg22930808, cg24267699,cg08122652				450k	Human	USA	4794			Blood	2262/2532			30-90	CVD	TRUE
2021-06-07	Epigenome-wide association of myocardial infarction with DNA methylation sites at loci related to cardiovascular disease	5432989	Clin Epigenetics	2017	Masahiro Nakatochi			MI and DNAm, good paper	Miocardial infarction	Other	CpG methylation	Incident MI	TRUE		0	KING	EpiGenome-wide methylation	ZFHX3, SMARCA4, SGK1							cg07786668 cg17218495 cg06642177							450k	Human	Japan		191	191	Blood	382/0			50-80	None	TRUE	1	1	-1	1	1
2021-06-10	Platelet mitochondrial DNA methylation predicts future cardiovascular outcome in adults with overweight and obesity	7026975	Clin Epigenetics	2020	Sarah Corsi	TRUE	Not a genomic DNA	Only study on MtDNAm, very interesting	Mitochondrial DNA, obessity and CVD	Other							Mitochondrial DNA methylation				MT-CO1 , MT-CO3, MT-TL1						nt6807, nt9444, nt3254					Pyrosequencing	Human	Italy		84	116	Blood		35/50	44/72	40-80	CVD	TRUE	1	1	-1	1	1
2021-05-10	Epigenome-Wide Association Study for All-Cause Mortality in a Cardiovascular Cohort Identifies Differential Methylation in Castor Zinc Finger 1 (CASZ1)	6898816	J Am Heart Assoc	2019	Jawan W. Abdulrahim			All cause mortality in CVD cohort	Mortality	Heart	CpG methylation	All cause mortality	TRUE		2	CATHGEN	EpiGenome-wide methylation		SLC4A9, MATK, NCOR2		CASZ1, cg20428720, CAPN3				cg17944110 cg08215811 cg17845532 cg20428720 cg17647904 cg23198793							450k, 850k	Human	USA		55+108	49+108	Blood		38+67/17+41	32+67/17+41	50-80	All cause mortality	TRUE	1	1	-1	1	1
2021-05-05	Genome-wide DNA Methylation Profiling of Blood from Monozygotic Twins Discordant for Myocardial Infarction	6984093	in vivo	2020	AYLIN KOSELER				myocardial infarction	Heart	CpG methylation	Incident MI	FALSE		2	None	EpiGenome-wide methylation		LDAH, APOB, ACSM2A, ACSM5, ACSF3, CES1, CES1P1, AFG3L2, ISCU, SEC14L2, MTTP	hypomethylated in healthy sample which may mean that these genes are highly expressend in healthy sample			3004									reduced-representation bisulfite sequencing	Human	Turkey		1	1	Blood		1/0	1/0	20-30	myocardial infarction	FALSE	1	1	1	1	1
2021-06-10	Gene-specific DNA methylation profiles and LINE-1 hypomethylation are associated with myocardial infarction risk	4690365	Clin Epigenetics	2015	Simonetta Guarrera			DNAm and MI	myocardial infarction	Heart	CpG methylation	Incident MI	TRUE(S)	https://ndownloader.figstatic.com/files/7196333	12	EPICOR	EpiGenome-wide methylation		ZBTB12, LINE-1						cg10917426, cg08975528, cg16463880, cg00459243, cg14734916, cg14562426, cg06636203, cg11645762, cg09788778, cg25470384, cg00805874, cg04603811, cg25861453, cg25013586, cg13127825 cg23095729, cg00390484, cg00504285 cg22022001, cg11733266 cg03142365, cg11287521, cg10717722, cg01246254, cg24266261 cg08732950, cg02431972, cg05953373 cg12184221, cg07890553 cg10917426 cg08975528 cg16463880 cg00459243 c…							450k	Human	Italy		292	292	Blood		188/104	188/104	NA	MI	TRUE	1	1	-1	1	1
2021-05-20	Epigenome-wide association study of adiposity and future risk of obesity-related diseases	29713043	Int J Obes (Lond)	2018	Gianluca Campanella			One CpG correlated to Myocardial Infarction preset	Obesity	Metabolic	CpG methylation	Incident MI	TRUE		10	EPIC-Italy, EPIC-Netherlands, NOWAC, VIP	EpiGenome-wide methylation								cg12593793			cg12593793				450k	Human	Europe	1941			Blood	NA			30-70	Obesity	TRUE
2021-05-17	DNA methylation patterns associated with oxidative stress in an ageing population	5123374	BMC Med Genomics	2016	Åsa K. Hedman			Oxidative stress, but CVD as outcome and correlated CpGs to CVD	Oxidative stress	Other	CpG methylation	Incident CVD/Mortality	TRUE		10	PIVUS	EpiGenome-wide methylation	ZNF341	HIST1H4D, DVL1						cg11842944 cg03465880			cg08170869				450k	Human	Sweden	966			Blood	NA			70-80	CVD	TRUE
2021-05-18	Genome-wide identification of DNA methylation QTLs in whole blood highlights pathways for cardiovascular disease	6753136	Nat Commun	2019	Tianxiao Huan			A lot of CpGs associated with different CVDs	QTL	Other	CpG methylation	Incident CVD	TRUE(S)	https://static-content.springer.com/esm/art%3A10.1038%2Fs41467-019-12228-z/MediaObjects/41467_2019_12228_MOESM4_ESM.xlsx	8.5	FHS	EpiGenome-wide methylation								cg03493300 cg20608306 cg18187658 cg24267699 cg11861562 cg16306978 cg00894378 cg18187658 cg16306978 cg09584711 cg11250194 cg00894378 cg09584711 cg11023668 cg09803321 cg00908766 cg14494313 cg09803321 cg24468199 cg19610905 cg10833066 cg12555086 cg21033440 cg12555086 cg10833066 cg18534077 cg14637411 cg03649429 cg20449619 cg09918394 cg15800907 cg24468199 cg08085267 cg23032129 cg20449619 cg06656958 cg1…							450k	Human	USA	4170			Blood	1960/2210			NA	None	TRUE
2021-05-01	Smoking-Associated DNA Methylation Biomarkers and Their Predictive Value for All-Cause and Cardiovascular Mortality	4710597	Environ Health Perspect	2016	Yan Zhang			DNAm, smoking and CVD mortality, paperp from the same group as th Laura Perna	Smoking	CVRF	CpG methylation	All cause/CVD mortality	TRUE		10	ESTHER	EpiGenome-wide methylation								cg05575921 cg06126421							450k	Human	Germany	1000			Blood	500/500			50-80	Death	TRUE	1	1	1	1	1
2021-06-17	AHRR hypomethylation as an epigenetic marker of smoking history predicts risk of myocardial infarction in former smokers	32947224	Atherosclerosis	2020	Anne Langsted			MI smoking and DNAm	Smoking and MI	CVRF	CpG methylation	Incident MI	TRUE		18	CCHS	Specific CpG methylation		AHRR									cg05575921				Taqman assay	Human	Denmark	10510			Blood	NA			NA	myocardial infarction	TRUE	1	1	1	1	1
2021-05-11	Smoking-related changes in DNA methylation and gene expression are associated with cardio-metabolic traits	7579899	Clin Epigenetics	2020	Silvana C. E. Maas	TRUE	CVD trait, no connection of DNAm to CVD itself	Smoking, methylation and CVD	Smoking/CVD	CVRF						Rotterdam study, KORA	Specific CpG Methylation									cg21566642						450k	Human	Netherlands	3139			Blood	1466/1673			50-80	CVD	TRUE
2021-05-17	Epigenome-Wide Analyses Identify Two Novel Associations With Recurrent Stroke in the Vitamin Intervention for Stroke Prevention Clinical Trial	6135883	Front Genet	2018	Nicole M. Davis Armstrong				Stroke	Heart	CpG methylation	recurrent stroke	TRUE		0	VISP	EpiGenome-wide methylation	ASB10, TTC37							cg08563299 cg00020622 cg15493607 cg19869139 cg24037380 cg15976416 cg07010582 cg16086416 cg00810334 cg11241413 cg20424709 cg12452608 cg24461508 cg01741999 cg21607141 cg09967479 cg21204139 cg26542412 cg26836573 cg08371391 cg22093885 cg25108325 cg01075918 cg09474101 cg20539307 cg12851161 cg20756175 cg05302953 cg02134194 cg02696670 cg24479785 cg14925296 cg00481457 cg07664976 cg01431140 cg04291946 cg2…			cg22812874 cg00340919				450k	Human	USA	180			Blood		103/77		40-90	Stroke	FALSE	1	1	1	1	1
2021-06-08	Thyroid hormone biosynthesis machinery is altered in the ischemic myocardium: An epigenomic study	28526543	Int J Cardiol	2017	Carolina Gil-Cayuela			ICM and DNAm	Stroke	Heart	CpG methylation	ICM	TRUE		0	None	Specific Gene Methylation	TPO									CG01957222	CG14601038, CG08537127				850k	Human	Spain		8	8	Left ventriculum	16/0			40-60	None	TRUE	1	1	-1	1	1
2021-06-29	Preliminary analysis of epigenetic and genetic variants in Neuromedin U pathway genes and risk of cardiovascular disease in a general population. Potential implications for cardiovascular risk assessment	https://www.cochranelibrary.com/central/doi/10.1002/central/CN-02095202/full	Cochrane Trials/Journal of preventive medicine and hygiene	2020	Gianfagna F				CVD	CVD	CpG methylation	Incident CVD	FALSE		4	Moli‐sani study	Specific Gene Methylation	NMU, NMUR1	FALSE													Pyrosequencing	Human	Italy	1146			Blood	NA			40-70		FALSE
2021-06-29	Seven loci identified in epigenome-wide survival analysis of time to recurrent stroke, composite vascular endpoint, and disabling/fatal stroke, myocardial infarction or death in participants from the VISP clinical trial	https://www.cochranelibrary.com/central/doi/10.1002/central/CN-01984543/full	Cochrane Trials/Neurology genetics	2019	Paul A. Nyquist				Stroke	Heart	CpG methylation	recurrent stroke	TRUE		0	VISP	EpiGenome-wide methylation	PTEN, PIK3CB, HERC2	FALSE							cg04059318 cg00076998 cg02365967						450k	Human	USA	180			Blood	NA			NA		FALSE
2021-06-29	Epigenome-wide analyses identify two novel associations with recurrent stroke in the Vitamin Intervention for Stroke Prevention clinical trial	https://www.cochranelibrary.com/central/doi/10.1002/central/CN-01644342/full	Cochrane Trials/Frontiers in genetics	2018	Davis Armstrong				Stroke	Heart	CpG methylation	recurrent stroke	TRUE		0	VISP	EpiGenome-wide methylation	SOCS, tetratricopeptide repeat domain 37, ASB10, TTC37	FALSE							cg22812874, cg00340919						450k	Human	USA	180			Blood	NA			NA		FALSE
2022-06-09	Epigenetic Regulation of F2RL3 Associates With Myocardial Infarction and Platelet Function.	PMC8812435	Circulation research	2022	Corbin LJ			Smoking and MI	F2RL3, Smoking, MI			MI					Specific gene methylation	F2RL3							cg03636183	16 889 741-2bp; 16 889 756-7bp; 16 889 785-6bp						Pyrosequencing	Human	UK	3205	648	2350	Blood	45/55			65+-11		1	1	1	1	1	0
2022-06-09	DNA methylation biomarkers of myocardial infarction and cardiovascular disease.	PMC8061080	Clinical epigenetics	2021	Fernandez-Sanles A				AMI			AMI					EpiGenome-wide methylation	AHRR, PTCD2, MPO							cg05575921, cg25769469, cg21566642, cg04988978							850k	Human	Spain	391	196	195	Blood	50/50			63+-7		1	1	1	1	1	0
2022-06-09	BMPR2 promoter methylation and its expression in valvular heart disease complicated with pulmonary artery hypertension.	PMC8660616	Aging	2021	Li N				VHD								Specific gene methylation	BMPR2			BMPR2											Pyrosequencing	Human	China	83	55	28	Blood						1	1	1	1	1	0
2022-06-09	The epigenetic etiology of cardiovascular disease in a longitudinal Swedish twin study.	PMC8223329	Clinical epigenetics	2021	Qin X			13148_2021_1113_MOESM1_ESM Supplement	CVD								EpiGenome-wide methylation								13148_2021_1113_MOESM1_ESM							450k	Human	Sweeden	535			Blood	41,5/58,5			73+-9		1	1	1	1	1	0
2022-06-09	Global DNA hypermethylation in peripheral blood mononuclear cells and cardiovascular disease risk: a population-based propensity score-matched cohort study.	PMC33766847	Journal of epidemiology and community health	2021	Tsuboi Y				CVD								Specific gene methylation	LINE-1			LINE-1											Pyrosequencing	Human	Japan	822			Blood						1	1	1	1	1	0
2022-06-09	A deep learning model for early risk prediction of heart failure with preserved ejection fraction by DNA methylation profiles combined with clinical features.	PMC8772140	Clinical epigenetics	2022	Zhao X			Page 10 in full text, 25 CpG	Heart Failure								EpiGenome-wide methylation															450k	Human	USA	968			Blood				64+-8		1	1	1	1	1	0
2022-06-23	F2RL3 Methylation in the Peripheral Blood as a Potential Marker for the Detection of Coronary Heart Disease: A Case-Control Study.	PMC8996303	Frontiers in genetics	2022	Zhao X				CHD								Specific gene methylation	F2RL3	F2RL3						cg03636183							Mass spectrometry	Human	China	364	180	184	Blood		109/71	114/70	66+-8		1	1	-1	1	1	0
2022-06-23	Blood Leukocyte DNA Methylation Predicts Risk of Future Myocardial Infarction and Coronary Heart Disease	PMC6812683	Circulation	2019	Agha G			Page 6 and 7, CpGs	CHD								EpiGenome-wide methylation															450k	Human	USA/Europe	11461			Blood				64
2022-06-23	Global DNA methylation and risk of subclinical atherosclerosis in young adults: the Pathobiological Determinants of Atherosclerosis in Youth (PDAY) study	PMC3272499	Atherosclerosis	2011	Bressler J				Atherosclerosis								Global Genome Methylation lvl													No association		Pyrosequencing	Human	USA	600	300	300	Liver						1	1	-1	1	1	0
2022-06-23	Atherosclerosis prediction by microarray-based DNA methylation analysis	PMC7401703	Exp Ther Med	2020	Chen, W. D.			CpG should be in supplement	Atherosclerosis								EpiGenome-wide methylation															450k	Human	China	30	15	15	Blood						1	1	-1	1	1	0
2022-06-23	Association between promoter DNA methylation and gene expression in the pathogenesis of ischemic stroke	PMC6781986	Aging (Albany NY)	2019	Deng, G. X.												EpiGenome-wide methylation				HLA-DRB1, HLA-DQB1				cg01601712, cg05269323, cg19825410, cg21885112							450k	Human		322	161	161	Blood		51/110	49/112	58+-9		1	1	-1	1	1	0
2022-06-23	Biological Age Acceleration Is Lower in Women With Ischemic Stroke Compared to Men	PMC35209739	Stroke	2022	Gallego-Fabrega, C.				Ischemic Stroke								Epigenetick Clock Methylation														Hannum clock shows lower epigenetic age for Women in IS	450k/850k	Human	Spain	378+981+26			Blood	211/163			75+-10
2022-06-24	Promoter methylation and functional variants in arachidonate 5-lipoxygenase and forkhead box protein O1 genes associated with coronary artery disease	PMC30825235	J Cell Biochem	2019	Heidari, L.				CAD								Specific gene methylation	ALOX5														RT-PCR	Human	Iran	100	50	50	Blood	54/46	27/23	27/23	62+-8		1	1	-1	1	1	0
2022-06-24	Probing the epigenetic signatures in subjects with coronary artery disease	PMC32803503	Mol Biol Rep	2020	Indumathi, B.				CAD								Specific gene methylation		CDKN2A													methylation-specific PCR	Human	India	574	207	367	Blood		84/123	216/151	54+-11		1	1	-1	1	1	0
2022-06-24	Genome-wide DNA methylome alterations in acute coronary syndrome	PMC5746328	Int J Mol Med	2018	Li, D.		.	Page 10 in full text, CpGs	ACS								EpiGenome-wide methylation	SMAD3														450k	Human	China	208			Blood	123/85			66+-11		1	1	-1	1	1	0
2022-06-24	Methylome-wide Association Study of Atrial Fibrillation in Framingham Heart Study	PMC5220313	Sci Rep	2017	Lin, H.			Page 4 and 5 CpGs	AFIB								EpiGenome-wide methylation															450k	Human	USA	2639	183+220	2236	Blood		118/65+131/89	951/1285	65+-9		1	1	1	1	1	0
2022-06-24	Effect of MTHFR Gene Polymorphism Impact on Atherosclerosis via Genome-Wide Methylation	PMC4743680	Med Sci Monit	2016	Lin, X.				Atherosclerosis								Specific gene methylation		LINE-1													Pyrosequencing	Human	China	210	105	105	Blood						1	1	-1	1	1	0
2022-06-24	The Relationship between Epigenetic Age and Myocardial Infarction/Acute Coronary Syndrome in a Population-Based Nested Case-Control Study	PMC8781885	J Pers Med	2022	Malyutina, S.				MI/ACS								Epigenetick Clock Methylation														No strong association of Horvath, hannum, phenoage and Skin and Blood with MI and ACS	850k	Human	Russia	306	129	177	Blood		67/62	104/73	57+-6		1	1	1	1	1	0
2022-07-05	Integrated DNA methylation and gene expression analysis in the pathogenesis of coronary artery disease	PMC6428103	Aging (Albany NY)	2019	Miao, L.				CAD								EpiGenome-wide methylation				CXCL12	"less hypomethylated"					cg11267527					450k	Human	China		303	303	Blood		92/211	96/207	56+-10		1	1	-1	1	1	0
2022-07-05	ABCA1 and ABCG1 DNA methylation in epicardial adipose tissue of patients with coronary artery disease	PMC8627066	BMC Cardiovasc Disord	2021	Miroshnikova, V. V.		.,		CAD								Specific gene methylation				ABCA1, ABCG1						cg27243685, cg06500161					Pyrosequencing	Human	Russia		66	16	Adipose tissue		49/16	8/8	63+-20		1	1	-1	0	1	0
2022-07-05	Epigenetic Age and the Risk of Incident Atrial Fibrillation	PMC8671333	Circulation	2021	Roberts, J. D.			Hazard ratios	AFIB								Epigenetick Clock Methylation														GrimAge and DNAm PhenoAge difference associated with AFIB	NA	Human	USA	5600				2235/3365			65+-10
2022-07-05	DNA methylation dysregulations in valvular atrial fibrillation	PMC6490353	Clin Cardiol	2017	Shen, K.				AFIB								Specific gene methylation/Global Genome Methylation lvl				NPRA									Higher in AFIB		ELISA	Human	China		10	10	Right atrial myocardial tissue	NA					1	1	-1	1	1	0
2022-07-05	Ischemic stroke patients are biologically older than their chronological age	PMC5191861	Aging (Albany NY)	2016	Soriano-Tárraga, C.			Ods ratio present	Ischemic stroke								Epigenetick Clock Methylation														Higher in stroke for Horvath and Hannum	450k	Human	Spain		82	41	Blood		45/37	21/20	63+-10		1	1	-1	1	1	0
2022-07-05	Association of DNA Methylation Patterns in 7 Novel Genes With Ischemic Stroke in the Northern Chinese Population	PMC9035884	Front Genet	2022	Sun, H.				Ischemic stroke								EpiGenome-wide methylation	CDH2, PCDHB10, PCDHB11, PCDHB14, PCDHB16,PCDHB3, PCDHB9														850k	Human	China		4+188	4+188	Blood		2/2+144+44	2/2+144+44	63+-10		1	1	-1	1	1	0
2022-07-05	The association between serine hydroxymethyl transferase 1 gene hypermethylation and ischemic stroke	PMC8292870	Bosn J Basic Med Sci	2021	Wang, J.				Ischemic stroke								Specific gene methylation				SHMT1											qMSP-PCR	Human	China		101	101	Blood		51/50	51/50	62+-10		1	1	-1	1	1	0
2022-07-05	Methylation in the TP53 promoter is associated with ischemic stroke	PMC31173230	Mol Med Rep	2019	Wei, Y.				Ischemic stroke								Specific gene methylation				TP53											Sanger sequencing	Human	China		78	86					61+-9		1	1	-1	1	1	0
2022-07-05	Subtypes identification on heart failure with preserved ejection fraction via network enhancement fusion using multi-omics data	PMC8039555	Comput Struct Biotechnol J	2021	Wu, Y.				HFpEF								EpiGenome-wide methylation															450k	Human	China		125		NA	77/48			74+-10
2022-07-05	Integrated DNA methylation and gene expression analysis identifies SLAMF7 as a key regulator of atherosclerosis	PMC6046250	Aging (Albany NY)	2018	Xia, Z.				Atherosclerosis								EpiGenome-wide methylation	SLAMF7														450k	Human	China		25	25			21/4		65+-7		1	1	-1	0	1	0
2022-07-06	High MTHFR promoter methylation levels in men confer protection against ischemic stroke	PMC7664794	Bosn J Basic Med Sci	2020	Xu, S.				Ischemic stroke								Specific gene methylation		MTHFR													qMSP-PCR	Human	China		164	345	Blood	265/245			65+-10		1	1	-1	1	1	0
2022-07-06	Identification of novel hyper- or hypomethylated CpG sites and genes associated with atherosclerotic plaque using an epigenome-wide association study	PMC5846673	Int J Mol Med	2018	Yamada, Y.			Page 6 and 7, CpGs	Atherosclerosis								EpiGenome-wide methylation															850k	Human	Japan	64			aortic intima specimens	47/17			65+-20		1	1	-1	1	1	0
2022-07-06	Identification of hypo- and hypermethylated genes related to atherosclerosis by a genome-wide analysis of DNA methylation	PMC24626634	Int J Mol Med	2014	Yamada, Y.			Page 3 CpGs	Atherosclerosis								EpiGenome-wide methylation															450k	Human	Japan	24			aortic intima specimens				NA		1	1	-1	1	1	0
2022-07-06	Dynamic epigenetic age mosaicism in the human atherosclerotic artery	PMC9165801	PLoS One	2022	Zaina, S.				Atherosclerosis								Epigenetick Clock Methylation								cg01353448, cg01656216, cg14329157, cg22809047						Horvath diffage associated with atherosclerosis	450k	Human	Mexico		15	15	Aorta				65+-10		1	1	-1	1	1	0
2022-07-06	Association of DNA Methylation in Blood Pressure-Related Genes With Ischemic Stroke Risk and Prognosis	PMC8957103	Front Cardiovasc Med	2022	Zhang, H.				Ischemic stroke								Specific gene methylation		AMH, C17orf82, HDAC9, IGFBP3, LRRC10B, PDE3A, PRDM6, SYT7, TBX2													bisulfite sequencing	Human	China		271	323			155/116	182/141	57+-10		1	1	-1	1	1	0
2022-07-06	DNA methylation of AHCY may increase the risk of ischemic stroke	PMC7664786	Bosn J Basic Med Sci	2020	Zhao, L.				Ischemic stroke								Specific gene methylation	AHCY														qMSP-PCR	Human	China		64	138			35/29	81/57	62+-10		1	1	-1	1	1	0
2022-07-06	Preliminary study of the relationship between promoter methylation of the ANGPTL2 gene and coronary heart disease	PMC6818569	J Clin Lab Anal	2019	Zhou, J.				CHD								Specific gene methylation		ANGPTL2	Associated in woman, not in man												bisulfite sequencing	Human	China		122	58	Blood		83/39	28/30	61+-10		1	1	-1	1	1	0
2022-07-06	Hypomethylation of Interleukin-6 Promoter is Associated with the Risk of Coronary Heart Disease	PMC5074066	Arq Bras Cardiol	2016	Zuo, H. P.				CHD								Specific gene methylation		IL-6													Pyrosequencing	Human	China		212	218			164/48	172/46	65+-10		1	1	-1	1	1	0
2022-07-06	Identification of 20 novel loci associated with ischaemic stroke. Epigenome-wide association study	PMC7518691	Epigenetics	2020	Soriano-Tárraga, C.			Page 5 CpGs	Ischemic stroke								EpiGenome-wide methylation															850k	Human	Spain		218+185+145	183+41+21	Blood		144+95+121/74+90+45	88+21+13/95+20+8	65+-10		1	1	-1	1	1	0
2022-07-06	DNA methylation and hydroxymethylation are associated with the degree of coronary atherosclerosis in elderly patients with coronary heart disease	PMC30867120	Life Sci	2019	Jiang, D.				Atherosclerosis								Global Genome Methylation lvl													Higher in atherosclerosis		ELISA	Human	China		44	42	Blood		28/16	22/20	72+-3		1	1	-1	1	1	0
2022-07-06	Racial and socioeconomic disparity associates with differences in cardiac DNA methylation among men with end-stage heart failure	PMC8163657	Am J Physiol Heart Circ Physiol	2021	Pepin, M. E.			CpG should be in supplement	Heart Failure/racial differences								EpiGenome-wide methylation															450k/850k	Human	USA	32			LVAD						1	1	-1	1	1	0
[truncated: 32 more columns]

## Sheet: GlobalMethAnalysis
Read date	Title	PMID	Journal	Date	First author	Excluded after second go through	Reason	Comment	Study subject	Category	Exposure	Outcome	Detailed table present/Can be metaanalysed	Supp link	Follow up length	Cohort	Study design	Genes diff methylated	Genes hypomethylated	Comment	Genes hypermethylated	Comment	DML	Positions	CpG diff met	CpG diff met names	CpG positive	CpG negative	Diff meth genes	Global DNA methaltion levels	Epigenetic clock	Method	Species	Location of study	Sample size	Case size (If present)	Control size (If present)	Tissue	Sex M/F	Sex M/F Sample (If applicable)	Sex M/F Control (If applicable)	Age	Outcome(s)	Additional data for diagnosis	Case-Control Studies
																																													Objective clear	Population specified	Sample size justification included	Controls selected from the same or simmilar population	Criteria, algorithms processes consisten
2021-06-17	Evaluation of the influence of global DNA methylation level in patients with acute coronary syndrome	33069663	Clin Chim Acta	2020	Fábia C.S. Soares			ACS and global DNAm	Acute coronary syndrome	Atherosclerotic	Global methylation lvl	Acute coronary syndrome	TRUE				Global Genome Methylation lvl													Higher in ACS		ELISA-based kit	Human	Brazil		190	75	NA	NA			50-80	ACS	TRUE	1	1	1	1	1
2021-05-20	Increased homocysteine and S-adenosylhomocysteine concentrations and DNA hypomethylation in vascular disease	12881445	Clin Chem	2003	Rita Castro			Global methylation lvl in patients with CVD, good case	Atherosclerosis	Vascular	Global methylation lvl	Atherosclerosis	TRUE				Global Genome Methylation lvl													Lower with CVD		Radiolabeling	Human	Portugal		17	15	Blood		17/0	15/0	40-70	Stroke/Infarction	FALSE	1	1	-1	1	1
2021-06-16	Detection of altered global DNA methylation in coronary artery disease patients	18613790	DNA Cell Biol	2008	Priyanka Sharma			Global DNAm and CAD	Coronary artery disease	Vascular	Global methylation lvl	CAD	FALSE				Global Genome Methylation lvl													Higher in CAD		Radiolabeling	Human	India		137	150	Blood	NA			20-80	CAD	TRUE	1	1	1	1	1
2021-06-16	In situ nuclear DNA methylation in dilated cardiomyopathy: an endomyocardial biopsy study	7160509	ESC Heart Fail	2020	Takatomo Watanabe			Global DNAm and DNAm localization in cell types	Dilated Cardiomyopathy	Heart	Global methylation lvl	Incident Dilated cardiomyopathy	FALSE				Global Genome Methylation lvl													Higher in DCM, but only in cardiomyocytes		Immunoelectron microscopy	Human	Japan		75	20	Left ventricular endomyocardium		51/24	11/9	10-80	Dilated cardiomyopathy	TRUE	1	1	1	1	1
2021-05-11	DNA methylation as a biomarker for cardiovascular disease risk	2837739	PLoS One	2010	Myungjin Kim			Only global DNAm lvls	Elevated plasma homocysteine	Other	Global methylation lvl	Incident CVD	FALSE				Global Genome Methylation lvl													p=0,045/p=0,055 higher global methylation		MethyLight	Human	Singapore	286			Blood	129/157			40-80	CVD	TRUE
								Result
		Study subject	Category		Method			Case group	Control group	P	P method	Sex difference		Age difference
	Evaluation of the influence of global DNA methylation level in patients with acute coronary syndrome	Acute coronary syndrome	Atherosclerotic		ELISA-based kit			Median 12.62%	Median 8.16%	0.0121	Mann-Whitney test	No difference		Higher in early age group
	Increased homocysteine and S-adenosylhomocysteine concentrations and DNA hypomethylation in vascular disease	Atherosclerosis	Vascular		Radiolabeling			Lower	Higher	<0.05	Student test	NA		NA
	Detection of altered global DNA methylation in coronary artery disease patients	Coronary artery disease	Vascular		Radiolabeling			11.5x10`3 cpg/µg	10.9x10´3 cpg/µg	<0.05	Mann-Whitney test	NA		Higher in Older CAD
	In situ nuclear DNA methylation in dilated cardiomyopathy: an endomyocardial biopsy study	Dilated Cardiomyopathy	Heart		Immunoelectron microscopy			57% of 5mc positive cell cores	25% of 5mc positive cell cores	<0.0001	Student test	NA		NA
	DNA methylation as a biomarker for cardiovascular disease risk	Elevated plasma homocysteine	Other		MethyLight			Borderline higher	Borderline lower	0.045	Two sided from GLM	Higher in men		NA
		Case group	Control group	P	P method	Sex difference		Age difference
	Evaluation of the influence of global DNA methylation level in patients with acute coronary syndrome	Median 12.62%	Median 8.16%	0.0121	Mann-Whitney test	No difference		Higher in early age group
	Increased homocysteine and S-adenosylhomocysteine concentrations and DNA hypomethylation in vascular disease	Lower	Higher	<0.05	Student test	NA		NA
	Detection of altered global DNA methylation in coronary artery disease patients	11.5x10`3 cpg/µg	10.9x10´3 cpg/µg	<0.05	Mann-Whitney test	NA		Higher in Older CAD
	In situ nuclear DNA methylation in dilated cardiomyopathy: an endomyocardial biopsy study	57% of 5mc positive cell cores	25% of 5mc positive cell cores	<0.0001	Student test	NA		NA
	DNA methylation as a biomarker for cardiovascular disease risk	Borderline higher	Borderline lower	0.045	Two sided from GLM	Higher in men		NA
[truncated: 32 more columns]
