# Supplementary material for: DNA methylation and cardiovascular disease in humans: a systematic review and database of known CpG methylation sites
Source: Clin Epigenetics. 2023 Mar 30;15:56. doi: 10.1186/s13148-023-01468-y (PMC10061871; doi:10.1186/s13148-023-01468-y)
Supplement: Supplementary file 3 — Additional file 3. Table 2. Database of CpG sites reported to be associated with development and progression of cardiovascular disease. [file 13148_2023_1468_MOESM3_ESM.csv]

PaperID	CpG	Patient.Avg...	Control.Avg...	X.Beta	DiffScore	P.value	mean.LV	mean.RV	mean.difference	mean.quotient.log2	Adjusted.P.value.FDR.	combinedRank	Effect.Combined	FDR	SE	ADJ.P.val	advanced.atherosclerotic.plaque.Beta	internal.mammary.arteries.Beta	great.saphenous.veins.Beta	Fold.Change	Percent.methylation.cases	Percent.methylation.control	Fold.Change..KD1.vs..HC.	p.value..KD1.vs..HC.	Fold.Change..KD1.vs..FC.	p.value..KD1.vs..FC.	Fold.Change..KD3.vs..KD1.	p.value..KD3.vs..KD1.	CpG.Average.Methylation.Rate..LVDD.PEF.	CpG.Average.Methylation.Rate..Non.LVDD.PEF.	Methylation.Level	X..in.model.1	Pval.model.1	X..in.model.2	Pval.model.2	B.coefficient	Lower.CI	Upper.CI	Hazard.Ratio.effect.size.PR	Coefficient.of.the.association	Gene.1	Gene.2	Gene.3	Gene.4	Gene.5	Gene.6	Gene.7	Gene.8	Gene.9
26038090	cg09993145	0.3111527	0.7452167	-0.434064	-3.551.376	3.06E-36	NA	NA	NA	NA		NA		NA	NA	NA	NA	NA	NA	NA	NA	NA	NA	NA	NA	NA	NA	NA	NA	NA		NA		NA	NA	NA			NA		RUNX3
26038090	cg07248223	0.3952387	0.807283	-0.4120443	-3.551.376	3.06E-36	NA	NA	NA	NA		NA		NA	NA	NA	NA	NA	NA	NA	NA	NA	NA	NA	NA	NA	NA	NA	NA	NA		NA		NA	NA	NA			NA		CCR7
26038090	cg10166664	0.3601187	0.7460803	-0.3859617	-3.551.376	3.06E-36	NA	NA	NA	NA		NA		NA	NA	NA	NA	NA	NA	NA	NA	NA	NA	NA	NA	NA	NA	NA	NA	NA		NA		NA	NA	NA			NA
26038090	cg26427109	0.2336589	0.6070148	-0.3733559	-3.551.376	3.06E-36	NA	NA	NA	NA		NA		NA	NA	NA	NA	NA	NA	NA	NA	NA	NA	NA	NA	NA	NA	NA	NA	NA		NA		NA	NA	NA			NA		CD6
26038090	cg11201447	0.4357585	0.8084874	-0.3727289	-3.551.376	3.06E-36	NA	NA	NA	NA		NA		NA	NA	NA	NA	NA	NA	NA	NA	NA	NA	NA	NA	NA	NA	NA	NA	NA		NA		NA	NA	NA			NA		MIR1204	PVT1
26038090	cg23828876	0.4195496	0.7885758	-0.3690262	-3.551.376	3.06E-36	NA	NA	NA	NA		NA		NA	NA	NA	NA	NA	NA	NA	NA	NA	NA	NA	NA	NA	NA	NA	NA	NA		NA		NA	NA	NA			NA		PCYT1A
26038090	cg23543318	0.2163264	0.5838578	-0.3675314	-3.551.376	3.06E-36	NA	NA	NA	NA		NA		NA	NA	NA	NA	NA	NA	NA	NA	NA	NA	NA	NA	NA	NA	NA	NA	NA		NA		NA	NA	NA			NA		LOC100130872	LOC100130872-SPON2
26038090	cg08450017	0.4172296	0.783286	-0.3660564	-3.551.376	3.06E-36	NA	NA	NA	NA		NA		NA	NA	NA	NA	NA	NA	NA	NA	NA	NA	NA	NA	NA	NA	NA	NA	NA		NA		NA	NA	NA			NA		CXCR6	FYCO1
26038090	cg02734358	0.2613808	0.6164992	-0.3551184	-3.551.376	3.06E-36	NA	NA	NA	NA		NA		NA	NA	NA	NA	NA	NA	NA	NA	NA	NA	NA	NA	NA	NA	NA	NA	NA		NA		NA	NA	NA			NA		GPRIN3
26038090	cg16179938	0.3994766	0.7492671	-0.3497905	-3.551.376	3.06E-36	NA	NA	NA	NA		NA		NA	NA	NA	NA	NA	NA	NA	NA	NA	NA	NA	NA	NA	NA	NA	NA	NA		NA		NA	NA	NA			NA		NFATC1
26038090	cg00490406	0.278189	0.6279687	-0.3497797	-3.551.376	3.06E-36	NA	NA	NA	NA		NA		NA	NA	NA	NA	NA	NA	NA	NA	NA	NA	NA	NA	NA	NA	NA	NA	NA		NA		NA	NA	NA			NA		AIM2
26038090	cg10861751	0.3354237	0.6830245	-0.3476008	-3.551.376	3.06E-36	NA	NA	NA	NA		NA		NA	NA	NA	NA	NA	NA	NA	NA	NA	NA	NA	NA	NA	NA	NA	NA	NA		NA		NA	NA	NA			NA		RGS1
26038090	cg11141696	0.4442712	0.7905396	-0.3462684	-3.551.376	3.06E-36	NA	NA	NA	NA		NA		NA	NA	NA	NA	NA	NA	NA	NA	NA	NA	NA	NA	NA	NA	NA	NA	NA		NA		NA	NA	NA			NA
26038090	cg09458566	0.2310599	0.5756033	-0.3445434	-3.551.376	3.06E-36	NA	NA	NA	NA		NA		NA	NA	NA	NA	NA	NA	NA	NA	NA	NA	NA	NA	NA	NA	NA	NA	NA		NA		NA	NA	NA			NA		SIK3
26038090	cg23052776	0.2745263	0.6188748	-0.3443485	-3.551.376	3.06E-36	NA	NA	NA	NA		NA		NA	NA	NA	NA	NA	NA	NA	NA	NA	NA	NA	NA	NA	NA	NA	NA	NA		NA		NA	NA	NA			NA
26038090	cg18582260	0.4023114	0.7454184	-0.343107	-3.551.376	3.06E-36	NA	NA	NA	NA		NA		NA	NA	NA	NA	NA	NA	NA	NA	NA	NA	NA	NA	NA	NA	NA	NA	NA		NA		NA	NA	NA			NA		PARP4
26038090	cg05109049	0.2245201	0.5659907	-0.3414707	-3.551.376	3.06E-36	NA	NA	NA	NA		NA		NA	NA	NA	NA	NA	NA	NA	NA	NA	NA	NA	NA	NA	NA	NA	NA	NA		NA		NA	NA	NA			NA		NF1	EVI2B
26038090	cg20535085	0.4424629	0.7826672	-0.3402043	-3.551.376	3.06E-36	NA	NA	NA	NA		NA		NA	NA	NA	NA	NA	NA	NA	NA	NA	NA	NA	NA	NA	NA	NA	NA	NA		NA		NA	NA	NA			NA		SLAMF1
26038090	cg11147886	0.3696511	0.7082662	-0.3386151	-3.551.376	3.06E-36	NA	NA	NA	NA		NA		NA	NA	NA	NA	NA	NA	NA	NA	NA	NA	NA	NA	NA	NA	NA	NA	NA		NA		NA	NA	NA			NA		NFAT5
26038090	cg06315390	0.2550976	0.5898452	-0.3347476	-3.551.376	3.06E-36	NA	NA	NA	NA		NA		NA	NA	NA	NA	NA	NA	NA	NA	NA	NA	NA	NA	NA	NA	NA	NA	NA		NA		NA	NA	NA			NA		FAM118A
26038090	cg02586212	0.4059561	0.7400492	-0.334093	-3.551.376	3.06E-36	NA	NA	NA	NA		NA		NA	NA	NA	NA	NA	NA	NA	NA	NA	NA	NA	NA	NA	NA	NA	NA	NA		NA		NA	NA	NA			NA		RGS1
26038090	cg03278514	0.3645655	0.6982924	-0.3337269	-3.551.376	3.06E-36	NA	NA	NA	NA		NA		NA	NA	NA	NA	NA	NA	NA	NA	NA	NA	NA	NA	NA	NA	NA	NA	NA		NA		NA	NA	NA			NA
26038090	cg17448192	0.4134504	0.7465673	-0.3331169	-3.551.376	3.06E-36	NA	NA	NA	NA		NA		NA	NA	NA	NA	NA	NA	NA	NA	NA	NA	NA	NA	NA	NA	NA	NA	NA		NA		NA	NA	NA			NA		ST6GAL1
26038090	cg09154880	0.5062988	0.8388861	-0.3325872	-3.551.376	3.06E-36	NA	NA	NA	NA		NA		NA	NA	NA	NA	NA	NA	NA	NA	NA	NA	NA	NA	NA	NA	NA	NA	NA		NA		NA	NA	NA			NA		TAP1	PSMB8
26038090	cg05799811	0.4457489	0.7765384	-0.3307894	-3.551.376	3.06E-36	NA	NA	NA	NA		NA		NA	NA	NA	NA	NA	NA	NA	NA	NA	NA	NA	NA	NA	NA	NA	NA	NA		NA		NA	NA	NA			NA		CD247
26038090	cg27583010	0.4854451	0.8159364	-0.3304913	-3.551.376	3.06E-36	NA	NA	NA	NA		NA		NA	NA	NA	NA	NA	NA	NA	NA	NA	NA	NA	NA	NA	NA	NA	NA	NA		NA		NA	NA	NA			NA		CORO1A	LOC606724
26038090	cg22750001	0.4870317	0.8161461	-0.3291143	-3.551.376	3.06E-36	NA	NA	NA	NA		NA		NA	NA	NA	NA	NA	NA	NA	NA	NA	NA	NA	NA	NA	NA	NA	NA	NA		NA		NA	NA	NA			NA		MPEG1
26038090	cg00037681	0.3359452	0.6617748	-0.3258295	-3.551.376	3.06E-36	NA	NA	NA	NA		NA		NA	NA	NA	NA	NA	NA	NA	NA	NA	NA	NA	NA	NA	NA	NA	NA	NA		NA		NA	NA	NA			NA		FAM113B	LOC100233209
26038090	cg02007288	0.5361125	0.8614202	-0.3253077	-3.551.376	3.06E-36	NA	NA	NA	NA		NA		NA	NA	NA	NA	NA	NA	NA	NA	NA	NA	NA	NA	NA	NA	NA	NA	NA		NA		NA	NA	NA			NA		GTF2E2
26038090	cg12177851	0.3503473	0.6752207	-0.3248734	-3.551.376	3.06E-36	NA	NA	NA	NA		NA		NA	NA	NA	NA	NA	NA	NA	NA	NA	NA	NA	NA	NA	NA	NA	NA	NA		NA		NA	NA	NA			NA
26038090	cg14665366	0.5026885	0.8263332	-0.3236446	-3.551.376	3.06E-36	NA	NA	NA	NA		NA		NA	NA	NA	NA	NA	NA	NA	NA	NA	NA	NA	NA	NA	NA	NA	NA	NA		NA		NA	NA	NA			NA		GPRIN3
26038090	cg24414363	0.440582	0.7641203	-0.3235383	-3.551.376	3.06E-36	NA	NA	NA	NA		NA		NA	NA	NA	NA	NA	NA	NA	NA	NA	NA	NA	NA	NA	NA	NA	NA	NA		NA		NA	NA	NA			NA		CENPM
26038090	cg00661777	0.3961597	0.719362	-0.3232023	-3.551.376	3.06E-36	NA	NA	NA	NA		NA		NA	NA	NA	NA	NA	NA	NA	NA	NA	NA	NA	NA	NA	NA	NA	NA	NA		NA		NA	NA	NA			NA		PIK3CG
26038090	cg20765408	0.2398867	0.5629666	-0.3230799	-3.551.376	3.06E-36	NA	NA	NA	NA		NA		NA	NA	NA	NA	NA	NA	NA	NA	NA	NA	NA	NA	NA	NA	NA	NA	NA		NA		NA	NA	NA			NA		PARP4
26038090	cg00387964	0.2430952	0.5657358	-0.3226406	-3.551.376	3.06E-36	NA	NA	NA	NA		NA		NA	NA	NA	NA	NA	NA	NA	NA	NA	NA	NA	NA	NA	NA	NA	NA	NA		NA		NA	NA	NA			NA		SORCS2
26038090	cg17741993	0.5291645	0.8514029	-0.3222384	-3.551.376	3.06E-36	NA	NA	NA	NA		NA		NA	NA	NA	NA	NA	NA	NA	NA	NA	NA	NA	NA	NA	NA	NA	NA	NA		NA		NA	NA	NA			NA		TNF
26038090	cg26112797	0.2837223	0.605118	-0.3213956	-3.551.376	3.06E-36	NA	NA	NA	NA		NA		NA	NA	NA	NA	NA	NA	NA	NA	NA	NA	NA	NA	NA	NA	NA	NA	NA		NA		NA	NA	NA			NA		MIR142
26038090	cg00859858	0.3750644	0.6962575	-0.3211931	-3.551.376	3.06E-36	NA	NA	NA	NA		NA		NA	NA	NA	NA	NA	NA	NA	NA	NA	NA	NA	NA	NA	NA	NA	NA	NA		NA		NA	NA	NA			NA		ZC3H12A
26038090	cg05173913	0.1804074	0.5010381	-0.3206307	-3.551.376	3.06E-36	NA	NA	NA	NA		NA		NA	NA	NA	NA	NA	NA	NA	NA	NA	NA	NA	NA	NA	NA	NA	NA	NA		NA		NA	NA	NA			NA		C17orf50
26038090	cg20513976	0.5116299	0.8304169	-0.318787	-3.551.376	3.06E-36	NA	NA	NA	NA		NA		NA	NA	NA	NA	NA	NA	NA	NA	NA	NA	NA	NA	NA	NA	NA	NA	NA		NA		NA	NA	NA			NA		LIME1
26038090	cg03337218	0.4518003	0.7689867	-0.3171864	-3.551.376	3.06E-36	NA	NA	NA	NA		NA		NA	NA	NA	NA	NA	NA	NA	NA	NA	NA	NA	NA	NA	NA	NA	NA	NA		NA		NA	NA	NA			NA		PRTFDC1
26038090	cg04915566	0.2806579	0.5965267	-0.3158688	-3.551.376	3.06E-36	NA	NA	NA	NA		NA		NA	NA	NA	NA	NA	NA	NA	NA	NA	NA	NA	NA	NA	NA	NA	NA	NA		NA		NA	NA	NA			NA		RUNX1
26038090	cg01916088	0.3898514	0.7055877	-0.3157364	-3.551.376	3.06E-36	NA	NA	NA	NA		NA		NA	NA	NA	NA	NA	NA	NA	NA	NA	NA	NA	NA	NA	NA	NA	NA	NA		NA		NA	NA	NA			NA		FOXP4
26038090	cg00240653	0.3081337	0.6235096	-0.315376	-3.551.376	3.06E-36	NA	NA	NA	NA		NA		NA	NA	NA	NA	NA	NA	NA	NA	NA	NA	NA	NA	NA	NA	NA	NA	NA		NA		NA	NA	NA			NA		KIAA0748
26038090	cg14714222	0.2516524	0.5663457	-0.3146933	-3.551.376	3.06E-36	NA	NA	NA	NA		NA		NA	NA	NA	NA	NA	NA	NA	NA	NA	NA	NA	NA	NA	NA	NA	NA	NA		NA		NA	NA	NA			NA		PREX1
26038090	cg23192683	0.4433804	0.7571571	-0.3137766	-3.551.376	3.06E-36	NA	NA	NA	NA		NA		NA	NA	NA	NA	NA	NA	NA	NA	NA	NA	NA	NA	NA	NA	NA	NA	NA		NA		NA	NA	NA			NA
26038090	cg00221794	0.3391677	0.6520534	-0.3128856	-3.551.376	3.06E-36	NA	NA	NA	NA		NA		NA	NA	NA	NA	NA	NA	NA	NA	NA	NA	NA	NA	NA	NA	NA	NA	NA		NA		NA	NA	NA			NA
26038090	cg10511890	0.3112007	0.623885	-0.3126843	-3.551.376	3.06E-36	NA	NA	NA	NA		NA		NA	NA	NA	NA	NA	NA	NA	NA	NA	NA	NA	NA	NA	NA	NA	NA	NA		NA		NA	NA	NA			NA
26038090	cg09931909	0.4593517	0.770368	-0.3110163	-3.551.376	3.06E-36	NA	NA	NA	NA		NA		NA	NA	NA	NA	NA	NA	NA	NA	NA	NA	NA	NA	NA	NA	NA	NA	NA		NA		NA	NA	NA			NA		C6orf150
26038090	cg20472746	0.3666491	0.6775429	-0.3108937	-3.551.376	3.06E-36	NA	NA	NA	NA		NA		NA	NA	NA	NA	NA	NA	NA	NA	NA	NA	NA	NA	NA	NA	NA	NA	NA		NA		NA	NA	NA			NA		C13orf15
26038090	cg14082886	0.2531822	0.5635931	-0.310411	-3.551.376	3.06E-36	NA	NA	NA	NA		NA		NA	NA	NA	NA	NA	NA	NA	NA	NA	NA	NA	NA	NA	NA	NA	NA	NA		NA		NA	NA	NA			NA		CD44
26038090	cg06639053	0.288575	0.5985767	-0.3100018	-3.551.376	3.06E-36	NA	NA	NA	NA		NA		NA	NA	NA	NA	NA	NA	NA	NA	NA	NA	NA	NA	NA	NA	NA	NA	NA		NA		NA	NA	NA			NA
26038090	cg11303839	0.2793497	0.589155	-0.3098053	-3.551.376	3.06E-36	NA	NA	NA	NA		NA		NA	NA	NA	NA	NA	NA	NA	NA	NA	NA	NA	NA	NA	NA	NA	NA	NA		NA		NA	NA	NA			NA		CCL26
26038090	cg17587997	0.5322784	0.8414581	-0.3091798	-3.551.376	3.06E-36	NA	NA	NA	NA		NA		NA	NA	NA	NA	NA	NA	NA	NA	NA	NA	NA	NA	NA	NA	NA	NA	NA		NA		NA	NA	NA			NA		FYN
26038090	cg08767044	0.3168948	0.6255557	-0.3086609	-3.551.376	3.06E-36	NA	NA	NA	NA		NA		NA	NA	NA	NA	NA	NA	NA	NA	NA	NA	NA	NA	NA	NA	NA	NA	NA		NA		NA	NA	NA			NA		LITAF
26038090	cg25247520	0.4738851	0.7823862	-0.3085011	-3.551.376	3.06E-36	NA	NA	NA	NA		NA		NA	NA	NA	NA	NA	NA	NA	NA	NA	NA	NA	NA	NA	NA	NA	NA	NA		NA		NA	NA	NA			NA		MIR1204	PVT1
26038090	cg09032544	0.6008024	0.9092898	-0.3084874	-3.551.376	3.06E-36	NA	NA	NA	NA		NA		NA	NA	NA	NA	NA	NA	NA	NA	NA	NA	NA	NA	NA	NA	NA	NA	NA		NA		NA	NA	NA			NA		CD247
26038090	cg09775648	0.5144023	0.8225218	-0.3081195	-3.551.376	3.06E-36	NA	NA	NA	NA		NA		NA	NA	NA	NA	NA	NA	NA	NA	NA	NA	NA	NA	NA	NA	NA	NA	NA		NA		NA	NA	NA			NA		WDR75
26038090	cg25140783	0.5499303	0.8568859	-0.3069556	-3.551.376	3.06E-36	NA	NA	NA	NA		NA		NA	NA	NA	NA	NA	NA	NA	NA	NA	NA	NA	NA	NA	NA	NA	NA	NA		NA		NA	NA	NA			NA		RCAN3
26038090	cg06518838	0.3307591	0.6366721	-0.305913	-3.551.376	3.06E-36	NA	NA	NA	NA		NA		NA	NA	NA	NA	NA	NA	NA	NA	NA	NA	NA	NA	NA	NA	NA	NA	NA		NA		NA	NA	NA			NA
26038090	cg13415795	0.3138734	0.618722	-0.3048487	-3.551.376	3.06E-36	NA	NA	NA	NA		NA		NA	NA	NA	NA	NA	NA	NA	NA	NA	NA	NA	NA	NA	NA	NA	NA	NA		NA		NA	NA	NA			NA		SH2D7
26038090	cg19268652	0.412639	0.7166246	-0.3039856	-3.551.376	3.06E-36	NA	NA	NA	NA		NA		NA	NA	NA	NA	NA	NA	NA	NA	NA	NA	NA	NA	NA	NA	NA	NA	NA		NA		NA	NA	NA			NA		HIVEP1
26038090	cg00446123	0.5600084	0.8639571	-0.3039487	-3.551.376	3.06E-36	NA	NA	NA	NA		NA		NA	NA	NA	NA	NA	NA	NA	NA	NA	NA	NA	NA	NA	NA	NA	NA	NA		NA		NA	NA	NA			NA		LIME1
26038090	cg23612220	0.3758541	0.6791815	-0.3033274	-3.551.376	3.06E-36	NA	NA	NA	NA		NA		NA	NA	NA	NA	NA	NA	NA	NA	NA	NA	NA	NA	NA	NA	NA	NA	NA		NA		NA	NA	NA			NA		TNFAIP8L2
26038090	cg27631256	0.278856	0.5815238	-0.3026678	-3.551.376	3.06E-36	NA	NA	NA	NA		NA		NA	NA	NA	NA	NA	NA	NA	NA	NA	NA	NA	NA	NA	NA	NA	NA	NA		NA		NA	NA	NA			NA		TNFSF8
26038090	cg26283496	0.4591543	0.7613125	-0.3021582	-3.551.376	3.06E-36	NA	NA	NA	NA		NA		NA	NA	NA	NA	NA	NA	NA	NA	NA	NA	NA	NA	NA	NA	NA	NA	NA		NA		NA	NA	NA			NA
26038090	cg27377213	0.2949388	0.5968074	-0.3018686	-3.551.376	3.06E-36	NA	NA	NA	NA		NA		NA	NA	NA	NA	NA	NA	NA	NA	NA	NA	NA	NA	NA	NA	NA	NA	NA		NA		NA	NA	NA			NA		PPP1R16B
26038090	cg21201401	0.5049055	0.806378	-0.3014725	-3.551.376	3.06E-36	NA	NA	NA	NA		NA		NA	NA	NA	NA	NA	NA	NA	NA	NA	NA	NA	NA	NA	NA	NA	NA	NA		NA		NA	NA	NA			NA		LIME1
26038090	cg23280720	0.4315385	0.732852	-0.3013135	-3.551.376	3.06E-36	NA	NA	NA	NA		NA		NA	NA	NA	NA	NA	NA	NA	NA	NA	NA	NA	NA	NA	NA	NA	NA	NA		NA		NA	NA	NA			NA		HECA
26038090	cg08058560	0.3455054	0.6465775	-0.3010722	-3.551.376	3.06E-36	NA	NA	NA	NA		NA		NA	NA	NA	NA	NA	NA	NA	NA	NA	NA	NA	NA	NA	NA	NA	NA	NA		NA		NA	NA	NA			NA		CD101
26038090	cg10623600	0.2650106	0.5659874	-0.3009768	-3.551.376	3.06E-36	NA	NA	NA	NA		NA		NA	NA	NA	NA	NA	NA	NA	NA	NA	NA	NA	NA	NA	NA	NA	NA	NA		NA		NA	NA	NA			NA
26038090	cg03526142	0.2788816	0.5797371	-0.3008555	-3.551.376	3.06E-36	NA	NA	NA	NA		NA		NA	NA	NA	NA	NA	NA	NA	NA	NA	NA	NA	NA	NA	NA	NA	NA	NA		NA		NA	NA	NA			NA		SLFN12L
26038090	cg17098965	0.3033334	0.6040451	-0.3007117	-3.551.376	3.06E-36	NA	NA	NA	NA		NA		NA	NA	NA	NA	NA	NA	NA	NA	NA	NA	NA	NA	NA	NA	NA	NA	NA		NA		NA	NA	NA			NA		ZNF217
26038090	cg10530767	0.2439768	0.5446323	-0.3006555	-3.551.376	3.06E-36	NA	NA	NA	NA		NA		NA	NA	NA	NA	NA	NA	NA	NA	NA	NA	NA	NA	NA	NA	NA	NA	NA		NA		NA	NA	NA			NA		MIR142
26038090	cg07536737	0.4620859	0.7619247	-0.2998388	-3.551.376	3.06E-36	NA	NA	NA	NA		NA		NA	NA	NA	NA	NA	NA	NA	NA	NA	NA	NA	NA	NA	NA	NA	NA	NA		NA		NA	NA	NA			NA
26038090	cg12073436	0.510206	0.8097506	-0.2995446	-3.551.376	3.06E-36	NA	NA	NA	NA		NA		NA	NA	NA	NA	NA	NA	NA	NA	NA	NA	NA	NA	NA	NA	NA	NA	NA		NA		NA	NA	NA			NA
26038090	cg16505233	0.3004848	0.5994152	-0.2989303	-3.551.376	3.06E-36	NA	NA	NA	NA		NA		NA	NA	NA	NA	NA	NA	NA	NA	NA	NA	NA	NA	NA	NA	NA	NA	NA		NA		NA	NA	NA			NA		EDEM1
26038090	cg10017293	0.2223933	0.5203724	-0.2979791	-3.551.376	3.06E-36	NA	NA	NA	NA		NA		NA	NA	NA	NA	NA	NA	NA	NA	NA	NA	NA	NA	NA	NA	NA	NA	NA		NA		NA	NA	NA			NA		SMAGP	DAZAP2
26038090	cg24312520	0.3331227	0.6309042	-0.2977815	-3.551.376	3.06E-36	NA	NA	NA	NA		NA		NA	NA	NA	NA	NA	NA	NA	NA	NA	NA	NA	NA	NA	NA	NA	NA	NA		NA		NA	NA	NA			NA		STAT3
26038090	cg18112681	0.4415687	0.7389359	-0.2973672	-3.551.376	3.06E-36	NA	NA	NA	NA		NA		NA	NA	NA	NA	NA	NA	NA	NA	NA	NA	NA	NA	NA	NA	NA	NA	NA		NA		NA	NA	NA			NA		RARRES3
26038090	cg16509569	0.3605541	0.6576232	-0.2970691	-3.551.376	3.06E-36	NA	NA	NA	NA		NA		NA	NA	NA	NA	NA	NA	NA	NA	NA	NA	NA	NA	NA	NA	NA	NA	NA		NA		NA	NA	NA			NA		NCKAP1L
26038090	cg08783514	0.4982661	0.7943729	-0.2961068	-3.551.376	3.06E-36	NA	NA	NA	NA		NA		NA	NA	NA	NA	NA	NA	NA	NA	NA	NA	NA	NA	NA	NA	NA	NA	NA		NA		NA	NA	NA			NA
26038090	cg15159247	0.3249006	0.6204132	-0.2955127	-3.551.376	3.06E-36	NA	NA	NA	NA		NA		NA	NA	NA	NA	NA	NA	NA	NA	NA	NA	NA	NA	NA	NA	NA	NA	NA		NA		NA	NA	NA			NA		MOBKL2A
26038090	cg11153485	0.2971502	0.5923687	-0.2952184	-3.551.376	3.06E-36	NA	NA	NA	NA		NA		NA	NA	NA	NA	NA	NA	NA	NA	NA	NA	NA	NA	NA	NA	NA	NA	NA		NA		NA	NA	NA			NA		IRS2
26038090	cg11630392	0.4982662	0.7932155	-0.2949493	-3.551.376	3.06E-36	NA	NA	NA	NA		NA		NA	NA	NA	NA	NA	NA	NA	NA	NA	NA	NA	NA	NA	NA	NA	NA	NA		NA		NA	NA	NA			NA		GPR171	MED12L
26038090	cg07099553	0.3840826	0.6789827	-0.2949001	-3.551.376	3.06E-36	NA	NA	NA	NA		NA		NA	NA	NA	NA	NA	NA	NA	NA	NA	NA	NA	NA	NA	NA	NA	NA	NA		NA		NA	NA	NA			NA
26038090	cg12279138	0.3778565	0.6725404	-0.2946839	-3.551.376	3.06E-36	NA	NA	NA	NA		NA		NA	NA	NA	NA	NA	NA	NA	NA	NA	NA	NA	NA	NA	NA	NA	NA	NA		NA		NA	NA	NA			NA		DEGS1
26038090	cg14315334	0.4550138	0.7494959	-0.2944821	-3.551.376	3.06E-36	NA	NA	NA	NA		NA		NA	NA	NA	NA	NA	NA	NA	NA	NA	NA	NA	NA	NA	NA	NA	NA	NA		NA		NA	NA	NA			NA
26038090	cg13626632	0.2859954	0.5798547	-0.2938593	-3.551.376	3.06E-36	NA	NA	NA	NA		NA		NA	NA	NA	NA	NA	NA	NA	NA	NA	NA	NA	NA	NA	NA	NA	NA	NA		NA		NA	NA	NA			NA		STOM
26038090	cg06637812	0.3872811	0.6811166	-0.2938355	-3.551.376	3.06E-36	NA	NA	NA	NA		NA		NA	NA	NA	NA	NA	NA	NA	NA	NA	NA	NA	NA	NA	NA	NA	NA	NA		NA		NA	NA	NA			NA
26038090	cg26842802	0.2947996	0.5883257	-0.2935261	-3.551.376	3.06E-36	NA	NA	NA	NA		NA		NA	NA	NA	NA	NA	NA	NA	NA	NA	NA	NA	NA	NA	NA	NA	NA	NA		NA		NA	NA	NA			NA		CASP8
26038090	cg07706695	0.5234993	0.8164608	-0.2929616	-3.551.376	3.06E-36	NA	NA	NA	NA		NA		NA	NA	NA	NA	NA	NA	NA	NA	NA	NA	NA	NA	NA	NA	NA	NA	NA		NA		NA	NA	NA			NA
26038090	cg03772020	0.3671838	0.6596852	-0.2925014	-3.551.376	3.06E-36	NA	NA	NA	NA		NA		NA	NA	NA	NA	NA	NA	NA	NA	NA	NA	NA	NA	NA	NA	NA	NA	NA		NA		NA	NA	NA			NA
26038090	cg05130485	0.3477457	0.6399251	-0.2921794	-3.551.376	3.06E-36	NA	NA	NA	NA		NA		NA	NA	NA	NA	NA	NA	NA	NA	NA	NA	NA	NA	NA	NA	NA	NA	NA		NA		NA	NA	NA			NA		CASP8
26038090	cg15585555	0.2975705	0.5894031	-0.2918326	-3.551.376	3.06E-36	NA	NA	NA	NA		NA		NA	NA	NA	NA	NA	NA	NA	NA	NA	NA	NA	NA	NA	NA	NA	NA	NA		NA		NA	NA	NA			NA		RASSF5
26038090	cg26815454	0.3967001	0.6883684	-0.2916683	-3.551.376	3.06E-36	NA	NA	NA	NA		NA		NA	NA	NA	NA	NA	NA	NA	NA	NA	NA	NA	NA	NA	NA	NA	NA	NA		NA		NA	NA	NA			NA		GRAP2
26038090	cg25503999	0.3042587	0.5957409	-0.2914822	-3.551.376	3.06E-36	NA	NA	NA	NA		NA		NA	NA	NA	NA	NA	NA	NA	NA	NA	NA	NA	NA	NA	NA	NA	NA	NA		NA		NA	NA	NA			NA		MBP
26038090	cg08428292	0.4664605	0.7579168	-0.2914563	-3.551.376	3.06E-36	NA	NA	NA	NA		NA		NA	NA	NA	NA	NA	NA	NA	NA	NA	NA	NA	NA	NA	NA	NA	NA	NA		NA		NA	NA	NA			NA
26038090	cg01094309	0.2501719	0.5412521	-0.2910803	-3.551.376	3.06E-36	NA	NA	NA	NA		NA		NA	NA	NA	NA	NA	NA	NA	NA	NA	NA	NA	NA	NA	NA	NA	NA	NA		NA		NA	NA	NA			NA		RPS6KA2
26038090	cg20916523	0.511436	0.8021814	-0.2907454	-3.551.376	3.06E-36	NA	NA	NA	NA		NA		NA	NA	NA	NA	NA	NA	NA	NA	NA	NA	NA	NA	NA	NA	NA	NA	NA		NA		NA	NA	NA			NA		VHL
26038090	cg19617080	0.2920431	0.5822912	-0.2902482	-3.551.376	3.06E-36	NA	NA	NA	NA		NA		NA	NA	NA	NA	NA	NA	NA	NA	NA	NA	NA	NA	NA	NA	NA	NA	NA		NA		NA	NA	NA			NA		ATP11B
26038090	cg15253304	0.5429572	0.8324627	-0.2895054	-3.551.376	3.06E-36	NA	NA	NA	NA		NA		NA	NA	NA	NA	NA	NA	NA	NA	NA	NA	NA	NA	NA	NA	NA	NA	NA		NA		NA	NA	NA			NA
26038090	cg27215100	0.4267958	0.7160499	-0.2892541	-3.551.376	3.06E-36	NA	NA	NA	NA		NA		NA	NA	NA	NA	NA	NA	NA	NA	NA	NA	NA	NA	NA	NA	NA	NA	NA		NA		NA	NA	NA			NA		C17orf62
26038090	cg01117339	0.4318747	0.7208351	-0.2889604	-3.551.376	3.06E-36	NA	NA	NA	NA		NA		NA	NA	NA	NA	NA	NA	NA	NA	NA	NA	NA	NA	NA	NA	NA	NA	NA		NA		NA	NA	NA			NA
26038090	cg00729654	0.3242566	0.6130066	-0.28875	-3.551.376	3.06E-36	NA	NA	NA	NA		NA		NA	NA	NA	NA	NA	NA	NA	NA	NA	NA	NA	NA	NA	NA	NA	NA	NA		NA		NA	NA	NA			NA
26038090	cg20481655	0.5033757	0.7918461	-0.2884704	-3.551.376	3.06E-36	NA	NA	NA	NA		NA		NA	NA	NA	NA	NA	NA	NA	NA	NA	NA	NA	NA	NA	NA	NA	NA	NA		NA		NA	NA	NA			NA
26038090	cg03050022	0.3931588	0.6815939	-0.2884351	-3.551.376	3.06E-36	NA	NA	NA	NA		NA		NA	NA	NA	NA	NA	NA	NA	NA	NA	NA	NA	NA	NA	NA	NA	NA	NA		NA		NA	NA	NA			NA		RAB27A
26038090	cg17833746	0.4146794	0.702813	-0.2881336	-3.551.376	3.06E-36	NA	NA	NA	NA		NA		NA	NA	NA	NA	NA	NA	NA	NA	NA	NA	NA	NA	NA	NA	NA	NA	NA		NA		NA	NA	NA			NA		STAT3
26038090	cg02326386	0.3514351	0.6391101	-0.287675	-3.551.376	3.06E-36	NA	NA	NA	NA		NA		NA	NA	NA	NA	NA	NA	NA	NA	NA	NA	NA	NA	NA	NA	NA	NA	NA		NA		NA	NA	NA			NA		MOBKL2A
26038090	cg10994564	0.4069868	0.6946616	-0.2876748	-3.551.376	3.06E-36	NA	NA	NA	NA		NA		NA	NA	NA	NA	NA	NA	NA	NA	NA	NA	NA	NA	NA	NA	NA	NA	NA		NA		NA	NA	NA			NA		ADPRH
26038090	cg02657012	0.4084872	0.6958668	-0.2873796	-3.551.376	3.06E-36	NA	NA	NA	NA		NA		NA	NA	NA	NA	NA	NA	NA	NA	NA	NA	NA	NA	NA	NA	NA	NA	NA		NA		NA	NA	NA			NA		PSMB8
26038090	cg05266321	0.3673611	0.6547271	-0.287366	-3.551.376	3.06E-36	NA	NA	NA	NA		NA		NA	NA	NA	NA	NA	NA	NA	NA	NA	NA	NA	NA	NA	NA	NA	NA	NA		NA		NA	NA	NA			NA		CCR2
26038090	cg13558774	0.3297341	0.6169698	-0.2872356	-3.551.376	3.06E-36	NA	NA	NA	NA		NA		NA	NA	NA	NA	NA	NA	NA	NA	NA	NA	NA	NA	NA	NA	NA	NA	NA		NA		NA	NA	NA			NA		LOC100130872	LOC100130872-SPON2
26038090	cg25132230	0.2498543	0.5366122	-0.2867578	-3.551.376	3.06E-36	NA	NA	NA	NA		NA		NA	NA	NA	NA	NA	NA	NA	NA	NA	NA	NA	NA	NA	NA	NA	NA	NA		NA		NA	NA	NA			NA		PTPRC
26038090	cg18587063	0.3064556	0.59311	-0.2866545	-3.551.376	3.06E-36	NA	NA	NA	NA		NA		NA	NA	NA	NA	NA	NA	NA	NA	NA	NA	NA	NA	NA	NA	NA	NA	NA		NA		NA	NA	NA			NA
26038090	cg09354050	0.5407323	0.8273802	-0.2866479	-3.551.376	3.06E-36	NA	NA	NA	NA		NA		NA	NA	NA	NA	NA	NA	NA	NA	NA	NA	NA	NA	NA	NA	NA	NA	NA		NA		NA	NA	NA			NA		UBASH3A
26038090	cg20173011	0.3709484	0.657564	-0.2866156	-3.551.376	3.06E-36	NA	NA	NA	NA		NA		NA	NA	NA	NA	NA	NA	NA	NA	NA	NA	NA	NA	NA	NA	NA	NA	NA		NA		NA	NA	NA			NA
26038090	cg03670441	0.374259	0.6603938	-0.2861348	-3.551.376	3.06E-36	NA	NA	NA	NA		NA		NA	NA	NA	NA	NA	NA	NA	NA	NA	NA	NA	NA	NA	NA	NA	NA	NA		NA		NA	NA	NA			NA		FGFR1OP2
26038090	cg07593977	0.2846337	0.5707163	-0.2860826	-3.551.376	3.06E-36	NA	NA	NA	NA		NA		NA	NA	NA	NA	NA	NA	NA	NA	NA	NA	NA	NA	NA	NA	NA	NA	NA		NA		NA	NA	NA			NA
26038090	cg21829783	0.2636192	0.5492846	-0.2856653	-3.551.376	3.06E-36	NA	NA	NA	NA		NA		NA	NA	NA	NA	NA	NA	NA	NA	NA	NA	NA	NA	NA	NA	NA	NA	NA		NA		NA	NA	NA			NA		SLAMF6
26038090	cg02921623	0.4617721	0.7472948	-0.2855227	-3.551.376	3.06E-36	NA	NA	NA	NA		NA		NA	NA	NA	NA	NA	NA	NA	NA	NA	NA	NA	NA	NA	NA	NA	NA	NA		NA		NA	NA	NA			NA
26038090	cg17515347	0.4606819	0.7460641	-0.2853822	-3.551.376	3.06E-36	NA	NA	NA	NA		NA		NA	NA	NA	NA	NA	NA	NA	NA	NA	NA	NA	NA	NA	NA	NA	NA	NA		NA		NA	NA	NA			NA		AIM2
26038090	cg26255314	0.3130699	0.5984058	-0.285336	-3.551.376	3.06E-36	NA	NA	NA	NA		NA		NA	NA	NA	NA	NA	NA	NA	NA	NA	NA	NA	NA	NA	NA	NA	NA	NA		NA		NA	NA	NA			NA		CD5
26038090	cg23378546	0.329546	0.6147762	-0.2852302	-3.551.376	3.06E-36	NA	NA	NA	NA		NA		NA	NA	NA	NA	NA	NA	NA	NA	NA	NA	NA	NA	NA	NA	NA	NA	NA		NA		NA	NA	NA			NA
26038090	cg13885155	0.2293533	0.5144501	-0.2850968	-3.551.376	3.06E-36	NA	NA	NA	NA		NA		NA	NA	NA	NA	NA	NA	NA	NA	NA	NA	NA	NA	NA	NA	NA	NA	NA		NA		NA	NA	NA			NA		WIPF1
26038090	cg09742465	0.2736096	0.5585311	-0.2849215	-3.551.376	3.06E-36	NA	NA	NA	NA		NA		NA	NA	NA	NA	NA	NA	NA	NA	NA	NA	NA	NA	NA	NA	NA	NA	NA		NA		NA	NA	NA			NA
26038090	cg26942801	0.3128674	0.5977536	-0.2848862	-3.551.376	3.06E-36	NA	NA	NA	NA		NA		NA	NA	NA	NA	NA	NA	NA	NA	NA	NA	NA	NA	NA	NA	NA	NA	NA		NA		NA	NA	NA			NA		C5orf39
26038090	cg05756492	0.5443464	0.8291778	-0.2848314	-3.551.376	3.06E-36	NA	NA	NA	NA		NA		NA	NA	NA	NA	NA	NA	NA	NA	NA	NA	NA	NA	NA	NA	NA	NA	NA		NA		NA	NA	NA			NA		RASSF5
26038090	cg10371155	0.3753969	0.6602103	-0.2848134	-3.551.376	3.06E-36	NA	NA	NA	NA		NA		NA	NA	NA	NA	NA	NA	NA	NA	NA	NA	NA	NA	NA	NA	NA	NA	NA		NA		NA	NA	NA			NA		MED1
26038090	cg20994118	0.3986065	0.6829943	-0.2843878	-3.551.376	3.06E-36	NA	NA	NA	NA		NA		NA	NA	NA	NA	NA	NA	NA	NA	NA	NA	NA	NA	NA	NA	NA	NA	NA		NA		NA	NA	NA			NA		CAMK1G
26038090	cg15375424	0.5224696	0.806769	-0.2842993	-3.551.376	3.06E-36	NA	NA	NA	NA		NA		NA	NA	NA	NA	NA	NA	NA	NA	NA	NA	NA	NA	NA	NA	NA	NA	NA		NA		NA	NA	NA			NA		IRF1
26038090	cg00759807	0.6333995	0.9174383	-0.2840388	-3.551.376	3.06E-36	NA	NA	NA	NA		NA		NA	NA	NA	NA	NA	NA	NA	NA	NA	NA	NA	NA	NA	NA	NA	NA	NA		NA		NA	NA	NA			NA		ANKRD11
26038090	cg08663890	0.325836	0.6098577	-0.2840217	-3.551.376	3.06E-36	NA	NA	NA	NA		NA		NA	NA	NA	NA	NA	NA	NA	NA	NA	NA	NA	NA	NA	NA	NA	NA	NA		NA		NA	NA	NA			NA
26038090	cg12229555	0.422183	0.7058629	-0.2836799	-3.551.376	3.06E-36	NA	NA	NA	NA		NA		NA	NA	NA	NA	NA	NA	NA	NA	NA	NA	NA	NA	NA	NA	NA	NA	NA		NA		NA	NA	NA			NA
26038090	cg22514722	0.4759994	0.759667	-0.2836676	-3.551.376	3.06E-36	NA	NA	NA	NA		NA		NA	NA	NA	NA	NA	NA	NA	NA	NA	NA	NA	NA	NA	NA	NA	NA	NA		NA		NA	NA	NA			NA		MGLL
26038090	cg11893955	0.6098851	0.8931639	-0.2832788	-3.551.376	3.06E-36	NA	NA	NA	NA		NA		NA	NA	NA	NA	NA	NA	NA	NA	NA	NA	NA	NA	NA	NA	NA	NA	NA		NA		NA	NA	NA			NA
26038090	cg15928106	0.3728688	0.6561336	-0.2832648	-3.551.376	3.06E-36	NA	NA	NA	NA		NA		NA	NA	NA	NA	NA	NA	NA	NA	NA	NA	NA	NA	NA	NA	NA	NA	NA		NA		NA	NA	NA			NA		FLJ43663
26038090	cg06958535	0.4974559	0.7805251	-0.2830692	-3.551.376	3.06E-36	NA	NA	NA	NA		NA		NA	NA	NA	NA	NA	NA	NA	NA	NA	NA	NA	NA	NA	NA	NA	NA	NA		NA		NA	NA	NA			NA		LAX1
26038090	cg26228558	0.4702137	0.7532808	-0.283067	-3.551.376	3.06E-36	NA	NA	NA	NA		NA		NA	NA	NA	NA	NA	NA	NA	NA	NA	NA	NA	NA	NA	NA	NA	NA	NA		NA		NA	NA	NA			NA
26038090	cg13525276	0.336357	0.6193756	-0.2830186	-3.551.376	3.06E-36	NA	NA	NA	NA		NA		NA	NA	NA	NA	NA	NA	NA	NA	NA	NA	NA	NA	NA	NA	NA	NA	NA		NA		NA	NA	NA			NA		TSHR
26038090	cg24667115	0.3314844	0.614326	-0.2828416	-3.551.376	3.06E-36	NA	NA	NA	NA		NA		NA	NA	NA	NA	NA	NA	NA	NA	NA	NA	NA	NA	NA	NA	NA	NA	NA		NA		NA	NA	NA			NA		BACH2
26038090	cg11258381	0.5488762	0.8313797	-0.2825034	-3.551.376	3.06E-36	NA	NA	NA	NA		NA		NA	NA	NA	NA	NA	NA	NA	NA	NA	NA	NA	NA	NA	NA	NA	NA	NA		NA		NA	NA	NA			NA
26038090	cg26118759	0.3586241	0.6410621	-0.282438	-3.551.376	3.06E-36	NA	NA	NA	NA		NA		NA	NA	NA	NA	NA	NA	NA	NA	NA	NA	NA	NA	NA	NA	NA	NA	NA		NA		NA	NA	NA			NA		CD58
26038090	cg25388800	0.1873798	0.4694859	-0.282106	-3.551.376	3.06E-36	NA	NA	NA	NA		NA		NA	NA	NA	NA	NA	NA	NA	NA	NA	NA	NA	NA	NA	NA	NA	NA	NA		NA		NA	NA	NA			NA
26038090	cg23632791	0.3268182	0.6086947	-0.2818766	-3.551.376	3.06E-36	NA	NA	NA	NA		NA		NA	NA	NA	NA	NA	NA	NA	NA	NA	NA	NA	NA	NA	NA	NA	NA	NA		NA		NA	NA	NA			NA		RIPK2
26038090	cg03840259	0.2882871	0.5700121	-0.281725	-3.551.376	3.06E-36	NA	NA	NA	NA		NA		NA	NA	NA	NA	NA	NA	NA	NA	NA	NA	NA	NA	NA	NA	NA	NA	NA		NA		NA	NA	NA			NA		GRAP2
26038090	cg17717866	0.517752	0.7992463	-0.2814943	-3.551.376	3.06E-36	NA	NA	NA	NA		NA		NA	NA	NA	NA	NA	NA	NA	NA	NA	NA	NA	NA	NA	NA	NA	NA	NA		NA		NA	NA	NA			NA		HIVEP2
26038090	cg10274029	0.522339	0.8037926	-0.2814536	-3.551.376	3.06E-36	NA	NA	NA	NA		NA		NA	NA	NA	NA	NA	NA	NA	NA	NA	NA	NA	NA	NA	NA	NA	NA	NA		NA		NA	NA	NA			NA
26038090	cg07568841	0.3496466	0.6307594	-0.2811127	-3.551.376	3.06E-36	NA	NA	NA	NA		NA		NA	NA	NA	NA	NA	NA	NA	NA	NA	NA	NA	NA	NA	NA	NA	NA	NA		NA		NA	NA	NA			NA		ZNRF2
26038090	cg13100449	0.2906583	0.5716633	-0.281005	-3.551.376	3.06E-36	NA	NA	NA	NA		NA		NA	NA	NA	NA	NA	NA	NA	NA	NA	NA	NA	NA	NA	NA	NA	NA	NA		NA		NA	NA	NA			NA		FAM129A
26038090	cg03003434	0.2073597	0.487831	-0.2804713	-3.551.376	3.06E-36	NA	NA	NA	NA		NA		NA	NA	NA	NA	NA	NA	NA	NA	NA	NA	NA	NA	NA	NA	NA	NA	NA		NA		NA	NA	NA			NA		SYTL3
26038090	cg11748354	0.3577337	0.63785	-0.2801163	-3.551.376	3.06E-36	NA	NA	NA	NA		NA		NA	NA	NA	NA	NA	NA	NA	NA	NA	NA	NA	NA	NA	NA	NA	NA	NA		NA		NA	NA	NA			NA		ELOVL5
26038090	cg02166383	0.3142405	0.5943038	-0.2800634	-3.551.376	3.06E-36	NA	NA	NA	NA		NA		NA	NA	NA	NA	NA	NA	NA	NA	NA	NA	NA	NA	NA	NA	NA	NA	NA		NA		NA	NA	NA			NA
26038090	cg24049629	0.3865124	0.6665701	-0.2800577	-3.551.376	3.06E-36	NA	NA	NA	NA		NA		NA	NA	NA	NA	NA	NA	NA	NA	NA	NA	NA	NA	NA	NA	NA	NA	NA		NA		NA	NA	NA			NA		RASSF1
26038090	cg17813891	0.4693191	0.7492199	-0.2799008	-3.551.376	3.06E-36	NA	NA	NA	NA		NA		NA	NA	NA	NA	NA	NA	NA	NA	NA	NA	NA	NA	NA	NA	NA	NA	NA		NA		NA	NA	NA			NA		EVL
26038090	cg01681098	0.2677614	0.547532	-0.2797706	-3.551.376	3.06E-36	NA	NA	NA	NA		NA		NA	NA	NA	NA	NA	NA	NA	NA	NA	NA	NA	NA	NA	NA	NA	NA	NA		NA		NA	NA	NA			NA		FLI1
26038090	cg21949194	0.2946344	0.5742812	-0.2796467	-3.551.376	3.06E-36	NA	NA	NA	NA		NA		NA	NA	NA	NA	NA	NA	NA	NA	NA	NA	NA	NA	NA	NA	NA	NA	NA		NA		NA	NA	NA			NA
26038090	cg26165146	0.4295883	0.7091569	-0.2795686	-3.551.376	3.06E-36	NA	NA	NA	NA		NA		NA	NA	NA	NA	NA	NA	NA	NA	NA	NA	NA	NA	NA	NA	NA	NA	NA		NA		NA	NA	NA			NA		ARNTL2
26038090	cg01510278	0.2796503	0.5590227	-0.2793724	-3.551.376	3.06E-36	NA	NA	NA	NA		NA		NA	NA	NA	NA	NA	NA	NA	NA	NA	NA	NA	NA	NA	NA	NA	NA	NA		NA		NA	NA	NA			NA
26038090	cg05596756	0.3719766	0.6513339	-0.2793573	-3.551.376	3.06E-36	NA	NA	NA	NA		NA		NA	NA	NA	NA	NA	NA	NA	NA	NA	NA	NA	NA	NA	NA	NA	NA	NA		NA		NA	NA	NA			NA		FAM113B	LOC100233209
26038090	cg16117781	0.323192	0.60236	-0.279168	-3.551.376	3.06E-36	NA	NA	NA	NA		NA		NA	NA	NA	NA	NA	NA	NA	NA	NA	NA	NA	NA	NA	NA	NA	NA	NA		NA		NA	NA	NA			NA		TNFRSF9
26038090	cg23949574	0.381296	0.6598746	-0.2785786	-3.551.376	3.06E-36	NA	NA	NA	NA		NA		NA	NA	NA	NA	NA	NA	NA	NA	NA	NA	NA	NA	NA	NA	NA	NA	NA		NA		NA	NA	NA			NA		HDAC4
26038090	cg25581222	0.3464374	0.6248563	-0.2784189	-3.551.376	3.06E-36	NA	NA	NA	NA		NA		NA	NA	NA	NA	NA	NA	NA	NA	NA	NA	NA	NA	NA	NA	NA	NA	NA		NA		NA	NA	NA			NA		CSNK1G1
26038090	cg18030943	0.3864226	0.6648321	-0.2784095	-3.551.376	3.06E-36	NA	NA	NA	NA		NA		NA	NA	NA	NA	NA	NA	NA	NA	NA	NA	NA	NA	NA	NA	NA	NA	NA		NA		NA	NA	NA			NA		LAMP3
26038090	cg00050692	0.4010896	0.6792893	-0.2781996	-3.551.376	3.06E-36	NA	NA	NA	NA		NA		NA	NA	NA	NA	NA	NA	NA	NA	NA	NA	NA	NA	NA	NA	NA	NA	NA		NA		NA	NA	NA			NA		DNMT3A
26038090	cg22324981	0.6366327	0.9147801	-0.2781473	-3.551.376	3.06E-36	NA	NA	NA	NA		NA		NA	NA	NA	NA	NA	NA	NA	NA	NA	NA	NA	NA	NA	NA	NA	NA	NA		NA		NA	NA	NA			NA		NFATC1
26038090	cg03260621	0.3094149	0.5874305	-0.2780156	-3.551.376	3.06E-36	NA	NA	NA	NA		NA		NA	NA	NA	NA	NA	NA	NA	NA	NA	NA	NA	NA	NA	NA	NA	NA	NA		NA		NA	NA	NA			NA
26038090	cg08859309	0.3345586	0.6119502	-0.2773916	-3.551.376	3.06E-36	NA	NA	NA	NA		NA		NA	NA	NA	NA	NA	NA	NA	NA	NA	NA	NA	NA	NA	NA	NA	NA	NA		NA		NA	NA	NA			NA		LOC100188949
26038090	cg12068908	0.3243819	0.601449	-0.2770671	-3.551.376	3.06E-36	NA	NA	NA	NA		NA		NA	NA	NA	NA	NA	NA	NA	NA	NA	NA	NA	NA	NA	NA	NA	NA	NA		NA		NA	NA	NA			NA		SPON1
26038090	cg00288598	0.4987469	0.7758125	-0.2770656	-3.551.376	3.06E-36	NA	NA	NA	NA		NA		NA	NA	NA	NA	NA	NA	NA	NA	NA	NA	NA	NA	NA	NA	NA	NA	NA		NA		NA	NA	NA			NA		EIF2C2
26038090	cg20228731	0.3951738	0.672016	-0.2768421	-3.551.376	3.06E-36	NA	NA	NA	NA		NA		NA	NA	NA	NA	NA	NA	NA	NA	NA	NA	NA	NA	NA	NA	NA	NA	NA		NA		NA	NA	NA			NA		FLJ43663
26038090	cg20971158	0.4653943	0.742161	-0.2767667	-3.551.376	3.06E-36	NA	NA	NA	NA		NA		NA	NA	NA	NA	NA	NA	NA	NA	NA	NA	NA	NA	NA	NA	NA	NA	NA		NA		NA	NA	NA			NA		CD44
26038090	cg12253437	0.3221254	0.598614	-0.2764886	-3.551.376	3.06E-36	NA	NA	NA	NA		NA		NA	NA	NA	NA	NA	NA	NA	NA	NA	NA	NA	NA	NA	NA	NA	NA	NA		NA		NA	NA	NA			NA		TAP1	PSMB8
26038090	cg04545636	0.2329751	0.5092672	-0.2762921	-3.551.376	3.06E-36	NA	NA	NA	NA		NA		NA	NA	NA	NA	NA	NA	NA	NA	NA	NA	NA	NA	NA	NA	NA	NA	NA		NA		NA	NA	NA			NA		CUGBP2
26038090	cg19867107	0.2433272	0.5192999	-0.2759728	-3.551.376	3.06E-36	NA	NA	NA	NA		NA		NA	NA	NA	NA	NA	NA	NA	NA	NA	NA	NA	NA	NA	NA	NA	NA	NA		NA		NA	NA	NA			NA
26038090	cg20267828	0.5558625	0.8317988	-0.2759362	-3.551.376	3.06E-36	NA	NA	NA	NA		NA		NA	NA	NA	NA	NA	NA	NA	NA	NA	NA	NA	NA	NA	NA	NA	NA	NA		NA		NA	NA	NA			NA		THEMIS
26038090	cg17936488	0.3111773	0.587056	-0.2758788	-3.551.376	3.06E-36	NA	NA	NA	NA		NA		NA	NA	NA	NA	NA	NA	NA	NA	NA	NA	NA	NA	NA	NA	NA	NA	NA		NA		NA	NA	NA			NA		FAM78A
26038090	cg23352695	0.3156187	0.5911158	-0.2754972	-3.551.376	3.06E-36	NA	NA	NA	NA		NA		NA	NA	NA	NA	NA	NA	NA	NA	NA	NA	NA	NA	NA	NA	NA	NA	NA		NA		NA	NA	NA			NA		NF1	EVI2A
26038090	cg04256697	0.5290794	0.8044167	-0.2753373	-3.551.376	3.06E-36	NA	NA	NA	NA		NA		NA	NA	NA	NA	NA	NA	NA	NA	NA	NA	NA	NA	NA	NA	NA	NA	NA		NA		NA	NA	NA			NA		PXN
26038090	cg04947157	0.3489906	0.6241537	-0.2751631	-3.551.376	3.06E-36	NA	NA	NA	NA		NA		NA	NA	NA	NA	NA	NA	NA	NA	NA	NA	NA	NA	NA	NA	NA	NA	NA		NA		NA	NA	NA			NA		TMC8	TMC6
26038090	cg22517705	0.2967934	0.5719479	-0.2751545	-3.551.376	3.06E-36	NA	NA	NA	NA		NA		NA	NA	NA	NA	NA	NA	NA	NA	NA	NA	NA	NA	NA	NA	NA	NA	NA		NA		NA	NA	NA			NA		CD52	UBXN11
26038090	cg13860281	0.3104855	0.5855142	-0.2750287	-3.551.376	3.06E-36	NA	NA	NA	NA		NA		NA	NA	NA	NA	NA	NA	NA	NA	NA	NA	NA	NA	NA	NA	NA	NA	NA		NA		NA	NA	NA			NA		VOPP1
26038090	cg08134678	0.3305686	0.6054451	-0.2748765	-3.551.376	3.06E-36	NA	NA	NA	NA		NA		NA	NA	NA	NA	NA	NA	NA	NA	NA	NA	NA	NA	NA	NA	NA	NA	NA		NA		NA	NA	NA			NA		ARHGAP9
26038090	cg14936778	0.4007707	0.675378	-0.2746073	-3.551.376	3.06E-36	NA	NA	NA	NA		NA		NA	NA	NA	NA	NA	NA	NA	NA	NA	NA	NA	NA	NA	NA	NA	NA	NA		NA		NA	NA	NA			NA		CHCHD2
26038090	cg00255726	0.431251	0.7058316	-0.2745807	-3.551.376	3.06E-36	NA	NA	NA	NA		NA		NA	NA	NA	NA	NA	NA	NA	NA	NA	NA	NA	NA	NA	NA	NA	NA	NA		NA		NA	NA	NA			NA		DOK2
26038090	cg12121162	0.3748052	0.6492172	-0.2744121	-3.551.376	3.06E-36	NA	NA	NA	NA		NA		NA	NA	NA	NA	NA	NA	NA	NA	NA	NA	NA	NA	NA	NA	NA	NA	NA		NA		NA	NA	NA			NA		UTRN
26038090	cg20849025	0.4815026	0.7556471	-0.2741445	-3.551.376	3.06E-36	NA	NA	NA	NA		NA		NA	NA	NA	NA	NA	NA	NA	NA	NA	NA	NA	NA	NA	NA	NA	NA	NA		NA		NA	NA	NA			NA		MPEG1
26038090	cg07182248	0.5293945	0.8033769	-0.2739824	-3.551.376	3.06E-36	NA	NA	NA	NA		NA		NA	NA	NA	NA	NA	NA	NA	NA	NA	NA	NA	NA	NA	NA	NA	NA	NA		NA		NA	NA	NA			NA		CXCR3	BCYRN1
26038090	cg08779777	0.3210674	0.594957	-0.2738896	-3.551.376	3.06E-36	NA	NA	NA	NA		NA		NA	NA	NA	NA	NA	NA	NA	NA	NA	NA	NA	NA	NA	NA	NA	NA	NA		NA		NA	NA	NA			NA		PIK3CG
26038090	cg17218270	0.4026482	0.6763343	-0.2736861	-3.551.376	3.06E-36	NA	NA	NA	NA		NA		NA	NA	NA	NA	NA	NA	NA	NA	NA	NA	NA	NA	NA	NA	NA	NA	NA		NA		NA	NA	NA			NA		RAB11FIP1
26038090	cg14531564	0.6120082	0.8855336	-0.2735254	-3.551.376	3.06E-36	NA	NA	NA	NA		NA		NA	NA	NA	NA	NA	NA	NA	NA	NA	NA	NA	NA	NA	NA	NA	NA	NA		NA		NA	NA	NA			NA		SDF4
26038090	cg20399011	0.3679219	0.6413994	-0.2734775	-3.551.376	3.06E-36	NA	NA	NA	NA		NA		NA	NA	NA	NA	NA	NA	NA	NA	NA	NA	NA	NA	NA	NA	NA	NA	NA		NA		NA	NA	NA			NA		MGAT1
26038090	cg23840219	0.1738071	0.4472679	-0.2734609	-3.551.376	3.06E-36	NA	NA	NA	NA		NA		NA	NA	NA	NA	NA	NA	NA	NA	NA	NA	NA	NA	NA	NA	NA	NA	NA		NA		NA	NA	NA			NA		SESN1
26038090	cg03070236	0.2648132	0.5381483	-0.273335	-3.551.376	3.06E-36	NA	NA	NA	NA		NA		NA	NA	NA	NA	NA	NA	NA	NA	NA	NA	NA	NA	NA	NA	NA	NA	NA		NA		NA	NA	NA			NA		ADCY9
26038090	cg24690709	0.3049517	0.5780228	-0.2730711	-3.551.376	3.06E-36	NA	NA	NA	NA		NA		NA	NA	NA	NA	NA	NA	NA	NA	NA	NA	NA	NA	NA	NA	NA	NA	NA		NA		NA	NA	NA			NA		DAPP1
26038090	cg13066703	0.4138862	0.6869398	-0.2730535	-3.551.376	3.06E-36	NA	NA	NA	NA		NA		NA	NA	NA	NA	NA	NA	NA	NA	NA	NA	NA	NA	NA	NA	NA	NA	NA		NA		NA	NA	NA			NA		TRAF5
26038090	cg09973676	0.3946472	0.667685	-0.2730378	-3.551.376	3.06E-36	NA	NA	NA	NA		NA		NA	NA	NA	NA	NA	NA	NA	NA	NA	NA	NA	NA	NA	NA	NA	NA	NA		NA		NA	NA	NA			NA		PAG1
26038090	cg00275449	0.2974051	0.5700717	-0.2726666	-3.551.376	3.06E-36	NA	NA	NA	NA		NA		NA	NA	NA	NA	NA	NA	NA	NA	NA	NA	NA	NA	NA	NA	NA	NA	NA		NA		NA	NA	NA			NA		ACAP2
26038090	cg08752433	0.42055	0.6931257	-0.2725757	-3.551.376	3.06E-36	NA	NA	NA	NA		NA		NA	NA	NA	NA	NA	NA	NA	NA	NA	NA	NA	NA	NA	NA	NA	NA	NA		NA		NA	NA	NA			NA		PPTC7
26038090	cg09993699	0.3306402	0.6031539	-0.2725138	-3.551.376	3.06E-36	NA	NA	NA	NA		NA		NA	NA	NA	NA	NA	NA	NA	NA	NA	NA	NA	NA	NA	NA	NA	NA	NA		NA		NA	NA	NA			NA		BST2
26038090	cg14836555	0.4181424	0.6906487	-0.2725062	-3.551.376	3.06E-36	NA	NA	NA	NA		NA		NA	NA	NA	NA	NA	NA	NA	NA	NA	NA	NA	NA	NA	NA	NA	NA	NA		NA		NA	NA	NA			NA
26038090	cg15319576	0.2593589	0.5318283	-0.2724694	-3.551.376	3.06E-36	NA	NA	NA	NA		NA		NA	NA	NA	NA	NA	NA	NA	NA	NA	NA	NA	NA	NA	NA	NA	NA	NA		NA		NA	NA	NA			NA
26038090	cg15719903	0.5474844	0.8198742	-0.2723898	-3.551.376	3.06E-36	NA	NA	NA	NA		NA		NA	NA	NA	NA	NA	NA	NA	NA	NA	NA	NA	NA	NA	NA	NA	NA	NA		NA		NA	NA	NA			NA		TAPBPL
26038090	cg13152690	0.438071	0.7102488	-0.2721778	-3.551.376	3.06E-36	NA	NA	NA	NA		NA		NA	NA	NA	NA	NA	NA	NA	NA	NA	NA	NA	NA	NA	NA	NA	NA	NA		NA		NA	NA	NA			NA
26038090	cg19450111	0.3037787	0.5757661	-0.2719874	-3.551.376	3.06E-36	NA	NA	NA	NA		NA		NA	NA	NA	NA	NA	NA	NA	NA	NA	NA	NA	NA	NA	NA	NA	NA	NA		NA		NA	NA	NA			NA		BCL11B
26038090	cg00059459	0.334737	0.6067059	-0.2719689	-3.551.376	3.06E-36	NA	NA	NA	NA		NA		NA	NA	NA	NA	NA	NA	NA	NA	NA	NA	NA	NA	NA	NA	NA	NA	NA		NA		NA	NA	NA			NA
26038090	cg23739746	0.2654435	0.5372161	-0.2717726	-3.551.376	3.06E-36	NA	NA	NA	NA		NA		NA	NA	NA	NA	NA	NA	NA	NA	NA	NA	NA	NA	NA	NA	NA	NA	NA		NA		NA	NA	NA			NA
26038090	cg10572465	0.3427373	0.6144823	-0.2717449	-3.551.376	3.06E-36	NA	NA	NA	NA		NA		NA	NA	NA	NA	NA	NA	NA	NA	NA	NA	NA	NA	NA	NA	NA	NA	NA		NA		NA	NA	NA			NA		PTPN22
26038090	cg10170847	0.4270712	0.6988132	-0.271742	-3.551.376	3.06E-36	NA	NA	NA	NA		NA		NA	NA	NA	NA	NA	NA	NA	NA	NA	NA	NA	NA	NA	NA	NA	NA	NA		NA		NA	NA	NA			NA
26038090	cg04579254	0.5154012	0.7870986	-0.2716974	-3.551.376	3.06E-36	NA	NA	NA	NA		NA		NA	NA	NA	NA	NA	NA	NA	NA	NA	NA	NA	NA	NA	NA	NA	NA	NA		NA		NA	NA	NA			NA		SP140
26038090	cg00463367	0.3647117	0.6363254	-0.2716137	-3.551.376	3.06E-36	NA	NA	NA	NA		NA		NA	NA	NA	NA	NA	NA	NA	NA	NA	NA	NA	NA	NA	NA	NA	NA	NA		NA		NA	NA	NA			NA		GATA3
26038090	cg22845912	0.4715484	0.743162	-0.2716136	-3.551.376	3.06E-36	NA	NA	NA	NA		NA		NA	NA	NA	NA	NA	NA	NA	NA	NA	NA	NA	NA	NA	NA	NA	NA	NA		NA		NA	NA	NA			NA		SLA	TG
26038090	cg25256924	0.5855283	0.8571057	-0.2715775	-3.551.376	3.06E-36	NA	NA	NA	NA		NA		NA	NA	NA	NA	NA	NA	NA	NA	NA	NA	NA	NA	NA	NA	NA	NA	NA		NA		NA	NA	NA			NA		CORO1B	PTPRCAP
26038090	cg23330450	0.3247792	0.5950856	-0.2703064	-3.551.376	3.06E-36	NA	NA	NA	NA		NA		NA	NA	NA	NA	NA	NA	NA	NA	NA	NA	NA	NA	NA	NA	NA	NA	NA		NA		NA	NA	NA			NA
26038090	cg13309012	0.275397	0.5451098	-0.2697128	-3.551.376	3.06E-36	NA	NA	NA	NA		NA		NA	NA	NA	NA	NA	NA	NA	NA	NA	NA	NA	NA	NA	NA	NA	NA	NA		NA		NA	NA	NA			NA		MIR155HG	MIR155
26038090	cg10573235	0.5092146	0.7782133	-0.2689987	-3.551.376	3.06E-36	NA	NA	NA	NA		NA		NA	NA	NA	NA	NA	NA	NA	NA	NA	NA	NA	NA	NA	NA	NA	NA	NA		NA		NA	NA	NA			NA		SH2D1A
26038090	cg23507945	0.3208106	0.5897562	-0.2689456	-3.551.376	3.06E-36	NA	NA	NA	NA		NA		NA	NA	NA	NA	NA	NA	NA	NA	NA	NA	NA	NA	NA	NA	NA	NA	NA		NA		NA	NA	NA			NA		IL22RA2
26038090	cg15392364	0.542928	0.8117837	-0.2688558	-3.551.376	3.06E-36	NA	NA	NA	NA		NA		NA	NA	NA	NA	NA	NA	NA	NA	NA	NA	NA	NA	NA	NA	NA	NA	NA		NA		NA	NA	NA			NA		IL19
26038090	cg27285720	0.2580232	0.5266709	-0.2686477	-3.551.376	3.06E-36	NA	NA	NA	NA		NA		NA	NA	NA	NA	NA	NA	NA	NA	NA	NA	NA	NA	NA	NA	NA	NA	NA		NA		NA	NA	NA			NA		GBP4
26038090	cg08796342	0.4875458	0.7560697	-0.268524	-3.551.376	3.06E-36	NA	NA	NA	NA		NA		NA	NA	NA	NA	NA	NA	NA	NA	NA	NA	NA	NA	NA	NA	NA	NA	NA		NA		NA	NA	NA			NA		TC2N
26038090	cg16114141	0.173144	0.4416543	-0.2685103	-3.551.376	3.06E-36	NA	NA	NA	NA		NA		NA	NA	NA	NA	NA	NA	NA	NA	NA	NA	NA	NA	NA	NA	NA	NA	NA		NA		NA	NA	NA			NA		C6orf115
26038090	cg02914427	0.2907661	0.5592721	-0.2685059	-3.551.376	3.06E-36	NA	NA	NA	NA		NA		NA	NA	NA	NA	NA	NA	NA	NA	NA	NA	NA	NA	NA	NA	NA	NA	NA		NA		NA	NA	NA			NA		SPN
26038090	cg04184716	0.2562048	0.5245997	-0.268395	-3.551.376	3.06E-36	NA	NA	NA	NA		NA		NA	NA	NA	NA	NA	NA	NA	NA	NA	NA	NA	NA	NA	NA	NA	NA	NA		NA		NA	NA	NA			NA
26038090	cg00510718	0.3561978	0.6244056	-0.2682078	-3.551.376	3.06E-36	NA	NA	NA	NA		NA		NA	NA	NA	NA	NA	NA	NA	NA	NA	NA	NA	NA	NA	NA	NA	NA	NA		NA		NA	NA	NA			NA		PIK3CG
26038090	cg02744249	0.3313507	0.5994601	-0.2681094	-3.551.376	3.06E-36	NA	NA	NA	NA		NA		NA	NA	NA	NA	NA	NA	NA	NA	NA	NA	NA	NA	NA	NA	NA	NA	NA		NA		NA	NA	NA			NA		CTSZ
26038090	cg13447080	0.3718281	0.6395739	-0.2677458	-3.551.376	3.06E-36	NA	NA	NA	NA		NA		NA	NA	NA	NA	NA	NA	NA	NA	NA	NA	NA	NA	NA	NA	NA	NA	NA		NA		NA	NA	NA			NA
26038090	cg04340595	0.6011456	0.8687857	-0.2676402	-3.551.376	3.06E-36	NA	NA	NA	NA		NA		NA	NA	NA	NA	NA	NA	NA	NA	NA	NA	NA	NA	NA	NA	NA	NA	NA		NA		NA	NA	NA			NA		CLSTN1
26038090	cg17117459	0.3603576	0.6278487	-0.2674911	-3.551.376	3.06E-36	NA	NA	NA	NA		NA		NA	NA	NA	NA	NA	NA	NA	NA	NA	NA	NA	NA	NA	NA	NA	NA	NA		NA		NA	NA	NA			NA		PARP4
26038090	cg08586426	0.2426209	0.5099066	-0.2672856	-3.551.376	3.06E-36	NA	NA	NA	NA		NA		NA	NA	NA	NA	NA	NA	NA	NA	NA	NA	NA	NA	NA	NA	NA	NA	NA		NA		NA	NA	NA			NA		LMO2
26038090	cg03783907	0.3341089	0.6013762	-0.2672673	-3.551.376	3.06E-36	NA	NA	NA	NA		NA		NA	NA	NA	NA	NA	NA	NA	NA	NA	NA	NA	NA	NA	NA	NA	NA	NA		NA		NA	NA	NA			NA		BTN3A3
26038090	cg08655071	0.3975179	0.6647537	-0.2672358	-3.551.376	3.06E-36	NA	NA	NA	NA		NA		NA	NA	NA	NA	NA	NA	NA	NA	NA	NA	NA	NA	NA	NA	NA	NA	NA		NA		NA	NA	NA			NA		TRAF3IP3
26038090	cg08422803	0.4005006	0.6677279	-0.2672273	-3.551.376	3.06E-36	NA	NA	NA	NA		NA		NA	NA	NA	NA	NA	NA	NA	NA	NA	NA	NA	NA	NA	NA	NA	NA	NA		NA		NA	NA	NA			NA		ITGB2
26038090	cg27284288	0.3961891	0.6631987	-0.2670096	-3.551.376	3.06E-36	NA	NA	NA	NA		NA		NA	NA	NA	NA	NA	NA	NA	NA	NA	NA	NA	NA	NA	NA	NA	NA	NA		NA		NA	NA	NA			NA		CD6
26038090	cg16476235	0.3386433	0.6055906	-0.2669473	-3.551.376	3.06E-36	NA	NA	NA	NA		NA		NA	NA	NA	NA	NA	NA	NA	NA	NA	NA	NA	NA	NA	NA	NA	NA	NA		NA		NA	NA	NA			NA		DOK2
26038090	cg10255237	0.2422018	0.5090288	-0.266827	-3.551.376	3.06E-36	NA	NA	NA	NA		NA		NA	NA	NA	NA	NA	NA	NA	NA	NA	NA	NA	NA	NA	NA	NA	NA	NA		NA		NA	NA	NA			NA
26038090	cg21920221	0.5379327	0.8047589	-0.2668262	-3.551.376	3.06E-36	NA	NA	NA	NA		NA		NA	NA	NA	NA	NA	NA	NA	NA	NA	NA	NA	NA	NA	NA	NA	NA	NA		NA		NA	NA	NA			NA		STK10
26038090	cg12047375	0.6296557	0.8962917	-0.2666361	-3.551.376	3.06E-36	NA	NA	NA	NA		NA		NA	NA	NA	NA	NA	NA	NA	NA	NA	NA	NA	NA	NA	NA	NA	NA	NA		NA		NA	NA	NA			NA		ATP6V1H
26038090	cg08402365	0.2914146	0.557961	-0.2665465	-3.551.376	3.06E-36	NA	NA	NA	NA		NA		NA	NA	NA	NA	NA	NA	NA	NA	NA	NA	NA	NA	NA	NA	NA	NA	NA		NA		NA	NA	NA			NA		MAP1D
26038090	cg01083093	0.2989455	0.5654805	-0.266535	-3.551.376	3.06E-36	NA	NA	NA	NA		NA		NA	NA	NA	NA	NA	NA	NA	NA	NA	NA	NA	NA	NA	NA	NA	NA	NA		NA		NA	NA	NA			NA		C1orf162
26038090	cg07580591	0.2201821	0.4866071	-0.266425	-3.551.376	3.06E-36	NA	NA	NA	NA		NA		NA	NA	NA	NA	NA	NA	NA	NA	NA	NA	NA	NA	NA	NA	NA	NA	NA		NA		NA	NA	NA			NA
26038090	cg26306289	0.4131469	0.6794424	-0.2662955	-3.551.376	3.06E-36	NA	NA	NA	NA		NA		NA	NA	NA	NA	NA	NA	NA	NA	NA	NA	NA	NA	NA	NA	NA	NA	NA		NA		NA	NA	NA			NA		NT5C3
26038090	cg15849098	0.298045	0.5642613	-0.2662162	-3.551.376	3.06E-36	NA	NA	NA	NA		NA		NA	NA	NA	NA	NA	NA	NA	NA	NA	NA	NA	NA	NA	NA	NA	NA	NA		NA		NA	NA	NA			NA		GIMAP7
26038090	cg04863679	0.5680239	0.8341828	-0.2661589	-3.551.376	3.06E-36	NA	NA	NA	NA		NA		NA	NA	NA	NA	NA	NA	NA	NA	NA	NA	NA	NA	NA	NA	NA	NA	NA		NA		NA	NA	NA			NA		TBL1XR1
26038090	cg00442389	0.3603325	0.6263915	-0.266059	-3.551.376	3.06E-36	NA	NA	NA	NA		NA		NA	NA	NA	NA	NA	NA	NA	NA	NA	NA	NA	NA	NA	NA	NA	NA	NA		NA		NA	NA	NA			NA		GPSM3
26038090	cg26154534	0.2738163	0.5398618	-0.2660455	-3.551.376	3.06E-36	NA	NA	NA	NA		NA		NA	NA	NA	NA	NA	NA	NA	NA	NA	NA	NA	NA	NA	NA	NA	NA	NA		NA		NA	NA	NA			NA		MYEOV2
26038090	cg22422937	0.5572724	0.8232605	-0.2659881	-3.551.376	3.06E-36	NA	NA	NA	NA		NA		NA	NA	NA	NA	NA	NA	NA	NA	NA	NA	NA	NA	NA	NA	NA	NA	NA		NA		NA	NA	NA			NA		SERINC5
26038090	cg06212224	0.3240324	0.5899361	-0.2659037	-3.551.376	3.06E-36	NA	NA	NA	NA		NA		NA	NA	NA	NA	NA	NA	NA	NA	NA	NA	NA	NA	NA	NA	NA	NA	NA		NA		NA	NA	NA			NA		SP9
26038090	cg06853339	0.4642587	0.7300761	-0.2658174	-3.551.376	3.06E-36	NA	NA	NA	NA		NA		NA	NA	NA	NA	NA	NA	NA	NA	NA	NA	NA	NA	NA	NA	NA	NA	NA		NA		NA	NA	NA			NA		TMC6
26038090	cg12883629	0.2899632	0.5557563	-0.265793	-3.551.376	3.06E-36	NA	NA	NA	NA		NA		NA	NA	NA	NA	NA	NA	NA	NA	NA	NA	NA	NA	NA	NA	NA	NA	NA		NA		NA	NA	NA			NA
26038090	cg09638208	0.2490744	0.5147728	-0.2656984	-3.551.376	3.06E-36	NA	NA	NA	NA		NA		NA	NA	NA	NA	NA	NA	NA	NA	NA	NA	NA	NA	NA	NA	NA	NA	NA		NA		NA	NA	NA			NA		C16orf54
26038090	cg14673904	0.3189186	0.5845771	-0.2656585	-3.551.376	3.06E-36	NA	NA	NA	NA		NA		NA	NA	NA	NA	NA	NA	NA	NA	NA	NA	NA	NA	NA	NA	NA	NA	NA		NA		NA	NA	NA			NA		SLC38A1
26038090	cg23704802	0.2656386	0.5312442	-0.2656055	-3.551.376	3.06E-36	NA	NA	NA	NA		NA		NA	NA	NA	NA	NA	NA	NA	NA	NA	NA	NA	NA	NA	NA	NA	NA	NA		NA		NA	NA	NA			NA		WWP1
26038090	cg00169897	0.3408339	0.6062672	-0.2654333	-3.551.376	3.06E-36	NA	NA	NA	NA		NA		NA	NA	NA	NA	NA	NA	NA	NA	NA	NA	NA	NA	NA	NA	NA	NA	NA		NA		NA	NA	NA			NA
26038090	cg06824394	0.2436781	0.5091106	-0.2654325	-3.551.376	3.06E-36	NA	NA	NA	NA		NA		NA	NA	NA	NA	NA	NA	NA	NA	NA	NA	NA	NA	NA	NA	NA	NA	NA		NA		NA	NA	NA			NA		C7orf23
26038090	cg07728874	0.5480362	0.8134551	-0.2654189	-3.551.376	3.06E-36	NA	NA	NA	NA		NA		NA	NA	NA	NA	NA	NA	NA	NA	NA	NA	NA	NA	NA	NA	NA	NA	NA		NA		NA	NA	NA			NA		CD3D
26038090	cg19252956	0.3802734	0.6456495	-0.2653761	-3.551.376	3.06E-36	NA	NA	NA	NA		NA		NA	NA	NA	NA	NA	NA	NA	NA	NA	NA	NA	NA	NA	NA	NA	NA	NA		NA		NA	NA	NA			NA		DOCK8
26038090	cg09315878	0.603174	0.8684825	-0.2653086	-3.551.376	3.06E-36	NA	NA	NA	NA		NA		NA	NA	NA	NA	NA	NA	NA	NA	NA	NA	NA	NA	NA	NA	NA	NA	NA		NA		NA	NA	NA			NA		SDF4
26038090	cg06040872	0.5760483	0.8412818	-0.2652335	-3.551.376	3.06E-36	NA	NA	NA	NA		NA		NA	NA	NA	NA	NA	NA	NA	NA	NA	NA	NA	NA	NA	NA	NA	NA	NA		NA		NA	NA	NA			NA		CCL18
26038090	cg21773297	0.2989304	0.5641158	-0.2651854	-3.551.376	3.06E-36	NA	NA	NA	NA		NA		NA	NA	NA	NA	NA	NA	NA	NA	NA	NA	NA	NA	NA	NA	NA	NA	NA		NA		NA	NA	NA			NA		MYOM2
26038090	cg26724018	0.4614275	0.7265801	-0.2651526	-3.551.376	3.06E-36	NA	NA	NA	NA		NA		NA	NA	NA	NA	NA	NA	NA	NA	NA	NA	NA	NA	NA	NA	NA	NA	NA		NA		NA	NA	NA			NA		TRIM22
26038090	cg23510258	0.5198967	0.7850429	-0.2651463	-3.551.376	3.06E-36	NA	NA	NA	NA		NA		NA	NA	NA	NA	NA	NA	NA	NA	NA	NA	NA	NA	NA	NA	NA	NA	NA		NA		NA	NA	NA			NA		TBCD
26038090	cg01765174	0.4787506	0.7437918	-0.2650412	-3.551.376	3.06E-36	NA	NA	NA	NA		NA		NA	NA	NA	NA	NA	NA	NA	NA	NA	NA	NA	NA	NA	NA	NA	NA	NA		NA		NA	NA	NA			NA		TRIM14
26038090	cg11733245	0.3566104	0.6214552	-0.2648448	-3.551.376	3.06E-36	NA	NA	NA	NA		NA		NA	NA	NA	NA	NA	NA	NA	NA	NA	NA	NA	NA	NA	NA	NA	NA	NA		NA		NA	NA	NA			NA		IL2RA
26038090	cg08120210	0.2756522	0.5404456	-0.2647934	-3.551.376	3.06E-36	NA	NA	NA	NA		NA		NA	NA	NA	NA	NA	NA	NA	NA	NA	NA	NA	NA	NA	NA	NA	NA	NA		NA		NA	NA	NA			NA		MAP2K1
26038090	cg14741228	0.3809661	0.6456659	-0.2646998	-3.551.376	3.06E-36	NA	NA	NA	NA		NA		NA	NA	NA	NA	NA	NA	NA	NA	NA	NA	NA	NA	NA	NA	NA	NA	NA		NA		NA	NA	NA			NA		FAM60A	FLJ13224
26038090	cg13203135	0.4250178	0.6896763	-0.2646586	-3.551.376	3.06E-36	NA	NA	NA	NA		NA		NA	NA	NA	NA	NA	NA	NA	NA	NA	NA	NA	NA	NA	NA	NA	NA	NA		NA		NA	NA	NA			NA		C21orf33
26038090	cg22073152	0.2777719	0.5424121	-0.2646402	-3.551.376	3.06E-36	NA	NA	NA	NA		NA		NA	NA	NA	NA	NA	NA	NA	NA	NA	NA	NA	NA	NA	NA	NA	NA	NA		NA		NA	NA	NA			NA		PTPRC
26038090	cg17583432	0.3465352	0.6111737	-0.2646385	-3.551.376	3.06E-36	NA	NA	NA	NA		NA		NA	NA	NA	NA	NA	NA	NA	NA	NA	NA	NA	NA	NA	NA	NA	NA	NA		NA		NA	NA	NA			NA		PVT1
26038090	cg06901890	0.3773139	0.6418837	-0.2645698	-3.551.376	3.06E-36	NA	NA	NA	NA		NA		NA	NA	NA	NA	NA	NA	NA	NA	NA	NA	NA	NA	NA	NA	NA	NA	NA		NA		NA	NA	NA			NA		FNBP1
26038090	cg24743301	0.5575142	0.8220567	-0.2645425	-3.551.376	3.06E-36	NA	NA	NA	NA		NA		NA	NA	NA	NA	NA	NA	NA	NA	NA	NA	NA	NA	NA	NA	NA	NA	NA		NA		NA	NA	NA			NA		FBLN7
26038090	cg01714284	0.2912406	0.5556177	-0.2643772	-3.551.376	3.06E-36	NA	NA	NA	NA		NA		NA	NA	NA	NA	NA	NA	NA	NA	NA	NA	NA	NA	NA	NA	NA	NA	NA		NA		NA	NA	NA			NA		ACSL1
26038090	cg17205313	0.5318646	0.7960836	-0.264219	-3.551.376	3.06E-36	NA	NA	NA	NA		NA		NA	NA	NA	NA	NA	NA	NA	NA	NA	NA	NA	NA	NA	NA	NA	NA	NA		NA		NA	NA	NA			NA		TTC39C
26038090	cg00916635	0.2819472	0.5461439	-0.2641968	-3.551.376	3.06E-36	NA	NA	NA	NA		NA		NA	NA	NA	NA	NA	NA	NA	NA	NA	NA	NA	NA	NA	NA	NA	NA	NA		NA		NA	NA	NA			NA		PTPN22
26038090	cg08949143	0.4952246	0.7591589	-0.2639343	-3.551.376	3.06E-36	NA	NA	NA	NA		NA		NA	NA	NA	NA	NA	NA	NA	NA	NA	NA	NA	NA	NA	NA	NA	NA	NA		NA		NA	NA	NA			NA		LOC100188949
26038090	cg00479463	0.6018864	0.8658175	-0.2639312	-3.551.376	3.06E-36	NA	NA	NA	NA		NA		NA	NA	NA	NA	NA	NA	NA	NA	NA	NA	NA	NA	NA	NA	NA	NA	NA		NA		NA	NA	NA			NA
26038090	cg16488021	0.3306929	0.5943359	-0.263643	-3.551.376	3.06E-36	NA	NA	NA	NA		NA		NA	NA	NA	NA	NA	NA	NA	NA	NA	NA	NA	NA	NA	NA	NA	NA	NA		NA		NA	NA	NA			NA		ACSF3
26038090	cg02632314	0.2544354	0.5179855	-0.26355	-3.551.376	3.06E-36	NA	NA	NA	NA		NA		NA	NA	NA	NA	NA	NA	NA	NA	NA	NA	NA	NA	NA	NA	NA	NA	NA		NA		NA	NA	NA			NA		ELF1
26038090	cg07641807	0.3117528	0.5752022	-0.2634494	-3.551.376	3.06E-36	NA	NA	NA	NA		NA		NA	NA	NA	NA	NA	NA	NA	NA	NA	NA	NA	NA	NA	NA	NA	NA	NA		NA		NA	NA	NA			NA		MIR19A	MIR17HG	MIR20A	MIR17	MIR19B1	MIR18A
26038090	cg04877910	0.3395811	0.602948	-0.2633669	-3.551.376	3.06E-36	NA	NA	NA	NA		NA		NA	NA	NA	NA	NA	NA	NA	NA	NA	NA	NA	NA	NA	NA	NA	NA	NA		NA		NA	NA	NA			NA		VAMP8
26038090	cg19510565	0.3934788	0.6565531	-0.2630742	-3.551.376	3.06E-36	NA	NA	NA	NA		NA		NA	NA	NA	NA	NA	NA	NA	NA	NA	NA	NA	NA	NA	NA	NA	NA	NA		NA		NA	NA	NA			NA		LAPTM5
26038090	cg08251901	0.2286074	0.4916748	-0.2630674	-3.551.376	3.06E-36	NA	NA	NA	NA		NA		NA	NA	NA	NA	NA	NA	NA	NA	NA	NA	NA	NA	NA	NA	NA	NA	NA		NA		NA	NA	NA			NA		ARHGDIB
26038090	cg26371345	0.2751877	0.5380065	-0.2628188	-3.551.376	3.06E-36	NA	NA	NA	NA		NA		NA	NA	NA	NA	NA	NA	NA	NA	NA	NA	NA	NA	NA	NA	NA	NA	NA		NA		NA	NA	NA			NA		MRPL14
26038090	cg03549705	0.3842888	0.6468808	-0.262592	-3.551.376	3.06E-36	NA	NA	NA	NA		NA		NA	NA	NA	NA	NA	NA	NA	NA	NA	NA	NA	NA	NA	NA	NA	NA	NA		NA		NA	NA	NA			NA		SPN
26038090	cg00604356	0.2450519	0.5075446	-0.2624928	-3.551.376	3.06E-36	NA	NA	NA	NA		NA		NA	NA	NA	NA	NA	NA	NA	NA	NA	NA	NA	NA	NA	NA	NA	NA	NA		NA		NA	NA	NA			NA		PIK3CG
26038090	cg01552197	0.4025757	0.6650053	-0.2624296	-3.551.376	3.06E-36	NA	NA	NA	NA		NA		NA	NA	NA	NA	NA	NA	NA	NA	NA	NA	NA	NA	NA	NA	NA	NA	NA		NA		NA	NA	NA			NA
26038090	cg01129641	0.3981984	0.6603357	-0.2621373	-3.551.376	3.06E-36	NA	NA	NA	NA		NA		NA	NA	NA	NA	NA	NA	NA	NA	NA	NA	NA	NA	NA	NA	NA	NA	NA		NA		NA	NA	NA			NA
26038090	cg08460026	0.5074701	0.7694307	-0.2619606	-3.551.376	3.06E-36	NA	NA	NA	NA		NA		NA	NA	NA	NA	NA	NA	NA	NA	NA	NA	NA	NA	NA	NA	NA	NA	NA		NA		NA	NA	NA			NA		CTLA4
26038090	cg07103517	0.4531864	0.7149487	-0.2617622	-3.551.376	3.06E-36	NA	NA	NA	NA		NA		NA	NA	NA	NA	NA	NA	NA	NA	NA	NA	NA	NA	NA	NA	NA	NA	NA		NA		NA	NA	NA			NA		IKZF1
26038090	cg01400040	0.4534118	0.7151341	-0.2617222	-3.551.376	3.06E-36	NA	NA	NA	NA		NA		NA	NA	NA	NA	NA	NA	NA	NA	NA	NA	NA	NA	NA	NA	NA	NA	NA		NA		NA	NA	NA			NA		RORA
26038090	cg19239041	0.2482139	0.5095711	-0.2613572	-3.551.376	3.06E-36	NA	NA	NA	NA		NA		NA	NA	NA	NA	NA	NA	NA	NA	NA	NA	NA	NA	NA	NA	NA	NA	NA		NA		NA	NA	NA			NA		RASSF2
26038090	cg03140624	0.4984668	0.7593631	-0.2608963	-3.551.376	3.06E-36	NA	NA	NA	NA		NA		NA	NA	NA	NA	NA	NA	NA	NA	NA	NA	NA	NA	NA	NA	NA	NA	NA		NA		NA	NA	NA			NA		LYST
26038090	cg17526952	0.5964269	0.8570957	-0.2606688	-3.551.376	3.06E-36	NA	NA	NA	NA		NA		NA	NA	NA	NA	NA	NA	NA	NA	NA	NA	NA	NA	NA	NA	NA	NA	NA		NA		NA	NA	NA			NA
26038090	cg09221159	0.3787881	0.639373	-0.2605849	-3.551.376	3.06E-36	NA	NA	NA	NA		NA		NA	NA	NA	NA	NA	NA	NA	NA	NA	NA	NA	NA	NA	NA	NA	NA	NA		NA		NA	NA	NA			NA
26038090	cg03181524	0.3063269	0.5668891	-0.2605622	-3.551.376	3.06E-36	NA	NA	NA	NA		NA		NA	NA	NA	NA	NA	NA	NA	NA	NA	NA	NA	NA	NA	NA	NA	NA	NA		NA		NA	NA	NA			NA		RYR1
26038090	cg03297901	0.457732	0.7181278	-0.2603958	-3.551.376	3.06E-36	NA	NA	NA	NA		NA		NA	NA	NA	NA	NA	NA	NA	NA	NA	NA	NA	NA	NA	NA	NA	NA	NA		NA		NA	NA	NA			NA		TMC6
26038090	cg07449205	0.3988925	0.6592852	-0.2603928	-3.551.376	3.06E-36	NA	NA	NA	NA		NA		NA	NA	NA	NA	NA	NA	NA	NA	NA	NA	NA	NA	NA	NA	NA	NA	NA		NA		NA	NA	NA			NA		Sep 06
26038090	cg24708145	0.5452369	0.805518	-0.260281	-3.551.376	3.06E-36	NA	NA	NA	NA		NA		NA	NA	NA	NA	NA	NA	NA	NA	NA	NA	NA	NA	NA	NA	NA	NA	NA		NA		NA	NA	NA			NA		C5orf20
26038090	cg19743891	0.3288795	0.5890701	-0.2601905	-3.551.376	3.06E-36	NA	NA	NA	NA		NA		NA	NA	NA	NA	NA	NA	NA	NA	NA	NA	NA	NA	NA	NA	NA	NA	NA		NA		NA	NA	NA			NA		UBXN11	CD52
26038090	cg10111335	0.4630467	0.7231476	-0.2601009	-3.551.376	3.06E-36	NA	NA	NA	NA		NA		NA	NA	NA	NA	NA	NA	NA	NA	NA	NA	NA	NA	NA	NA	NA	NA	NA		NA		NA	NA	NA			NA
26038090	cg01440489	0.2716309	0.5314695	-0.2598386	-3.551.376	3.06E-36	NA	NA	NA	NA		NA		NA	NA	NA	NA	NA	NA	NA	NA	NA	NA	NA	NA	NA	NA	NA	NA	NA		NA		NA	NA	NA			NA		ELF1
26038090	cg03699074	0.2227147	0.4823676	-0.2596529	-3.551.376	3.06E-36	NA	NA	NA	NA		NA		NA	NA	NA	NA	NA	NA	NA	NA	NA	NA	NA	NA	NA	NA	NA	NA	NA		NA		NA	NA	NA			NA		FAM38A
26038090	cg17833066	0.3826387	0.6422672	-0.2596284	-3.551.376	3.06E-36	NA	NA	NA	NA		NA		NA	NA	NA	NA	NA	NA	NA	NA	NA	NA	NA	NA	NA	NA	NA	NA	NA		NA		NA	NA	NA			NA		RAB11FIP4
26038090	cg22208022	0.6125061	0.8718621	-0.259356	-3.551.376	3.06E-36	NA	NA	NA	NA		NA		NA	NA	NA	NA	NA	NA	NA	NA	NA	NA	NA	NA	NA	NA	NA	NA	NA		NA		NA	NA	NA			NA		ATF7IP
26038090	cg17527177	0.2478746	0.5071393	-0.2592648	-3.551.376	3.06E-36	NA	NA	NA	NA		NA		NA	NA	NA	NA	NA	NA	NA	NA	NA	NA	NA	NA	NA	NA	NA	NA	NA		NA		NA	NA	NA			NA
26038090	cg19495013	0.2423531	0.5014896	-0.2591366	-3.551.376	3.06E-36	NA	NA	NA	NA		NA		NA	NA	NA	NA	NA	NA	NA	NA	NA	NA	NA	NA	NA	NA	NA	NA	NA		NA		NA	NA	NA			NA		FIGNL2
26038090	cg17607231	0.3181281	0.5772469	-0.2591188	-3.551.376	3.06E-36	NA	NA	NA	NA		NA		NA	NA	NA	NA	NA	NA	NA	NA	NA	NA	NA	NA	NA	NA	NA	NA	NA		NA		NA	NA	NA			NA		SP140
26038090	cg12810837	0.4290115	0.687959	-0.2589476	-3.551.376	3.06E-36	NA	NA	NA	NA		NA		NA	NA	NA	NA	NA	NA	NA	NA	NA	NA	NA	NA	NA	NA	NA	NA	NA		NA		NA	NA	NA			NA		CLEC2D
26038090	cg20278790	0.5814254	0.8403178	-0.2588924	-3.551.376	3.06E-36	NA	NA	NA	NA		NA		NA	NA	NA	NA	NA	NA	NA	NA	NA	NA	NA	NA	NA	NA	NA	NA	NA		NA		NA	NA	NA			NA		CTSZ
26038090	cg19016694	0.4602763	0.7191293	-0.258853	-3.551.376	3.06E-36	NA	NA	NA	NA		NA		NA	NA	NA	NA	NA	NA	NA	NA	NA	NA	NA	NA	NA	NA	NA	NA	NA		NA		NA	NA	NA			NA		TBCD
26038090	cg12286415	0.2966466	0.5552143	-0.2585677	-3.551.376	3.06E-36	NA	NA	NA	NA		NA		NA	NA	NA	NA	NA	NA	NA	NA	NA	NA	NA	NA	NA	NA	NA	NA	NA		NA		NA	NA	NA			NA		LOC100188949
26038090	cg17756730	0.4920861	0.7506436	-0.2585575	-3.551.376	3.06E-36	NA	NA	NA	NA		NA		NA	NA	NA	NA	NA	NA	NA	NA	NA	NA	NA	NA	NA	NA	NA	NA	NA		NA		NA	NA	NA			NA
26038090	cg18855030	0.2963603	0.5548793	-0.258519	-3.551.376	3.06E-36	NA	NA	NA	NA		NA		NA	NA	NA	NA	NA	NA	NA	NA	NA	NA	NA	NA	NA	NA	NA	NA	NA		NA		NA	NA	NA			NA		ARHGAP15
26038090	cg10505658	0.473911	0.7321945	-0.2582836	-3.551.376	3.06E-36	NA	NA	NA	NA		NA		NA	NA	NA	NA	NA	NA	NA	NA	NA	NA	NA	NA	NA	NA	NA	NA	NA		NA		NA	NA	NA			NA		CCDC57
26038090	cg27164770	0.4017884	0.6599957	-0.2582073	-3.551.376	3.06E-36	NA	NA	NA	NA		NA		NA	NA	NA	NA	NA	NA	NA	NA	NA	NA	NA	NA	NA	NA	NA	NA	NA		NA		NA	NA	NA			NA		GPC6
26038090	cg16351569	0.3521881	0.6103221	-0.258134	-3.551.376	3.06E-36	NA	NA	NA	NA		NA		NA	NA	NA	NA	NA	NA	NA	NA	NA	NA	NA	NA	NA	NA	NA	NA	NA		NA		NA	NA	NA			NA
26038090	cg21577598	0.5642834	0.8224061	-0.2581227	-3.551.376	3.06E-36	NA	NA	NA	NA		NA		NA	NA	NA	NA	NA	NA	NA	NA	NA	NA	NA	NA	NA	NA	NA	NA	NA		NA		NA	NA	NA			NA		CCDC57
26038090	cg21764708	0.4948997	0.7529956	-0.2580959	-3.551.376	3.06E-36	NA	NA	NA	NA		NA		NA	NA	NA	NA	NA	NA	NA	NA	NA	NA	NA	NA	NA	NA	NA	NA	NA		NA		NA	NA	NA			NA		PRKAG2
26038090	cg17394978	0.414907	0.6729998	-0.2580928	-3.551.376	3.06E-36	NA	NA	NA	NA		NA		NA	NA	NA	NA	NA	NA	NA	NA	NA	NA	NA	NA	NA	NA	NA	NA	NA		NA		NA	NA	NA			NA		IRF1
26038090	cg13867370	0.38415	0.6421952	-0.2580452	-3.551.376	3.06E-36	NA	NA	NA	NA		NA		NA	NA	NA	NA	NA	NA	NA	NA	NA	NA	NA	NA	NA	NA	NA	NA	NA		NA		NA	NA	NA			NA		PIP5K1B
26038090	cg19344315	0.3225885	0.5805129	-0.2579244	-3.551.376	3.06E-36	NA	NA	NA	NA		NA		NA	NA	NA	NA	NA	NA	NA	NA	NA	NA	NA	NA	NA	NA	NA	NA	NA		NA		NA	NA	NA			NA		ATXN1
26038090	cg21096345	0.1970831	0.454947	-0.2578638	-3.551.376	3.06E-36	NA	NA	NA	NA		NA		NA	NA	NA	NA	NA	NA	NA	NA	NA	NA	NA	NA	NA	NA	NA	NA	NA		NA		NA	NA	NA			NA		CMTM7
26038090	cg05183538	0.5514947	0.8093308	-0.2578362	-3.551.376	3.06E-36	NA	NA	NA	NA		NA		NA	NA	NA	NA	NA	NA	NA	NA	NA	NA	NA	NA	NA	NA	NA	NA	NA		NA		NA	NA	NA			NA		ZFPM1
26038090	cg14134128	0.5887278	0.8464289	-0.2577012	-3.551.376	3.06E-36	NA	NA	NA	NA		NA		NA	NA	NA	NA	NA	NA	NA	NA	NA	NA	NA	NA	NA	NA	NA	NA	NA		NA		NA	NA	NA			NA		CYTH1
26038090	cg07195224	0.2440059	0.5016302	-0.2576243	-3.551.376	3.06E-36	NA	NA	NA	NA		NA		NA	NA	NA	NA	NA	NA	NA	NA	NA	NA	NA	NA	NA	NA	NA	NA	NA		NA		NA	NA	NA			NA		AIM2
26038090	cg05590294	0.2375626	0.4950682	-0.2575056	-3.551.376	3.06E-36	NA	NA	NA	NA		NA		NA	NA	NA	NA	NA	NA	NA	NA	NA	NA	NA	NA	NA	NA	NA	NA	NA		NA		NA	NA	NA			NA		CD69
26038090	cg25554496	0.6119602	0.8693721	-0.2574118	-3.551.376	3.06E-36	NA	NA	NA	NA		NA		NA	NA	NA	NA	NA	NA	NA	NA	NA	NA	NA	NA	NA	NA	NA	NA	NA		NA		NA	NA	NA			NA		GNA13
26038090	cg26799474	0.4329642	0.6903483	-0.2573841	-3.551.376	3.06E-36	NA	NA	NA	NA		NA		NA	NA	NA	NA	NA	NA	NA	NA	NA	NA	NA	NA	NA	NA	NA	NA	NA		NA		NA	NA	NA			NA		CASP8
26038090	cg15645309	0.3575774	0.6148843	-0.2573069	-3.551.376	3.06E-36	NA	NA	NA	NA		NA		NA	NA	NA	NA	NA	NA	NA	NA	NA	NA	NA	NA	NA	NA	NA	NA	NA		NA		NA	NA	NA			NA		BATF
26038090	cg19646897	0.4858283	0.7431183	-0.2572901	-3.551.376	3.06E-36	NA	NA	NA	NA		NA		NA	NA	NA	NA	NA	NA	NA	NA	NA	NA	NA	NA	NA	NA	NA	NA	NA		NA		NA	NA	NA			NA		HAVCR2
26038090	cg20995564	0.5021201	0.7593585	-0.2572384	-3.551.376	3.06E-36	NA	NA	NA	NA		NA		NA	NA	NA	NA	NA	NA	NA	NA	NA	NA	NA	NA	NA	NA	NA	NA	NA		NA		NA	NA	NA			NA		ZEB2
26038090	cg01735277	0.4591383	0.7162782	-0.2571399	-3.551.376	3.06E-36	NA	NA	NA	NA		NA		NA	NA	NA	NA	NA	NA	NA	NA	NA	NA	NA	NA	NA	NA	NA	NA	NA		NA		NA	NA	NA			NA		CSK
26038090	cg04499514	0.2361358	0.4932558	-0.25712	-3.551.376	3.06E-36	NA	NA	NA	NA		NA		NA	NA	NA	NA	NA	NA	NA	NA	NA	NA	NA	NA	NA	NA	NA	NA	NA		NA		NA	NA	NA			NA		C3AR1
26038090	cg08549335	0.2111399	0.4682187	-0.2570788	-3.551.376	3.06E-36	NA	NA	NA	NA		NA		NA	NA	NA	NA	NA	NA	NA	NA	NA	NA	NA	NA	NA	NA	NA	NA	NA		NA		NA	NA	NA			NA		ZNRF2
26038090	cg04754652	0.3822865	0.6393346	-0.2570481	-3.551.376	3.06E-36	NA	NA	NA	NA		NA		NA	NA	NA	NA	NA	NA	NA	NA	NA	NA	NA	NA	NA	NA	NA	NA	NA		NA		NA	NA	NA			NA		MED12L	GPR171
26038090	cg18422587	0.3720786	0.6288863	-0.2568077	-3.551.376	3.06E-36	NA	NA	NA	NA		NA		NA	NA	NA	NA	NA	NA	NA	NA	NA	NA	NA	NA	NA	NA	NA	NA	NA		NA		NA	NA	NA			NA
26038090	cg26789453	0.3742699	0.6309931	-0.2567231	-3.551.376	3.06E-36	NA	NA	NA	NA		NA		NA	NA	NA	NA	NA	NA	NA	NA	NA	NA	NA	NA	NA	NA	NA	NA	NA		NA		NA	NA	NA			NA		TMEM116	ERP29
26038090	cg00431602	0.3983909	0.6550878	-0.2566969	-3.551.376	3.06E-36	NA	NA	NA	NA		NA		NA	NA	NA	NA	NA	NA	NA	NA	NA	NA	NA	NA	NA	NA	NA	NA	NA		NA		NA	NA	NA			NA		SAT1
26038090	cg10397389	0.2670955	0.5237219	-0.2566264	-3.551.376	3.06E-36	NA	NA	NA	NA		NA		NA	NA	NA	NA	NA	NA	NA	NA	NA	NA	NA	NA	NA	NA	NA	NA	NA		NA		NA	NA	NA			NA		DAPP1
26038090	cg25567938	0.4003372	0.6568826	-0.2565454	-3.551.376	3.06E-36	NA	NA	NA	NA		NA		NA	NA	NA	NA	NA	NA	NA	NA	NA	NA	NA	NA	NA	NA	NA	NA	NA		NA		NA	NA	NA			NA		CFLAR
26038090	cg26232412	0.3829529	0.6393631	-0.2564102	-3.551.376	3.06E-36	NA	NA	NA	NA		NA		NA	NA	NA	NA	NA	NA	NA	NA	NA	NA	NA	NA	NA	NA	NA	NA	NA		NA		NA	NA	NA			NA		PLCB2
26038090	cg01973676	0.2925677	0.5488294	-0.2562616	-3.551.376	3.06E-36	NA	NA	NA	NA		NA		NA	NA	NA	NA	NA	NA	NA	NA	NA	NA	NA	NA	NA	NA	NA	NA	NA		NA		NA	NA	NA			NA		CUX1
26038090	cg24662666	0.2160511	0.4722789	-0.2562278	-3.551.376	3.06E-36	NA	NA	NA	NA		NA		NA	NA	NA	NA	NA	NA	NA	NA	NA	NA	NA	NA	NA	NA	NA	NA	NA		NA		NA	NA	NA			NA		LOC282997
26038090	cg22666103	0.2792473	0.5353859	-0.2561386	-3.551.376	3.06E-36	NA	NA	NA	NA		NA		NA	NA	NA	NA	NA	NA	NA	NA	NA	NA	NA	NA	NA	NA	NA	NA	NA		NA		NA	NA	NA			NA		ADD3
26038090	cg09767076	0.1954292	0.4514985	-0.2560694	-3.551.376	3.06E-36	NA	NA	NA	NA		NA		NA	NA	NA	NA	NA	NA	NA	NA	NA	NA	NA	NA	NA	NA	NA	NA	NA		NA		NA	NA	NA			NA		ATP6V0A2
26038090	cg18637383	0.2778673	0.5339259	-0.2560586	-3.551.376	3.06E-36	NA	NA	NA	NA		NA		NA	NA	NA	NA	NA	NA	NA	NA	NA	NA	NA	NA	NA	NA	NA	NA	NA		NA		NA	NA	NA			NA		HEATR5B
26038090	cg13626582	0.4679955	0.7240452	-0.2560497	-3.551.376	3.06E-36	NA	NA	NA	NA		NA		NA	NA	NA	NA	NA	NA	NA	NA	NA	NA	NA	NA	NA	NA	NA	NA	NA		NA		NA	NA	NA			NA		LOC283663
26038090	cg21121843	0.4123993	0.6682853	-0.2558859	-3.551.376	3.06E-36	NA	NA	NA	NA		NA		NA	NA	NA	NA	NA	NA	NA	NA	NA	NA	NA	NA	NA	NA	NA	NA	NA		NA		NA	NA	NA			NA		HTT
26038090	cg21076680	0.2737435	0.5295355	-0.2557919	-3.551.376	3.06E-36	NA	NA	NA	NA		NA		NA	NA	NA	NA	NA	NA	NA	NA	NA	NA	NA	NA	NA	NA	NA	NA	NA		NA		NA	NA	NA			NA
26038090	cg19966212	0.2733608	0.5291197	-0.2557589	-3.551.376	3.06E-36	NA	NA	NA	NA		NA		NA	NA	NA	NA	NA	NA	NA	NA	NA	NA	NA	NA	NA	NA	NA	NA	NA		NA		NA	NA	NA			NA		CD74
26038090	cg04731861	0.4132442	0.6689776	-0.2557334	-3.551.376	3.06E-36	NA	NA	NA	NA		NA		NA	NA	NA	NA	NA	NA	NA	NA	NA	NA	NA	NA	NA	NA	NA	NA	NA		NA		NA	NA	NA			NA		ARPC2
26038090	cg16472369	0.2807466	0.5363376	-0.255591	-3.551.376	3.06E-36	NA	NA	NA	NA		NA		NA	NA	NA	NA	NA	NA	NA	NA	NA	NA	NA	NA	NA	NA	NA	NA	NA		NA		NA	NA	NA			NA		ARRB2
26038090	cg14743346	0.5253831	0.7807773	-0.2553943	-3.551.376	3.06E-36	NA	NA	NA	NA		NA		NA	NA	NA	NA	NA	NA	NA	NA	NA	NA	NA	NA	NA	NA	NA	NA	NA		NA		NA	NA	NA			NA		DERL1
26038090	cg05249479	0.3851955	0.6405298	-0.2553343	-3.551.376	3.06E-36	NA	NA	NA	NA		NA		NA	NA	NA	NA	NA	NA	NA	NA	NA	NA	NA	NA	NA	NA	NA	NA	NA		NA		NA	NA	NA			NA		EVL
26038090	cg21773646	0.5707622	0.826043	-0.2552808	-3.551.376	3.06E-36	NA	NA	NA	NA		NA		NA	NA	NA	NA	NA	NA	NA	NA	NA	NA	NA	NA	NA	NA	NA	NA	NA		NA		NA	NA	NA			NA		CCDC57
26038090	cg10728351	0.2593027	0.5145585	-0.2552558	-3.551.376	3.06E-36	NA	NA	NA	NA		NA		NA	NA	NA	NA	NA	NA	NA	NA	NA	NA	NA	NA	NA	NA	NA	NA	NA		NA		NA	NA	NA			NA
26038090	cg10102102	0.5628944	0.8181197	-0.2552253	-3.551.376	3.06E-36	NA	NA	NA	NA		NA		NA	NA	NA	NA	NA	NA	NA	NA	NA	NA	NA	NA	NA	NA	NA	NA	NA		NA		NA	NA	NA			NA
26038090	cg20313856	0.568775	0.8239291	-0.2551541	-3.551.376	3.06E-36	NA	NA	NA	NA		NA		NA	NA	NA	NA	NA	NA	NA	NA	NA	NA	NA	NA	NA	NA	NA	NA	NA		NA		NA	NA	NA			NA		HNRPLL
26038090	cg04945753	0.5758138	0.8309447	-0.2551309	-3.551.376	3.06E-36	NA	NA	NA	NA		NA		NA	NA	NA	NA	NA	NA	NA	NA	NA	NA	NA	NA	NA	NA	NA	NA	NA		NA		NA	NA	NA			NA		SPATS2L
26038090	cg20380468	0.4870308	0.7421464	-0.2551156	-3.551.376	3.06E-36	NA	NA	NA	NA		NA		NA	NA	NA	NA	NA	NA	NA	NA	NA	NA	NA	NA	NA	NA	NA	NA	NA		NA		NA	NA	NA			NA		FYB
26038090	cg15636887	0.5760319	0.8311059	-0.2550741	-3.551.376	3.06E-36	NA	NA	NA	NA		NA		NA	NA	NA	NA	NA	NA	NA	NA	NA	NA	NA	NA	NA	NA	NA	NA	NA		NA		NA	NA	NA			NA		ZPBP2
26038090	cg10423607	0.2218074	0.4767024	-0.254895	-3.551.376	3.06E-36	NA	NA	NA	NA		NA		NA	NA	NA	NA	NA	NA	NA	NA	NA	NA	NA	NA	NA	NA	NA	NA	NA		NA		NA	NA	NA			NA		CPA6
26038090	cg25249713	0.5692937	0.8239336	-0.2546399	-3.551.376	3.06E-36	NA	NA	NA	NA		NA		NA	NA	NA	NA	NA	NA	NA	NA	NA	NA	NA	NA	NA	NA	NA	NA	NA		NA		NA	NA	NA			NA		WDR17
26038090	cg27296413	0.3625019	0.617135	-0.2546331	-3.549.356	3.21E-36	NA	NA	NA	NA		NA		NA	NA	NA	NA	NA	NA	NA	NA	NA	NA	NA	NA	NA	NA	NA	NA	NA		NA		NA	NA	NA			NA		AIM2
26038090	cg27604402	0.3161606	0.5706426	-0.254482	-3.551.376	3.06E-36	NA	NA	NA	NA		NA		NA	NA	NA	NA	NA	NA	NA	NA	NA	NA	NA	NA	NA	NA	NA	NA	NA		NA		NA	NA	NA			NA		LSM2
26038090	cg09712306	0.381312	0.6357429	-0.2544309	-3.551.376	3.06E-36	NA	NA	NA	NA		NA		NA	NA	NA	NA	NA	NA	NA	NA	NA	NA	NA	NA	NA	NA	NA	NA	NA		NA		NA	NA	NA			NA		AURKA
26038090	cg09264140	0.3513887	0.6057146	-0.2543259	-3.536.955	4.27E-36	NA	NA	NA	NA		NA		NA	NA	NA	NA	NA	NA	NA	NA	NA	NA	NA	NA	NA	NA	NA	NA	NA		NA		NA	NA	NA			NA		FMNL1
26038090	cg01004382	0.3662602	0.6204403	-0.2541801	-3.537.225	4.24E-36	NA	NA	NA	NA		NA		NA	NA	NA	NA	NA	NA	NA	NA	NA	NA	NA	NA	NA	NA	NA	NA	NA		NA		NA	NA	NA			NA		STAT4
26038090	cg12991306	0.3934745	0.6474824	-0.2540079	-3.551.376	3.06E-36	NA	NA	NA	NA		NA		NA	NA	NA	NA	NA	NA	NA	NA	NA	NA	NA	NA	NA	NA	NA	NA	NA		NA		NA	NA	NA			NA		C8orf80
26038090	cg05570258	0.2807343	0.5344611	-0.2537269	-3.551.376	3.06E-36	NA	NA	NA	NA		NA		NA	NA	NA	NA	NA	NA	NA	NA	NA	NA	NA	NA	NA	NA	NA	NA	NA		NA		NA	NA	NA			NA		FLJ23834
26038090	cg11257728	0.3244489	0.578034	-0.2535851	-3.528.188	5.23E-36	NA	NA	NA	NA		NA		NA	NA	NA	NA	NA	NA	NA	NA	NA	NA	NA	NA	NA	NA	NA	NA	NA		NA		NA	NA	NA			NA		PARVG
26038090	cg10547050	0.1523434	0.4058707	-0.2535273	-3.551.376	3.06E-36	NA	NA	NA	NA		NA		NA	NA	NA	NA	NA	NA	NA	NA	NA	NA	NA	NA	NA	NA	NA	NA	NA		NA		NA	NA	NA			NA		PHF12
26038090	cg07645228	0.3835195	0.6369049	-0.2533854	-352.873	5.16E-36	NA	NA	NA	NA		NA		NA	NA	NA	NA	NA	NA	NA	NA	NA	NA	NA	NA	NA	NA	NA	NA	NA		NA		NA	NA	NA			NA		GTF2IRD1
26038090	cg00450164	0.2384445	0.4917994	-0.2533549	-3.551.376	3.06E-36	NA	NA	NA	NA		NA		NA	NA	NA	NA	NA	NA	NA	NA	NA	NA	NA	NA	NA	NA	NA	NA	NA		NA		NA	NA	NA			NA		TRAF3IP3
26038090	cg27449150	0.3278724	0.581216	-0.2533437	-3.517.379	6.70E-36	NA	NA	NA	NA		NA		NA	NA	NA	NA	NA	NA	NA	NA	NA	NA	NA	NA	NA	NA	NA	NA	NA		NA		NA	NA	NA			NA
26038090	cg03459656	0.3573441	0.61052	-0.2531759	-3.502.049	9.54E-36	NA	NA	NA	NA		NA		NA	NA	NA	NA	NA	NA	NA	NA	NA	NA	NA	NA	NA	NA	NA	NA	NA		NA		NA	NA	NA			NA		ITGA2B
26038090	cg13681468	0.5348228	0.7879168	-0.253094	-3.551.376	3.06E-36	NA	NA	NA	NA		NA		NA	NA	NA	NA	NA	NA	NA	NA	NA	NA	NA	NA	NA	NA	NA	NA	NA		NA		NA	NA	NA			NA		GPRIN3
26038090	cg00166343	0.3724347	0.625513	-0.2530783	-3.507.181	8.48E-36	NA	NA	NA	NA		NA		NA	NA	NA	NA	NA	NA	NA	NA	NA	NA	NA	NA	NA	NA	NA	NA	NA		NA		NA	NA	NA			NA		CRLF3
26038090	cg02402436	0.4952307	0.7482026	-0.2529718	-3.551.376	3.06E-36	NA	NA	NA	NA		NA		NA	NA	NA	NA	NA	NA	NA	NA	NA	NA	NA	NA	NA	NA	NA	NA	NA		NA		NA	NA	NA			NA		LTA
26038090	cg19219778	0.2418265	0.4947641	-0.2529377	-3.551.376	3.06E-36	NA	NA	NA	NA		NA		NA	NA	NA	NA	NA	NA	NA	NA	NA	NA	NA	NA	NA	NA	NA	NA	NA		NA		NA	NA	NA			NA		KIAA0748
26038090	cg09678939	0.2769396	0.5297965	-0.2528569	-3.551.376	3.06E-36	NA	NA	NA	NA		NA		NA	NA	NA	NA	NA	NA	NA	NA	NA	NA	NA	NA	NA	NA	NA	NA	NA		NA		NA	NA	NA			NA		ZC3H12D
26038090	cg06499262	0.3515248	0.6042961	-0.2527713	-3.488.857	1.29E-35	NA	NA	NA	NA		NA		NA	NA	NA	NA	NA	NA	NA	NA	NA	NA	NA	NA	NA	NA	NA	NA	NA		NA		NA	NA	NA			NA		NFAT5
26038090	cg21954370	0.2712387	0.5236915	-0.2524528	-3.551.376	3.06E-36	NA	NA	NA	NA		NA		NA	NA	NA	NA	NA	NA	NA	NA	NA	NA	NA	NA	NA	NA	NA	NA	NA		NA		NA	NA	NA			NA
26038090	cg07516148	0.1888943	0.4413373	-0.252443	-3.551.376	3.06E-36	NA	NA	NA	NA		NA		NA	NA	NA	NA	NA	NA	NA	NA	NA	NA	NA	NA	NA	NA	NA	NA	NA		NA		NA	NA	NA			NA		TAGAP
26038090	cg03995631	0.4240866	0.6764298	-0.2523432	-3.551.376	3.06E-36	NA	NA	NA	NA		NA		NA	NA	NA	NA	NA	NA	NA	NA	NA	NA	NA	NA	NA	NA	NA	NA	NA		NA		NA	NA	NA			NA		BTLA
26038090	cg21057323	0.5202519	0.7725194	-0.2522675	-3.551.376	3.06E-36	NA	NA	NA	NA		NA		NA	NA	NA	NA	NA	NA	NA	NA	NA	NA	NA	NA	NA	NA	NA	NA	NA		NA		NA	NA	NA			NA		CDC42BPB
26038090	cg17799287	0.3003122	0.5522897	-0.2519775	-3.517.447	6.69E-36	NA	NA	NA	NA		NA		NA	NA	NA	NA	NA	NA	NA	NA	NA	NA	NA	NA	NA	NA	NA	NA	NA		NA		NA	NA	NA			NA		MIR19A	MIR17HG	MIR17	MIR18A
26038090	cg19021985	0.4130906	0.6649769	-0.2518863	-3.536.441	4.32E-36	NA	NA	NA	NA		NA		NA	NA	NA	NA	NA	NA	NA	NA	NA	NA	NA	NA	NA	NA	NA	NA	NA		NA		NA	NA	NA			NA		PPP3CC
26038090	cg20427318	0.4252011	0.676998	-0.2517968	-3.551.376	3.06E-36	NA	NA	NA	NA		NA		NA	NA	NA	NA	NA	NA	NA	NA	NA	NA	NA	NA	NA	NA	NA	NA	NA		NA		NA	NA	NA			NA
26038090	cg00806644	0.3377585	0.5895497	-0.2517912	-3.462.715	2.36E-35	NA	NA	NA	NA		NA		NA	NA	NA	NA	NA	NA	NA	NA	NA	NA	NA	NA	NA	NA	NA	NA	NA		NA		NA	NA	NA			NA
26038090	cg17349352	0.3489575	0.6006082	-0.2516507	-3.454.614	2.84E-35	NA	NA	NA	NA		NA		NA	NA	NA	NA	NA	NA	NA	NA	NA	NA	NA	NA	NA	NA	NA	NA	NA		NA		NA	NA	NA			NA		CCM2
26038090	cg04387347	0.5749272	0.826523	-0.2515959	-3.551.376	3.06E-36	NA	NA	NA	NA		NA		NA	NA	NA	NA	NA	NA	NA	NA	NA	NA	NA	NA	NA	NA	NA	NA	NA		NA		NA	NA	NA			NA		ZFPM1
26038090	cg22293458	0.1923077	0.4437322	-0.2514245	-3.551.376	3.06E-36	NA	NA	NA	NA		NA		NA	NA	NA	NA	NA	NA	NA	NA	NA	NA	NA	NA	NA	NA	NA	NA	NA		NA		NA	NA	NA			NA
26038090	cg05068848	0.223758	0.4751671	-0.2514091	-3.551.376	3.06E-36	NA	NA	NA	NA		NA		NA	NA	NA	NA	NA	NA	NA	NA	NA	NA	NA	NA	NA	NA	NA	NA	NA		NA		NA	NA	NA			NA
26038090	cg05564251	0.5079714	0.7593088	-0.2513374	-3.551.376	3.06E-36	NA	NA	NA	NA		NA		NA	NA	NA	NA	NA	NA	NA	NA	NA	NA	NA	NA	NA	NA	NA	NA	NA		NA		NA	NA	NA			NA		SP140
26038090	cg17464436	0.3678169	0.6190631	-0.2512463	-3.446.813	3.40E-35	NA	NA	NA	NA		NA		NA	NA	NA	NA	NA	NA	NA	NA	NA	NA	NA	NA	NA	NA	NA	NA	NA		NA		NA	NA	NA			NA		FAM129A
26038090	cg23825480	0.6335756	0.8848091	-0.2512336	-3.551.376	3.06E-36	NA	NA	NA	NA		NA		NA	NA	NA	NA	NA	NA	NA	NA	NA	NA	NA	NA	NA	NA	NA	NA	NA		NA		NA	NA	NA			NA		MORC2
26038090	cg02722633	0.3939364	0.6451202	-0.2511838	-3.474.384	1.80E-35	NA	NA	NA	NA		NA		NA	NA	NA	NA	NA	NA	NA	NA	NA	NA	NA	NA	NA	NA	NA	NA	NA		NA		NA	NA	NA			NA		ARHGAP26
26038090	cg01076704	0.3005616	0.5517242	-0.2511626	-3.492.495	1.19E-35	NA	NA	NA	NA		NA		NA	NA	NA	NA	NA	NA	NA	NA	NA	NA	NA	NA	NA	NA	NA	NA	NA		NA		NA	NA	NA			NA
26038090	cg03035162	0.5154723	0.7666014	-0.2511292	-3.551.376	3.06E-36	NA	NA	NA	NA		NA		NA	NA	NA	NA	NA	NA	NA	NA	NA	NA	NA	NA	NA	NA	NA	NA	NA		NA		NA	NA	NA			NA
26038090	cg21090033	0.5362701	0.7873464	-0.2510763	-3.551.376	3.06E-36	NA	NA	NA	NA		NA		NA	NA	NA	NA	NA	NA	NA	NA	NA	NA	NA	NA	NA	NA	NA	NA	NA		NA		NA	NA	NA			NA		TM4SF19
26038090	cg00539174	0.611178	0.8622246	-0.2510467	-3.551.376	3.06E-36	NA	NA	NA	NA		NA		NA	NA	NA	NA	NA	NA	NA	NA	NA	NA	NA	NA	NA	NA	NA	NA	NA		NA		NA	NA	NA			NA		CTSZ
26038090	cg01519261	0.3363329	0.5872652	-0.2509323	-3.437.544	4.21E-35	NA	NA	NA	NA		NA		NA	NA	NA	NA	NA	NA	NA	NA	NA	NA	NA	NA	NA	NA	NA	NA	NA		NA		NA	NA	NA			NA		RUNX1
26038090	cg11610626	0.4182563	0.6690295	-0.2507732	-3.513.524	7.32E-36	NA	NA	NA	NA		NA		NA	NA	NA	NA	NA	NA	NA	NA	NA	NA	NA	NA	NA	NA	NA	NA	NA		NA		NA	NA	NA			NA		THEMIS
26038090	cg07274406	0.3167637	0.5675318	-0.2507681	-3.452.529	2.98E-35	NA	NA	NA	NA		NA		NA	NA	NA	NA	NA	NA	NA	NA	NA	NA	NA	NA	NA	NA	NA	NA	NA		NA		NA	NA	NA			NA		ITGB2
26038090	cg24954967	0.4888058	0.7395393	-0.2507335	-3.551.376	3.06E-36	NA	NA	NA	NA		NA		NA	NA	NA	NA	NA	NA	NA	NA	NA	NA	NA	NA	NA	NA	NA	NA	NA		NA		NA	NA	NA			NA
26038090	cg05094429	0.5446081	0.7952869	-0.2506788	-3.551.376	3.06E-36	NA	NA	NA	NA		NA		NA	NA	NA	NA	NA	NA	NA	NA	NA	NA	NA	NA	NA	NA	NA	NA	NA		NA		NA	NA	NA			NA		CCR6
26038090	cg12691330	0.4692819	0.719952	-0.2506701	-3.551.376	3.06E-36	NA	NA	NA	NA		NA		NA	NA	NA	NA	NA	NA	NA	NA	NA	NA	NA	NA	NA	NA	NA	NA	NA		NA		NA	NA	NA			NA		SYTL3
26038090	cg07658646	0.5022336	0.7527595	-0.2505259	-3.551.376	3.06E-36	NA	NA	NA	NA		NA		NA	NA	NA	NA	NA	NA	NA	NA	NA	NA	NA	NA	NA	NA	NA	NA	NA		NA		NA	NA	NA			NA		PRR4
26038090	cg26185620	0.461795	0.7123138	-0.2505189	-3.551.376	3.06E-36	NA	NA	NA	NA		NA		NA	NA	NA	NA	NA	NA	NA	NA	NA	NA	NA	NA	NA	NA	NA	NA	NA		NA		NA	NA	NA			NA
26038090	cg17143376	0.4609383	0.7113266	-0.2503883	-3.551.376	3.06E-36	NA	NA	NA	NA		NA		NA	NA	NA	NA	NA	NA	NA	NA	NA	NA	NA	NA	NA	NA	NA	NA	NA		NA		NA	NA	NA			NA		PAOX
26038090	cg22309950	0.4061488	0.6565337	-0.250385	-3.472.081	1.90E-35	NA	NA	NA	NA		NA		NA	NA	NA	NA	NA	NA	NA	NA	NA	NA	NA	NA	NA	NA	NA	NA	NA		NA		NA	NA	NA			NA		CD28
26038090	cg23654401	0.2296811	0.4798764	-0.2501953	-3.551.376	3.06E-36	NA	NA	NA	NA		NA		NA	NA	NA	NA	NA	NA	NA	NA	NA	NA	NA	NA	NA	NA	NA	NA	NA		NA		NA	NA	NA			NA		VOPP1
26038090	cg00146027	0.457224	0.70733	-0.250106	-3.551.376	3.06E-36	NA	NA	NA	NA		NA		NA	NA	NA	NA	NA	NA	NA	NA	NA	NA	NA	NA	NA	NA	NA	NA	NA		NA		NA	NA	NA			NA
26038090	cg11946459	0.4577011	0.7076681	-0.249967	-3.551.376	3.06E-36	NA	NA	NA	NA		NA		NA	NA	NA	NA	NA	NA	NA	NA	NA	NA	NA	NA	NA	NA	NA	NA	NA		NA		NA	NA	NA			NA		HLA-A
26038090	cg17306740	0.188982	0.4388622	-0.2498802	-3.551.376	3.06E-36	NA	NA	NA	NA		NA		NA	NA	NA	NA	NA	NA	NA	NA	NA	NA	NA	NA	NA	NA	NA	NA	NA		NA		NA	NA	NA			NA		ZBP1
26038090	cg21348406	0.3440374	0.5938488	-0.2498114	-3.399.962	1.00E-34	NA	NA	NA	NA		NA		NA	NA	NA	NA	NA	NA	NA	NA	NA	NA	NA	NA	NA	NA	NA	NA	NA		NA		NA	NA	NA			NA
26038090	cg23580725	0.4593999	0.70899	-0.2495902	-3.551.376	3.06E-36	NA	NA	NA	NA		NA		NA	NA	NA	NA	NA	NA	NA	NA	NA	NA	NA	NA	NA	NA	NA	NA	NA		NA		NA	NA	NA			NA		BCL11B
26038090	cg06942450	0.5892057	0.8387915	-0.2495859	-3.551.376	3.06E-36	NA	NA	NA	NA		NA		NA	NA	NA	NA	NA	NA	NA	NA	NA	NA	NA	NA	NA	NA	NA	NA	NA		NA		NA	NA	NA			NA		CTSZ
26038090	cg03356026	0.4810457	0.7305791	-0.2495335	-3.551.376	3.06E-36	NA	NA	NA	NA		NA		NA	NA	NA	NA	NA	NA	NA	NA	NA	NA	NA	NA	NA	NA	NA	NA	NA		NA		NA	NA	NA			NA		TBL1XR1
26038090	cg15881332	0.2834993	0.5329593	-0.24946	-3.483.279	1.47E-35	NA	NA	NA	NA		NA		NA	NA	NA	NA	NA	NA	NA	NA	NA	NA	NA	NA	NA	NA	NA	NA	NA		NA		NA	NA	NA			NA		PIK3CG
26038090	cg06636678	0.2974045	0.5468539	-0.2494494	-3.448.207	3.30E-35	NA	NA	NA	NA		NA		NA	NA	NA	NA	NA	NA	NA	NA	NA	NA	NA	NA	NA	NA	NA	NA	NA		NA		NA	NA	NA			NA
26038090	cg17311865	0.6525092	0.9018637	-0.2493545	-3.551.376	3.06E-36	NA	NA	NA	NA		NA		NA	NA	NA	NA	NA	NA	NA	NA	NA	NA	NA	NA	NA	NA	NA	NA	NA		NA		NA	NA	NA			NA
26038090	cg01843506	0.357262	0.606599	-0.249337	-3.384.374	1.43E-34	NA	NA	NA	NA		NA		NA	NA	NA	NA	NA	NA	NA	NA	NA	NA	NA	NA	NA	NA	NA	NA	NA		NA		NA	NA	NA			NA		CCR4
26038090	cg26723524	0.1842689	0.4335064	-0.2492376	-3.551.376	3.06E-36	NA	NA	NA	NA		NA		NA	NA	NA	NA	NA	NA	NA	NA	NA	NA	NA	NA	NA	NA	NA	NA	NA		NA		NA	NA	NA			NA		LOC349114
26038090	cg18696027	0.4151495	0.6642277	-0.2490782	-3.450.898	3.10E-35	NA	NA	NA	NA		NA		NA	NA	NA	NA	NA	NA	NA	NA	NA	NA	NA	NA	NA	NA	NA	NA	NA		NA		NA	NA	NA			NA		B2M
26038090	cg07381806	0.4364986	0.6853848	-0.2488863	-3.506.725	8.57E-36	NA	NA	NA	NA		NA		NA	NA	NA	NA	NA	NA	NA	NA	NA	NA	NA	NA	NA	NA	NA	NA	NA		NA		NA	NA	NA			NA		MOBKL2A
26038090	cg03917473	0.5164776	0.7651504	-0.2486728	-3.551.376	3.06E-36	NA	NA	NA	NA		NA		NA	NA	NA	NA	NA	NA	NA	NA	NA	NA	NA	NA	NA	NA	NA	NA	NA		NA		NA	NA	NA			NA
26038090	cg05387269	0.4095638	0.6580112	-0.2484474	-3.417.829	6.63E-35	NA	NA	NA	NA		NA		NA	NA	NA	NA	NA	NA	NA	NA	NA	NA	NA	NA	NA	NA	NA	NA	NA		NA		NA	NA	NA			NA
26038090	cg23797100	0.2862984	0.534618	-0.2483196	-3.441.914	3.81E-35	NA	NA	NA	NA		NA		NA	NA	NA	NA	NA	NA	NA	NA	NA	NA	NA	NA	NA	NA	NA	NA	NA		NA		NA	NA	NA			NA		LAT
26038090	cg12806892	0.3711512	0.6194618	-0.2483107	-3.358.938	2.57E-34	NA	NA	NA	NA		NA		NA	NA	NA	NA	NA	NA	NA	NA	NA	NA	NA	NA	NA	NA	NA	NA	NA		NA		NA	NA	NA			NA
26038090	cg22074858	0.2077764	0.4559958	-0.2482193	-3.551.376	3.06E-36	NA	NA	NA	NA		NA		NA	NA	NA	NA	NA	NA	NA	NA	NA	NA	NA	NA	NA	NA	NA	NA	NA		NA		NA	NA	NA			NA		GBP3
26038090	cg16643151	0.3052754	0.5534482	-0.2481728	-3.394.379	1.14E-34	NA	NA	NA	NA		NA		NA	NA	NA	NA	NA	NA	NA	NA	NA	NA	NA	NA	NA	NA	NA	NA	NA		NA		NA	NA	NA			NA		GRID1
26038090	cg00569276	0.3574952	0.6056494	-0.2481542	-334.87	3.26E-34	NA	NA	NA	NA		NA		NA	NA	NA	NA	NA	NA	NA	NA	NA	NA	NA	NA	NA	NA	NA	NA	NA		NA		NA	NA	NA			NA		PADI2
26038090	cg06559878	0.510191	0.7583396	-0.2481486	-3.551.376	3.06E-36	NA	NA	NA	NA		NA		NA	NA	NA	NA	NA	NA	NA	NA	NA	NA	NA	NA	NA	NA	NA	NA	NA		NA		NA	NA	NA			NA		ITK
26038090	cg27168493	0.3145745	0.5626431	-0.2480686	-337.547	1.76E-34	NA	NA	NA	NA		NA		NA	NA	NA	NA	NA	NA	NA	NA	NA	NA	NA	NA	NA	NA	NA	NA	NA		NA		NA	NA	NA			NA		IL23R
26038090	cg09501687	0.2104777	0.458525	-0.2480472	-3.551.376	3.06E-36	NA	NA	NA	NA		NA		NA	NA	NA	NA	NA	NA	NA	NA	NA	NA	NA	NA	NA	NA	NA	NA	NA		NA		NA	NA	NA			NA		C5orf62
26038090	cg02984092	0.3490713	0.59689	-0.2478187	-3.338.834	4.09E-34	NA	NA	NA	NA		NA		NA	NA	NA	NA	NA	NA	NA	NA	NA	NA	NA	NA	NA	NA	NA	NA	NA		NA		NA	NA	NA			NA
26038090	cg10902549	0.4340965	0.6818359	-0.2477394	-3.461.219	2.44E-35	NA	NA	NA	NA		NA		NA	NA	NA	NA	NA	NA	NA	NA	NA	NA	NA	NA	NA	NA	NA	NA	NA		NA		NA	NA	NA			NA		PAOX
26038090	cg16597045	0.396106	0.6438184	-0.2477124	-3.369.122	2.04E-34	NA	NA	NA	NA		NA		NA	NA	NA	NA	NA	NA	NA	NA	NA	NA	NA	NA	NA	NA	NA	NA	NA		NA		NA	NA	NA			NA		C1orf200	PIK3CD
26038090	cg19034132	0.3554546	0.6031381	-0.2476836	-3.334.367	4.53E-34	NA	NA	NA	NA		NA		NA	NA	NA	NA	NA	NA	NA	NA	NA	NA	NA	NA	NA	NA	NA	NA	NA		NA		NA	NA	NA			NA
26038090	cg05517541	0.4087411	0.6563795	-0.2476383	-3.390.515	1.24E-34	NA	NA	NA	NA		NA		NA	NA	NA	NA	NA	NA	NA	NA	NA	NA	NA	NA	NA	NA	NA	NA	NA		NA		NA	NA	NA			NA		FYN
26038090	cg03055671	0.2174633	0.4648926	-0.2474293	-3.551.376	3.06E-36	NA	NA	NA	NA		NA		NA	NA	NA	NA	NA	NA	NA	NA	NA	NA	NA	NA	NA	NA	NA	NA	NA		NA		NA	NA	NA			NA		TNFSF10
26038090	cg23114964	0.2027172	0.4500209	-0.2473037	-3.551.376	3.06E-36	NA	NA	NA	NA		NA		NA	NA	NA	NA	NA	NA	NA	NA	NA	NA	NA	NA	NA	NA	NA	NA	NA		NA		NA	NA	NA			NA		HIVEP3
26038090	cg18625627	0.2816481	0.5288662	-0.2472181	-342.244	5.96E-35	NA	NA	NA	NA		NA		NA	NA	NA	NA	NA	NA	NA	NA	NA	NA	NA	NA	NA	NA	NA	NA	NA		NA		NA	NA	NA			NA		TSHR
26038090	cg24612198	0.6195768	0.8666881	-0.2471113	-3.551.376	3.06E-36	NA	NA	NA	NA		NA		NA	NA	NA	NA	NA	NA	NA	NA	NA	NA	NA	NA	NA	NA	NA	NA	NA		NA		NA	NA	NA			NA		CD3E
26038090	cg13007871	0.3292977	0.5764004	-0.2471027	-3.328.852	5.15E-34	NA	NA	NA	NA		NA		NA	NA	NA	NA	NA	NA	NA	NA	NA	NA	NA	NA	NA	NA	NA	NA	NA		NA		NA	NA	NA			NA		HLA-E
26038090	cg03569637	0.2868951	0.5339255	-0.2470305	-3.402.491	9.44E-35	NA	NA	NA	NA		NA		NA	NA	NA	NA	NA	NA	NA	NA	NA	NA	NA	NA	NA	NA	NA	NA	NA		NA		NA	NA	NA			NA		LOC100233209	FAM113B
26038090	cg13810673	0.3120421	0.5590721	-0.24703	-3.348.928	3.24E-34	NA	NA	NA	NA		NA		NA	NA	NA	NA	NA	NA	NA	NA	NA	NA	NA	NA	NA	NA	NA	NA	NA		NA		NA	NA	NA			NA		GPR65
26038090	cg22473770	0.2233696	0.4703454	-0.2469759	-3.551.376	3.06E-36	NA	NA	NA	NA		NA		NA	NA	NA	NA	NA	NA	NA	NA	NA	NA	NA	NA	NA	NA	NA	NA	NA		NA		NA	NA	NA			NA		EVI2A	NF1
26038090	cg13014558	0.2849023	0.5318496	-0.2469473	-3.405.421	8.83E-35	NA	NA	NA	NA		NA		NA	NA	NA	NA	NA	NA	NA	NA	NA	NA	NA	NA	NA	NA	NA	NA	NA		NA		NA	NA	NA			NA		CD6
26038090	cg04212021	0.3912489	0.6381677	-0.2469188	-3.337.256	4.24E-34	NA	NA	NA	NA		NA		NA	NA	NA	NA	NA	NA	NA	NA	NA	NA	NA	NA	NA	NA	NA	NA	NA		NA		NA	NA	NA			NA		MGAT1
26038090	cg18721397	0.4878393	0.734643	-0.2468037	-3.551.376	3.06E-36	NA	NA	NA	NA		NA		NA	NA	NA	NA	NA	NA	NA	NA	NA	NA	NA	NA	NA	NA	NA	NA	NA		NA		NA	NA	NA			NA		SUB1
26038090	cg00370106	0.2446192	0.4913696	-0.2467504	-3.545.633	3.50E-36	NA	NA	NA	NA		NA		NA	NA	NA	NA	NA	NA	NA	NA	NA	NA	NA	NA	NA	NA	NA	NA	NA		NA		NA	NA	NA			NA		SYTL3
26038090	cg02499214	0.4079615	0.65466	-0.2466986	-3.359.381	2.55E-34	NA	NA	NA	NA		NA		NA	NA	NA	NA	NA	NA	NA	NA	NA	NA	NA	NA	NA	NA	NA	NA	NA		NA		NA	NA	NA			NA		RHOF
26038090	cg11546385	0.2451674	0.4918359	-0.2466684	-3.540.725	3.92E-36	NA	NA	NA	NA		NA		NA	NA	NA	NA	NA	NA	NA	NA	NA	NA	NA	NA	NA	NA	NA	NA	NA		NA		NA	NA	NA			NA
26038090	cg00320216	0.6085405	0.8551988	-0.2466583	-3.551.376	3.06E-36	NA	NA	NA	NA		NA		NA	NA	NA	NA	NA	NA	NA	NA	NA	NA	NA	NA	NA	NA	NA	NA	NA		NA		NA	NA	NA			NA		ETS1
26038090	cg08480068	0.4202442	0.6668147	-0.2465706	-3.383.735	1.45E-34	NA	NA	NA	NA		NA		NA	NA	NA	NA	NA	NA	NA	NA	NA	NA	NA	NA	NA	NA	NA	NA	NA		NA		NA	NA	NA			NA		SPN
26038090	cg06632214	0.1641104	0.4106381	-0.2465277	-3.551.376	3.06E-36	NA	NA	NA	NA		NA		NA	NA	NA	NA	NA	NA	NA	NA	NA	NA	NA	NA	NA	NA	NA	NA	NA		NA		NA	NA	NA			NA		IFITM1
26038090	cg08279092	0.1157296	0.3621394	-0.2464098	-3.551.376	3.06E-36	NA	NA	NA	NA		NA		NA	NA	NA	NA	NA	NA	NA	NA	NA	NA	NA	NA	NA	NA	NA	NA	NA		NA		NA	NA	NA			NA		TCEB3
26038090	cg22325572	0.2562041	0.5025364	-0.2463322	-348.375	1.45E-35	NA	NA	NA	NA		NA		NA	NA	NA	NA	NA	NA	NA	NA	NA	NA	NA	NA	NA	NA	NA	NA	NA		NA		NA	NA	NA			NA		CD53
26038090	cg04244970	0.3349785	0.5812145	-0.246236	-3.298.503	1.04E-33	NA	NA	NA	NA		NA		NA	NA	NA	NA	NA	NA	NA	NA	NA	NA	NA	NA	NA	NA	NA	NA	NA		NA		NA	NA	NA			NA		SLAMF7
26038090	cg10518264	0.2898653	0.5360444	-0.2461791	-3.369.975	2.00E-34	NA	NA	NA	NA		NA		NA	NA	NA	NA	NA	NA	NA	NA	NA	NA	NA	NA	NA	NA	NA	NA	NA		NA		NA	NA	NA			NA		HLA-DMB
26038090	cg01255894	0.2542229	0.5003573	-0.2461344	-3.485.973	1.38E-35	NA	NA	NA	NA		NA		NA	NA	NA	NA	NA	NA	NA	NA	NA	NA	NA	NA	NA	NA	NA	NA	NA		NA		NA	NA	NA			NA		GATA3
26038090	cg04936619	0.3581067	0.6042054	-0.2460987	-3.287.256	1.34E-33	NA	NA	NA	NA		NA		NA	NA	NA	NA	NA	NA	NA	NA	NA	NA	NA	NA	NA	NA	NA	NA	NA		NA		NA	NA	NA			NA		C17orf75
26038090	cg19343707	0.3144791	0.5603185	-0.2458394	-3.310.269	7.89E-34	NA	NA	NA	NA		NA		NA	NA	NA	NA	NA	NA	NA	NA	NA	NA	NA	NA	NA	NA	NA	NA	NA		NA		NA	NA	NA			NA		TNFSF8
26038090	cg18642369	0.4188541	0.6646241	-0.24577	-3.354.931	2.82E-34	NA	NA	NA	NA		NA		NA	NA	NA	NA	NA	NA	NA	NA	NA	NA	NA	NA	NA	NA	NA	NA	NA		NA		NA	NA	NA			NA		DOCK9
26038090	cg25050392	0.6054018	0.8510159	-0.2456141	-3.551.376	3.06E-36	NA	NA	NA	NA		NA		NA	NA	NA	NA	NA	NA	NA	NA	NA	NA	NA	NA	NA	NA	NA	NA	NA		NA		NA	NA	NA			NA
26038090	cg06457633	0.2159712	0.4614069	-0.2454358	-3.551.376	3.06E-36	NA	NA	NA	NA		NA		NA	NA	NA	NA	NA	NA	NA	NA	NA	NA	NA	NA	NA	NA	NA	NA	NA		NA		NA	NA	NA			NA		APBB1IP
26038090	cg07156249	0.2811958	0.5265461	-0.2453502	-3.369.328	2.03E-34	NA	NA	NA	NA		NA		NA	NA	NA	NA	NA	NA	NA	NA	NA	NA	NA	NA	NA	NA	NA	NA	NA		NA		NA	NA	NA			NA		PSMB9	TAP1
26038090	cg06640822	0.5363634	0.7816539	-0.2452905	-3.551.376	3.06E-36	NA	NA	NA	NA		NA		NA	NA	NA	NA	NA	NA	NA	NA	NA	NA	NA	NA	NA	NA	NA	NA	NA		NA		NA	NA	NA			NA		RUNX3
26038090	cg03776194	0.5393925	0.7845873	-0.2451948	-3.551.376	3.06E-36	NA	NA	NA	NA		NA		NA	NA	NA	NA	NA	NA	NA	NA	NA	NA	NA	NA	NA	NA	NA	NA	NA		NA		NA	NA	NA			NA		RNF166
26038090	cg22730029	0.2079788	0.4529375	-0.2449586	-3.551.376	3.06E-36	NA	NA	NA	NA		NA		NA	NA	NA	NA	NA	NA	NA	NA	NA	NA	NA	NA	NA	NA	NA	NA	NA		NA		NA	NA	NA			NA		ELF1
26038090	cg10968944	0.2673228	0.5122076	-0.2448848	-3.399.968	1.00E-34	NA	NA	NA	NA		NA		NA	NA	NA	NA	NA	NA	NA	NA	NA	NA	NA	NA	NA	NA	NA	NA	NA		NA		NA	NA	NA			NA
26038090	cg19505827	0.2694812	0.5142977	-0.2448165	-3.390.578	1.24E-34	NA	NA	NA	NA		NA		NA	NA	NA	NA	NA	NA	NA	NA	NA	NA	NA	NA	NA	NA	NA	NA	NA		NA		NA	NA	NA			NA		TSPAN32	C11orf21
26038090	cg16474725	0.3075199	0.552308	-0.2447881	-3.291.412	1.22E-33	NA	NA	NA	NA		NA		NA	NA	NA	NA	NA	NA	NA	NA	NA	NA	NA	NA	NA	NA	NA	NA	NA		NA		NA	NA	NA			NA		CLIC5
26038090	cg07151117	0.3271599	0.5719141	-0.2447542	-3.262.274	2.38E-33	NA	NA	NA	NA		NA		NA	NA	NA	NA	NA	NA	NA	NA	NA	NA	NA	NA	NA	NA	NA	NA	NA		NA		NA	NA	NA			NA		DUSP4
26038090	cg12192582	0.473344	0.7179652	-0.2446212	-3.515.281	7.03E-36	NA	NA	NA	NA		NA		NA	NA	NA	NA	NA	NA	NA	NA	NA	NA	NA	NA	NA	NA	NA	NA	NA		NA		NA	NA	NA			NA		ELMO1
26038090	cg06516865	0.3182092	0.5627596	-0.2445505	-326.736	2.12E-33	NA	NA	NA	NA		NA		NA	NA	NA	NA	NA	NA	NA	NA	NA	NA	NA	NA	NA	NA	NA	NA	NA		NA		NA	NA	NA			NA		ETV6
26038090	cg11453076	0.3424087	0.5869274	-0.2445187	-324.36	3.66E-33	NA	NA	NA	NA		NA		NA	NA	NA	NA	NA	NA	NA	NA	NA	NA	NA	NA	NA	NA	NA	NA	NA		NA		NA	NA	NA			NA
26038090	cg05106502	0.4338695	0.6783061	-0.2444366	-3.353.999	2.88E-34	NA	NA	NA	NA		NA		NA	NA	NA	NA	NA	NA	NA	NA	NA	NA	NA	NA	NA	NA	NA	NA	NA		NA		NA	NA	NA			NA		SKAP1
26038090	cg26379822	0.4606578	0.7050254	-0.2443676	-3.448.943	3.24E-35	NA	NA	NA	NA		NA		NA	NA	NA	NA	NA	NA	NA	NA	NA	NA	NA	NA	NA	NA	NA	NA	NA		NA		NA	NA	NA			NA
26038090	cg20207567	0.3518604	0.5961261	-0.2442657	-3.233.194	4.66E-33	NA	NA	NA	NA		NA		NA	NA	NA	NA	NA	NA	NA	NA	NA	NA	NA	NA	NA	NA	NA	NA	NA		NA		NA	NA	NA			NA		NEIL2
26038090	cg16501560	0.5265661	0.7707574	-0.2441912	-3.551.376	3.06E-36	NA	NA	NA	NA		NA		NA	NA	NA	NA	NA	NA	NA	NA	NA	NA	NA	NA	NA	NA	NA	NA	NA		NA		NA	NA	NA			NA		KRTAP12-3	C21orf29
26038090	cg22153728	0.3960685	0.640192	-0.2441236	-3.258.882	2.58E-33	NA	NA	NA	NA		NA		NA	NA	NA	NA	NA	NA	NA	NA	NA	NA	NA	NA	NA	NA	NA	NA	NA		NA		NA	NA	NA			NA		RUNX3
26038090	cg03518729	0.3401168	0.5842018	-0.244085	-3.232.183	4.77E-33	NA	NA	NA	NA		NA		NA	NA	NA	NA	NA	NA	NA	NA	NA	NA	NA	NA	NA	NA	NA	NA	NA		NA		NA	NA	NA			NA
26038090	cg07041323	0.2988641	0.5427447	-0.2438806	-3.282.428	1.50E-33	NA	NA	NA	NA		NA		NA	NA	NA	NA	NA	NA	NA	NA	NA	NA	NA	NA	NA	NA	NA	NA	NA		NA		NA	NA	NA			NA		LAT
26038090	cg02606840	0.3807123	0.6245828	-0.2438704	-3.232.652	4.71E-33	NA	NA	NA	NA		NA		NA	NA	NA	NA	NA	NA	NA	NA	NA	NA	NA	NA	NA	NA	NA	NA	NA		NA		NA	NA	NA			NA		MGAT4A
26038090	cg11430077	0.3833666	0.627185	-0.2438183	-3.233.652	4.61E-33	NA	NA	NA	NA		NA		NA	NA	NA	NA	NA	NA	NA	NA	NA	NA	NA	NA	NA	NA	NA	NA	NA		NA		NA	NA	NA			NA		GATA3
26038090	cg05731218	0.5955041	0.8392966	-0.2437925	-3.551.376	3.06E-36	NA	NA	NA	NA		NA		NA	NA	NA	NA	NA	NA	NA	NA	NA	NA	NA	NA	NA	NA	NA	NA	NA		NA		NA	NA	NA			NA
26038090	cg17726575	0.2987186	0.5423769	-0.2436583	-3.276.356	1.72E-33	NA	NA	NA	NA		NA		NA	NA	NA	NA	NA	NA	NA	NA	NA	NA	NA	NA	NA	NA	NA	NA	NA		NA		NA	NA	NA			NA		E2F6
26038090	cg22593342	0.460023	0.7036106	-0.2435876	-3.420.362	6.26E-35	NA	NA	NA	NA		NA		NA	NA	NA	NA	NA	NA	NA	NA	NA	NA	NA	NA	NA	NA	NA	NA	NA		NA		NA	NA	NA			NA		TSPAN14
26038090	cg02181920	0.5243358	0.7678572	-0.2435214	-3.551.376	3.06E-36	NA	NA	NA	NA		NA		NA	NA	NA	NA	NA	NA	NA	NA	NA	NA	NA	NA	NA	NA	NA	NA	NA		NA		NA	NA	NA			NA		TAP1
26038090	cg27415283	0.3289794	0.5722917	-0.2433123	-3.218.618	6.51E-33	NA	NA	NA	NA		NA		NA	NA	NA	NA	NA	NA	NA	NA	NA	NA	NA	NA	NA	NA	NA	NA	NA		NA		NA	NA	NA			NA		Sep 09
26038090	cg24441922	0.416965	0.6602713	-0.2433063	-3.273.463	1.84E-33	NA	NA	NA	NA		NA		NA	NA	NA	NA	NA	NA	NA	NA	NA	NA	NA	NA	NA	NA	NA	NA	NA		NA		NA	NA	NA			NA		ARL4C
26038090	cg01692482	0.5667399	0.8100152	-0.2432753	-3.551.376	3.06E-36	NA	NA	NA	NA		NA		NA	NA	NA	NA	NA	NA	NA	NA	NA	NA	NA	NA	NA	NA	NA	NA	NA		NA		NA	NA	NA			NA		ZNF217
26038090	cg23093496	0.282743	0.5260071	-0.2432641	-3.304.774	8.96E-34	NA	NA	NA	NA		NA		NA	NA	NA	NA	NA	NA	NA	NA	NA	NA	NA	NA	NA	NA	NA	NA	NA		NA		NA	NA	NA			NA		C16orf54
26038090	cg22856279	0.3933258	0.6365865	-0.2432607	-322.882	5.15E-33	NA	NA	NA	NA		NA		NA	NA	NA	NA	NA	NA	NA	NA	NA	NA	NA	NA	NA	NA	NA	NA	NA		NA		NA	NA	NA			NA
26038090	cg14556909	0.4597501	0.7029462	-0.2431961	-3.406.296	8.65E-35	NA	NA	NA	NA		NA		NA	NA	NA	NA	NA	NA	NA	NA	NA	NA	NA	NA	NA	NA	NA	NA	NA		NA		NA	NA	NA			NA		BIN2
26038090	cg22410499	0.5013108	0.7444951	-0.2431843	-3.551.376	3.06E-36	NA	NA	NA	NA		NA		NA	NA	NA	NA	NA	NA	NA	NA	NA	NA	NA	NA	NA	NA	NA	NA	NA		NA		NA	NA	NA			NA		PRSS3
26038090	cg14540650	0.5310646	0.7742183	-0.2431537	-3.551.376	3.06E-36	NA	NA	NA	NA		NA		NA	NA	NA	NA	NA	NA	NA	NA	NA	NA	NA	NA	NA	NA	NA	NA	NA		NA		NA	NA	NA			NA
26038090	cg01148741	0.3577895	0.600834	-0.2430445	-3.197.162	1.07E-32	NA	NA	NA	NA		NA		NA	NA	NA	NA	NA	NA	NA	NA	NA	NA	NA	NA	NA	NA	NA	NA	NA		NA		NA	NA	NA			NA		DUSP2
26038090	cg01360627	0.5910744	0.8340394	-0.242965	-3.551.376	3.06E-36	NA	NA	NA	NA		NA		NA	NA	NA	NA	NA	NA	NA	NA	NA	NA	NA	NA	NA	NA	NA	NA	NA		NA		NA	NA	NA			NA		TNF
26038090	cg00291478	0.4609062	0.7038243	-0.2429181	-3.401.927	9.57E-35	NA	NA	NA	NA		NA		NA	NA	NA	NA	NA	NA	NA	NA	NA	NA	NA	NA	NA	NA	NA	NA	NA		NA		NA	NA	NA			NA		RGS10
26038090	cg05696969	0.4347671	0.6775976	-0.2428305	-3.305.679	8.77E-34	NA	NA	NA	NA		NA		NA	NA	NA	NA	NA	NA	NA	NA	NA	NA	NA	NA	NA	NA	NA	NA	NA		NA		NA	NA	NA			NA		SH3RF2
26038090	cg13747967	0.3726062	0.6153362	-0.24273	-3.192.685	1.18E-32	NA	NA	NA	NA		NA		NA	NA	NA	NA	NA	NA	NA	NA	NA	NA	NA	NA	NA	NA	NA	NA	NA		NA		NA	NA	NA			NA		CCL22
26038090	cg17454283	0.3863212	0.6290346	-0.2427135	-3.203.733	9.18E-33	NA	NA	NA	NA		NA		NA	NA	NA	NA	NA	NA	NA	NA	NA	NA	NA	NA	NA	NA	NA	NA	NA		NA		NA	NA	NA			NA
26038090	cg03519577	0.3525575	0.5952672	-0.2427098	-3.187.654	1.33E-32	NA	NA	NA	NA		NA		NA	NA	NA	NA	NA	NA	NA	NA	NA	NA	NA	NA	NA	NA	NA	NA	NA		NA		NA	NA	NA			NA		RASSF2
26038090	cg08549497	0.335301	0.5777932	-0.2424923	-3.189.342	1.28E-32	NA	NA	NA	NA		NA		NA	NA	NA	NA	NA	NA	NA	NA	NA	NA	NA	NA	NA	NA	NA	NA	NA		NA		NA	NA	NA			NA		WWOX
26038090	cg13673094	0.2701798	0.5126249	-0.2424451	-3.319.976	6.31E-34	NA	NA	NA	NA		NA		NA	NA	NA	NA	NA	NA	NA	NA	NA	NA	NA	NA	NA	NA	NA	NA	NA		NA		NA	NA	NA			NA		PTPRC
26038090	cg20888995	0.2735661	0.5159678	-0.2424017	-3.307.653	8.38E-34	NA	NA	NA	NA		NA		NA	NA	NA	NA	NA	NA	NA	NA	NA	NA	NA	NA	NA	NA	NA	NA	NA		NA		NA	NA	NA			NA		ARHGEF3
26038090	cg17186066	0.3491927	0.5915865	-0.2423939	-3.179.178	1.62E-32	NA	NA	NA	NA		NA		NA	NA	NA	NA	NA	NA	NA	NA	NA	NA	NA	NA	NA	NA	NA	NA	NA		NA		NA	NA	NA			NA
26038090	cg12803433	0.2929954	0.535381	-0.2423856	-3.252.998	2.95E-33	NA	NA	NA	NA		NA		NA	NA	NA	NA	NA	NA	NA	NA	NA	NA	NA	NA	NA	NA	NA	NA	NA		NA		NA	NA	NA			NA		FAM18B2
26038090	cg09241703	0.4309267	0.673287	-0.2423602	-327.969	1.60E-33	NA	NA	NA	NA		NA		NA	NA	NA	NA	NA	NA	NA	NA	NA	NA	NA	NA	NA	NA	NA	NA	NA		NA		NA	NA	NA			NA		FOXN3
26038090	cg14888916	0.451408	0.6937548	-0.2423468	-3.345.939	3.47E-34	NA	NA	NA	NA		NA		NA	NA	NA	NA	NA	NA	NA	NA	NA	NA	NA	NA	NA	NA	NA	NA	NA		NA		NA	NA	NA			NA
26038090	cg01519464	0.5768294	0.8191255	-0.2422962	-3.551.376	3.06E-36	NA	NA	NA	NA		NA		NA	NA	NA	NA	NA	NA	NA	NA	NA	NA	NA	NA	NA	NA	NA	NA	NA		NA		NA	NA	NA			NA		RCAN3
26038090	cg21187669	0.5279289	0.7702042	-0.2422753	-3.551.376	3.06E-36	NA	NA	NA	NA		NA		NA	NA	NA	NA	NA	NA	NA	NA	NA	NA	NA	NA	NA	NA	NA	NA	NA		NA		NA	NA	NA			NA		ATPAF2
26038090	cg20220678	0.4515446	0.693685	-0.2421404	-3.339.772	4.00E-34	NA	NA	NA	NA		NA		NA	NA	NA	NA	NA	NA	NA	NA	NA	NA	NA	NA	NA	NA	NA	NA	NA		NA		NA	NA	NA			NA		SH2D4A
26038090	cg13465852	0.2191895	0.4613217	-0.2421322	-3.541.812	3.82E-36	NA	NA	NA	NA		NA		NA	NA	NA	NA	NA	NA	NA	NA	NA	NA	NA	NA	NA	NA	NA	NA	NA		NA		NA	NA	NA			NA		CORO6
26038090	cg01833470	0.2824845	0.5245835	-0.242099	-3.272.205	1.90E-33	NA	NA	NA	NA		NA		NA	NA	NA	NA	NA	NA	NA	NA	NA	NA	NA	NA	NA	NA	NA	NA	NA		NA		NA	NA	NA			NA
26038090	cg17611742	0.3476199	0.5897086	-0.2420888	-3.170.835	1.96E-32	NA	NA	NA	NA		NA		NA	NA	NA	NA	NA	NA	NA	NA	NA	NA	NA	NA	NA	NA	NA	NA	NA		NA		NA	NA	NA			NA		DENND1B
26038090	cg04911139	0.3914548	0.6335364	-0.2420816	-3.190.958	1.23E-32	NA	NA	NA	NA		NA		NA	NA	NA	NA	NA	NA	NA	NA	NA	NA	NA	NA	NA	NA	NA	NA	NA		NA		NA	NA	NA			NA		KSR1
26038090	cg07570898	0.6462998	0.8883746	-0.2420747	-3.551.376	3.06E-36	NA	NA	NA	NA		NA		NA	NA	NA	NA	NA	NA	NA	NA	NA	NA	NA	NA	NA	NA	NA	NA	NA		NA		NA	NA	NA			NA
26038090	cg11977716	0.638452	0.880482	-0.24203	-3.551.376	3.06E-36	NA	NA	NA	NA		NA		NA	NA	NA	NA	NA	NA	NA	NA	NA	NA	NA	NA	NA	NA	NA	NA	NA		NA		NA	NA	NA			NA		NFATC1
26038090	cg01673307	0.6198901	0.8619152	-0.2420251	-3.551.376	3.06E-36	NA	NA	NA	NA		NA		NA	NA	NA	NA	NA	NA	NA	NA	NA	NA	NA	NA	NA	NA	NA	NA	NA		NA		NA	NA	NA			NA		TAP1
26038090	cg09228833	0.2236681	0.4655789	-0.2419108	-3.509.862	7.97E-36	NA	NA	NA	NA		NA		NA	NA	NA	NA	NA	NA	NA	NA	NA	NA	NA	NA	NA	NA	NA	NA	NA		NA		NA	NA	NA			NA		ZNF217
26038090	cg22698272	0.3410323	0.5829282	-0.2418959	-3.168.277	2.08E-32	NA	NA	NA	NA		NA		NA	NA	NA	NA	NA	NA	NA	NA	NA	NA	NA	NA	NA	NA	NA	NA	NA		NA		NA	NA	NA			NA		HLX
26038090	cg20831413	0.3313418	0.5732247	-0.241883	-3.175.223	1.77E-32	NA	NA	NA	NA		NA		NA	NA	NA	NA	NA	NA	NA	NA	NA	NA	NA	NA	NA	NA	NA	NA	NA		NA		NA	NA	NA			NA		ARAP1
26038090	cg19533977	0.2737719	0.515617	-0.241845	-3.291.116	1.23E-33	NA	NA	NA	NA		NA		NA	NA	NA	NA	NA	NA	NA	NA	NA	NA	NA	NA	NA	NA	NA	NA	NA		NA		NA	NA	NA			NA		CLTC
26038090	cg21920303	0.4155104	0.6573517	-0.2418414	-3.225.112	5.61E-33	NA	NA	NA	NA		NA		NA	NA	NA	NA	NA	NA	NA	NA	NA	NA	NA	NA	NA	NA	NA	NA	NA		NA		NA	NA	NA			NA		SLAMF1
26038090	cg06238667	0.5617492	0.8034526	-0.2417034	-3.551.376	3.06E-36	NA	NA	NA	NA		NA		NA	NA	NA	NA	NA	NA	NA	NA	NA	NA	NA	NA	NA	NA	NA	NA	NA		NA		NA	NA	NA			NA		KIF13B
26038090	cg10523000	0.4238929	0.6655046	-0.2416116	-3.237.662	4.20E-33	NA	NA	NA	NA		NA		NA	NA	NA	NA	NA	NA	NA	NA	NA	NA	NA	NA	NA	NA	NA	NA	NA		NA		NA	NA	NA			NA
26038090	cg06442240	0.3714426	0.6130034	-0.2415608	-3.157.704	2.65E-32	NA	NA	NA	NA		NA		NA	NA	NA	NA	NA	NA	NA	NA	NA	NA	NA	NA	NA	NA	NA	NA	NA		NA		NA	NA	NA			NA		ITPRIPL2
26038090	cg17036418	0.4829295	0.7244657	-0.2415362	-3.458.105	2.62E-35	NA	NA	NA	NA		NA		NA	NA	NA	NA	NA	NA	NA	NA	NA	NA	NA	NA	NA	NA	NA	NA	NA		NA		NA	NA	NA			NA		RFFL
26038090	cg18682028	0.6231413	0.8645989	-0.2414575	-3.551.376	3.06E-36	NA	NA	NA	NA		NA		NA	NA	NA	NA	NA	NA	NA	NA	NA	NA	NA	NA	NA	NA	NA	NA	NA		NA		NA	NA	NA			NA		FYCO1
26038090	cg14989202	0.3669355	0.6083838	-0.2414483	-3.152.477	2.99E-32	NA	NA	NA	NA		NA		NA	NA	NA	NA	NA	NA	NA	NA	NA	NA	NA	NA	NA	NA	NA	NA	NA		NA		NA	NA	NA			NA		C1orf200	PIK3CD
26038090	cg08433011	0.2474673	0.4888751	-0.2414077	-337.753	1.68E-34	NA	NA	NA	NA		NA		NA	NA	NA	NA	NA	NA	NA	NA	NA	NA	NA	NA	NA	NA	NA	NA	NA		NA		NA	NA	NA			NA		RUNX1
26038090	cg03252770	0.3766426	0.6180279	-0.2413853	-3.155.761	2.77E-32	NA	NA	NA	NA		NA		NA	NA	NA	NA	NA	NA	NA	NA	NA	NA	NA	NA	NA	NA	NA	NA	NA		NA		NA	NA	NA			NA
26038090	cg00008629	0.4147797	0.6558385	-0.2410588	-3.199.622	1.01E-32	NA	NA	NA	NA		NA		NA	NA	NA	NA	NA	NA	NA	NA	NA	NA	NA	NA	NA	NA	NA	NA	NA		NA		NA	NA	NA			NA		ROD1
26038090	cg22442430	0.4613263	0.7023356	-0.2410093	-334.104	3.89E-34	NA	NA	NA	NA		NA		NA	NA	NA	NA	NA	NA	NA	NA	NA	NA	NA	NA	NA	NA	NA	NA	NA		NA		NA	NA	NA			NA		LDLRAP1
26038090	cg08040471	0.3942645	0.6352473	-0.2409828	-3.161.863	2.41E-32	NA	NA	NA	NA		NA		NA	NA	NA	NA	NA	NA	NA	NA	NA	NA	NA	NA	NA	NA	NA	NA	NA		NA		NA	NA	NA			NA		C17orf62
26038090	cg21455600	0.319389	0.5602487	-0.2408597	-3.159.906	2.52E-32	NA	NA	NA	NA		NA		NA	NA	NA	NA	NA	NA	NA	NA	NA	NA	NA	NA	NA	NA	NA	NA	NA		NA		NA	NA	NA			NA		KCTD7
26038090	cg03623968	0.2452441	0.4859903	-0.2407463	-3.368.385	2.07E-34	NA	NA	NA	NA		NA		NA	NA	NA	NA	NA	NA	NA	NA	NA	NA	NA	NA	NA	NA	NA	NA	NA		NA		NA	NA	NA			NA		RAB7A
26038090	cg24221738	0.5947108	0.8353023	-0.2405915	-3.551.376	3.06E-36	NA	NA	NA	NA		NA		NA	NA	NA	NA	NA	NA	NA	NA	NA	NA	NA	NA	NA	NA	NA	NA	NA		NA		NA	NA	NA			NA
26038090	cg22356061	0.4492812	0.6898648	-0.2405836	-3.281.637	1.53E-33	NA	NA	NA	NA		NA		NA	NA	NA	NA	NA	NA	NA	NA	NA	NA	NA	NA	NA	NA	NA	NA	NA		NA		NA	NA	NA			NA		SNAP47
26038090	cg15497991	0.4625825	0.7031595	-0.240577	-3.332.093	4.78E-34	NA	NA	NA	NA		NA		NA	NA	NA	NA	NA	NA	NA	NA	NA	NA	NA	NA	NA	NA	NA	NA	NA		NA		NA	NA	NA			NA		NFATC2
26038090	cg17213699	0.3941605	0.6346952	-0.2405348	-3.148.455	3.28E-32	NA	NA	NA	NA		NA		NA	NA	NA	NA	NA	NA	NA	NA	NA	NA	NA	NA	NA	NA	NA	NA	NA		NA		NA	NA	NA			NA		LAG3
26038090	cg12413156	0.5273558	0.7677475	-0.2403916	-3.551.376	3.06E-36	NA	NA	NA	NA		NA		NA	NA	NA	NA	NA	NA	NA	NA	NA	NA	NA	NA	NA	NA	NA	NA	NA		NA		NA	NA	NA			NA		LIME1
26038090	cg05487134	0.337806	0.5779104	-0.2401044	-3.119.151	6.43E-32	NA	NA	NA	NA		NA		NA	NA	NA	NA	NA	NA	NA	NA	NA	NA	NA	NA	NA	NA	NA	NA	NA		NA		NA	NA	NA			NA		STAT3
26038090	cg22149419	0.1672018	0.4072279	-0.2400261	-3.551.376	3.06E-36	NA	NA	NA	NA		NA		NA	NA	NA	NA	NA	NA	NA	NA	NA	NA	NA	NA	NA	NA	NA	NA	NA		NA		NA	NA	NA			NA		PHF12
26038090	cg20513418	0.4584346	0.6984502	-0.2400156	-3.297.294	1.06E-33	NA	NA	NA	NA		NA		NA	NA	NA	NA	NA	NA	NA	NA	NA	NA	NA	NA	NA	NA	NA	NA	NA		NA		NA	NA	NA			NA
26038090	cg02996471	0.2611361	0.5011306	-0.2399946	-3.282.142	1.51E-33	NA	NA	NA	NA		NA		NA	NA	NA	NA	NA	NA	NA	NA	NA	NA	NA	NA	NA	NA	NA	NA	NA		NA		NA	NA	NA			NA		S1PR4
26038090	cg01167556	0.401053	0.6409258	-0.2398728	-313.872	4.10E-32	NA	NA	NA	NA		NA		NA	NA	NA	NA	NA	NA	NA	NA	NA	NA	NA	NA	NA	NA	NA	NA	NA		NA		NA	NA	NA			NA		DGKA
26038090	cg20146241	0.4269239	0.6667779	-0.239854	-3.191.176	1.23E-32	NA	NA	NA	NA		NA		NA	NA	NA	NA	NA	NA	NA	NA	NA	NA	NA	NA	NA	NA	NA	NA	NA		NA		NA	NA	NA			NA		RCAN3
26038090	cg00945209	0.5583542	0.7981539	-0.2397997	-3.551.376	3.06E-36	NA	NA	NA	NA		NA		NA	NA	NA	NA	NA	NA	NA	NA	NA	NA	NA	NA	NA	NA	NA	NA	NA		NA		NA	NA	NA			NA		USP36
26038090	cg21919729	0.6328352	0.8726258	-0.2397906	-3.551.376	3.06E-36	NA	NA	NA	NA		NA		NA	NA	NA	NA	NA	NA	NA	NA	NA	NA	NA	NA	NA	NA	NA	NA	NA		NA		NA	NA	NA			NA		CTSB
26038090	cg06117093	0.3689633	0.6086226	-0.2396593	-3.101.353	9.69E-32	NA	NA	NA	NA		NA		NA	NA	NA	NA	NA	NA	NA	NA	NA	NA	NA	NA	NA	NA	NA	NA	NA		NA		NA	NA	NA			NA		HDAC4
26038090	cg06526741	0.3672545	0.6068588	-0.2396043	-3.099.158	1.02E-31	NA	NA	NA	NA		NA		NA	NA	NA	NA	NA	NA	NA	NA	NA	NA	NA	NA	NA	NA	NA	NA	NA		NA		NA	NA	NA			NA		LTB
26038090	cg01695279	0.4012144	0.6408125	-0.2395982	-3.130.811	4.92E-32	NA	NA	NA	NA		NA		NA	NA	NA	NA	NA	NA	NA	NA	NA	NA	NA	NA	NA	NA	NA	NA	NA		NA		NA	NA	NA			NA		BTBD1
26038090	cg02779037	0.4612953	0.7008326	-0.2395373	-3.293.125	1.17E-33	NA	NA	NA	NA		NA		NA	NA	NA	NA	NA	NA	NA	NA	NA	NA	NA	NA	NA	NA	NA	NA	NA		NA		NA	NA	NA			NA		RADIL
26038090	cg05811904	0.3302162	0.5696394	-0.2394232	-3.106.388	8.63E-32	NA	NA	NA	NA		NA		NA	NA	NA	NA	NA	NA	NA	NA	NA	NA	NA	NA	NA	NA	NA	NA	NA		NA		NA	NA	NA			NA		CREB3L2
26038090	cg08202226	0.4082673	0.6476687	-0.2394013	-313.683	4.28E-32	NA	NA	NA	NA		NA		NA	NA	NA	NA	NA	NA	NA	NA	NA	NA	NA	NA	NA	NA	NA	NA	NA		NA		NA	NA	NA			NA		GATAD2B
26038090	cg23013029	0.3991628	0.6384513	-0.2392885	-3.118.501	6.53E-32	NA	NA	NA	NA		NA		NA	NA	NA	NA	NA	NA	NA	NA	NA	NA	NA	NA	NA	NA	NA	NA	NA		NA		NA	NA	NA			NA
26038090	cg06183267	0.3388555	0.5780618	-0.2392062	-3.092.955	1.18E-31	NA	NA	NA	NA		NA		NA	NA	NA	NA	NA	NA	NA	NA	NA	NA	NA	NA	NA	NA	NA	NA	NA		NA		NA	NA	NA			NA		AFF3
26038090	cg10072237	0.3894179	0.6286185	-0.2392006	-3.103.356	9.26E-32	NA	NA	NA	NA		NA		NA	NA	NA	NA	NA	NA	NA	NA	NA	NA	NA	NA	NA	NA	NA	NA	NA		NA		NA	NA	NA			NA
26038090	cg26692749	0.484402	0.7234937	-0.2390917	-3.382.847	1.48E-34	NA	NA	NA	NA		NA		NA	NA	NA	NA	NA	NA	NA	NA	NA	NA	NA	NA	NA	NA	NA	NA	NA		NA		NA	NA	NA			NA		RCAN3
26038090	cg03928384	0.4419608	0.6809502	-0.2389894	-3.207.076	8.50E-33	NA	NA	NA	NA		NA		NA	NA	NA	NA	NA	NA	NA	NA	NA	NA	NA	NA	NA	NA	NA	NA	NA		NA		NA	NA	NA			NA		CCR2
26038090	cg27207756	0.4977068	0.7365277	-0.238821	-3.445.473	3.51E-35	NA	NA	NA	NA		NA		NA	NA	NA	NA	NA	NA	NA	NA	NA	NA	NA	NA	NA	NA	NA	NA	NA		NA		NA	NA	NA			NA
26038090	cg24674703	0.5097985	0.7485516	-0.2387531	-3.516.584	6.83E-36	NA	NA	NA	NA		NA		NA	NA	NA	NA	NA	NA	NA	NA	NA	NA	NA	NA	NA	NA	NA	NA	NA		NA		NA	NA	NA			NA		CD5
26038090	cg15258980	0.3532694	0.5919915	-0.2387221	-3.072.968	1.86E-31	NA	NA	NA	NA		NA		NA	NA	NA	NA	NA	NA	NA	NA	NA	NA	NA	NA	NA	NA	NA	NA	NA		NA		NA	NA	NA			NA		ARHGAP25
26038090	cg16180082	0.1921946	0.4309141	-0.2387195	-3.551.376	3.06E-36	NA	NA	NA	NA		NA		NA	NA	NA	NA	NA	NA	NA	NA	NA	NA	NA	NA	NA	NA	NA	NA	NA		NA		NA	NA	NA			NA		TAGAP
26038090	cg21440764	0.505254	0.743945	-0.238691	-3.485.843	1.39E-35	NA	NA	NA	NA		NA		NA	NA	NA	NA	NA	NA	NA	NA	NA	NA	NA	NA	NA	NA	NA	NA	NA		NA		NA	NA	NA			NA
26038090	cg02639359	0.3854163	0.623828	-0.2384117	-3.076.262	1.73E-31	NA	NA	NA	NA		NA		NA	NA	NA	NA	NA	NA	NA	NA	NA	NA	NA	NA	NA	NA	NA	NA	NA		NA		NA	NA	NA			NA		FCHO1
26038090	cg07890553	0.4438225	0.6821736	-0.238351	-3.193.036	1.17E-32	NA	NA	NA	NA		NA		NA	NA	NA	NA	NA	NA	NA	NA	NA	NA	NA	NA	NA	NA	NA	NA	NA		NA		NA	NA	NA			NA		TMEM39A
26038090	cg00449000	0.2561215	0.494453	-0.2383314	-3.254.386	2.86E-33	NA	NA	NA	NA		NA		NA	NA	NA	NA	NA	NA	NA	NA	NA	NA	NA	NA	NA	NA	NA	NA	NA		NA		NA	NA	NA			NA		FNBP1
26038090	cg03533256	0.4113583	0.6496813	-0.238323	-3.110.353	7.88E-32	NA	NA	NA	NA		NA		NA	NA	NA	NA	NA	NA	NA	NA	NA	NA	NA	NA	NA	NA	NA	NA	NA		NA		NA	NA	NA			NA		CD300E
26038090	cg19190163	0.5525029	0.7907675	-0.2382646	-3.551.376	3.06E-36	NA	NA	NA	NA		NA		NA	NA	NA	NA	NA	NA	NA	NA	NA	NA	NA	NA	NA	NA	NA	NA	NA		NA		NA	NA	NA			NA		PSMB8
26038090	cg19071452	0.2509125	0.4890746	-0.238162	-3.270.644	1.97E-33	NA	NA	NA	NA		NA		NA	NA	NA	NA	NA	NA	NA	NA	NA	NA	NA	NA	NA	NA	NA	NA	NA		NA		NA	NA	NA			NA		NMI
26038090	cg22614759	0.2828783	0.5209094	-0.2380311	-315.641	2.73E-32	NA	NA	NA	NA		NA		NA	NA	NA	NA	NA	NA	NA	NA	NA	NA	NA	NA	NA	NA	NA	NA	NA		NA		NA	NA	NA			NA		ARHGDIB
26038090	cg24788483	0.647642	0.8856618	-0.2380198	-3.551.376	3.06E-36	NA	NA	NA	NA		NA		NA	NA	NA	NA	NA	NA	NA	NA	NA	NA	NA	NA	NA	NA	NA	NA	NA		NA		NA	NA	NA			NA		TCF7L2
26038090	cg03604067	0.3599574	0.5979635	-0.2380061	-3.052.145	3.01E-31	NA	NA	NA	NA		NA		NA	NA	NA	NA	NA	NA	NA	NA	NA	NA	NA	NA	NA	NA	NA	NA	NA		NA		NA	NA	NA			NA		MAD1L1
26038090	cg10921592	0.4730552	0.7110345	-0.2379793	-3.292.086	1.20E-33	NA	NA	NA	NA		NA		NA	NA	NA	NA	NA	NA	NA	NA	NA	NA	NA	NA	NA	NA	NA	NA	NA		NA		NA	NA	NA			NA		HLA-DPA1
26038090	cg06748966	0.1950715	0.433011	-0.2379395	-3.551.376	3.06E-36	NA	NA	NA	NA		NA		NA	NA	NA	NA	NA	NA	NA	NA	NA	NA	NA	NA	NA	NA	NA	NA	NA		NA		NA	NA	NA			NA		HCST
26038090	cg17578639	0.3115016	0.5493606	-0.237859	-3.087.695	1.33E-31	NA	NA	NA	NA		NA		NA	NA	NA	NA	NA	NA	NA	NA	NA	NA	NA	NA	NA	NA	NA	NA	NA		NA		NA	NA	NA			NA		TBL1XR1
26038090	cg19097880	0.4783323	0.7161795	-0.2378472	-331.182	7.62E-34	NA	NA	NA	NA		NA		NA	NA	NA	NA	NA	NA	NA	NA	NA	NA	NA	NA	NA	NA	NA	NA	NA		NA		NA	NA	NA			NA
26038090	cg13806870	0.1332452	0.3710637	-0.2378185	-3.551.376	3.06E-36	NA	NA	NA	NA		NA		NA	NA	NA	NA	NA	NA	NA	NA	NA	NA	NA	NA	NA	NA	NA	NA	NA		NA		NA	NA	NA			NA
26038090	cg13634319	0.3865321	0.6243488	-0.2378167	-306.009	2.51E-31	NA	NA	NA	NA		NA		NA	NA	NA	NA	NA	NA	NA	NA	NA	NA	NA	NA	NA	NA	NA	NA	NA		NA		NA	NA	NA			NA		DGKA
26038090	cg05945608	0.3224503	0.5602328	-0.2377826	-3.069.261	2.03E-31	NA	NA	NA	NA		NA		NA	NA	NA	NA	NA	NA	NA	NA	NA	NA	NA	NA	NA	NA	NA	NA	NA		NA		NA	NA	NA			NA
26038090	cg11850468	0.3892501	0.6269242	-0.2376741	-3.058.724	2.59E-31	NA	NA	NA	NA		NA		NA	NA	NA	NA	NA	NA	NA	NA	NA	NA	NA	NA	NA	NA	NA	NA	NA		NA		NA	NA	NA			NA		MGAT1
26038090	cg26203383	0.2607895	0.4983746	-0.2375851	-3.215.614	6.98E-33	NA	NA	NA	NA		NA		NA	NA	NA	NA	NA	NA	NA	NA	NA	NA	NA	NA	NA	NA	NA	NA	NA		NA		NA	NA	NA			NA		GRAP2
26038090	cg08669718	0.27008	0.5075128	-0.2374328	-3.178.752	1.63E-32	NA	NA	NA	NA		NA		NA	NA	NA	NA	NA	NA	NA	NA	NA	NA	NA	NA	NA	NA	NA	NA	NA		NA		NA	NA	NA			NA		ZNF718
26038090	cg11214507	0.2436184	0.4810072	-0.2373888	-3.280.378	1.57E-33	NA	NA	NA	NA		NA		NA	NA	NA	NA	NA	NA	NA	NA	NA	NA	NA	NA	NA	NA	NA	NA	NA		NA		NA	NA	NA			NA
26038090	cg03546163	0.4804817	0.717859	-0.2373773	-3.306.478	8.61E-34	NA	NA	NA	NA		NA		NA	NA	NA	NA	NA	NA	NA	NA	NA	NA	NA	NA	NA	NA	NA	NA	NA		NA		NA	NA	NA			NA		FKBP5
26038090	cg14437551	0.6709846	0.9081981	-0.2372135	-3.551.376	3.06E-36	NA	NA	NA	NA		NA		NA	NA	NA	NA	NA	NA	NA	NA	NA	NA	NA	NA	NA	NA	NA	NA	NA		NA		NA	NA	NA			NA		LTA
26038090	cg12591668	0.1917507	0.4289214	-0.2371707	-3.551.376	3.06E-36	NA	NA	NA	NA		NA		NA	NA	NA	NA	NA	NA	NA	NA	NA	NA	NA	NA	NA	NA	NA	NA	NA		NA		NA	NA	NA			NA
26038090	cg26399994	0.6349404	0.8721035	-0.2371631	-3.551.376	3.06E-36	NA	NA	NA	NA		NA		NA	NA	NA	NA	NA	NA	NA	NA	NA	NA	NA	NA	NA	NA	NA	NA	NA		NA		NA	NA	NA			NA		PTPRC
26038090	cg01722297	0.4139943	0.6511363	-0.2371421	-3.080.314	1.57E-31	NA	NA	NA	NA		NA		NA	NA	NA	NA	NA	NA	NA	NA	NA	NA	NA	NA	NA	NA	NA	NA	NA		NA		NA	NA	NA			NA		SNX11
26038090	cg06125903	0.4953476	0.7324687	-0.2371211	-3.374.017	1.82E-34	NA	NA	NA	NA		NA		NA	NA	NA	NA	NA	NA	NA	NA	NA	NA	NA	NA	NA	NA	NA	NA	NA		NA		NA	NA	NA			NA		CTSZ
26038090	cg05224770	0.5441463	0.7811661	-0.2370198	-3.551.376	3.06E-36	NA	NA	NA	NA		NA		NA	NA	NA	NA	NA	NA	NA	NA	NA	NA	NA	NA	NA	NA	NA	NA	NA		NA		NA	NA	NA			NA		IFNG
26038090	cg23031196	0.4437017	0.6806961	-0.2369944	-3.150.606	3.12E-32	NA	NA	NA	NA		NA		NA	NA	NA	NA	NA	NA	NA	NA	NA	NA	NA	NA	NA	NA	NA	NA	NA		NA		NA	NA	NA			NA		SLC38A1
26038090	cg20485084	0.4232298	0.6600877	-0.2368579	-3.091.379	1.22E-31	NA	NA	NA	NA		NA		NA	NA	NA	NA	NA	NA	NA	NA	NA	NA	NA	NA	NA	NA	NA	NA	NA		NA		NA	NA	NA			NA		FGR
26038090	cg21470947	0.3307347	0.5675032	-0.2367684	-3.031.527	4.84E-31	NA	NA	NA	NA		NA		NA	NA	NA	NA	NA	NA	NA	NA	NA	NA	NA	NA	NA	NA	NA	NA	NA		NA		NA	NA	NA			NA		HLA-DMB
26038090	cg25155064	0.5327685	0.7693256	-0.236557	-3.551.376	3.06E-36	NA	NA	NA	NA		NA		NA	NA	NA	NA	NA	NA	NA	NA	NA	NA	NA	NA	NA	NA	NA	NA	NA		NA		NA	NA	NA			NA		MPZL3
26038090	cg05204104	0.3656917	0.6022109	-0.2365193	-3.010.741	7.81E-31	NA	NA	NA	NA		NA		NA	NA	NA	NA	NA	NA	NA	NA	NA	NA	NA	NA	NA	NA	NA	NA	NA		NA		NA	NA	NA			NA		ARL4C
26038090	cg12362118	0.428771	0.6652605	-0.2364894	-309.353	1.16E-31	NA	NA	NA	NA		NA		NA	NA	NA	NA	NA	NA	NA	NA	NA	NA	NA	NA	NA	NA	NA	NA	NA		NA		NA	NA	NA			NA
26038090	cg14035238	0.2695769	0.5058893	-0.2363124	-3.149.311	3.21E-32	NA	NA	NA	NA		NA		NA	NA	NA	NA	NA	NA	NA	NA	NA	NA	NA	NA	NA	NA	NA	NA	NA		NA		NA	NA	NA			NA		WIPF1
26038090	cg18025430	0.3681419	0.6044182	-0.2362763	-3.004.502	9.02E-31	NA	NA	NA	NA		NA		NA	NA	NA	NA	NA	NA	NA	NA	NA	NA	NA	NA	NA	NA	NA	NA	NA		NA		NA	NA	NA			NA		MS4A4A
26038090	cg13725590	0.5420676	0.7782767	-0.2362091	-3.551.376	3.06E-36	NA	NA	NA	NA		NA		NA	NA	NA	NA	NA	NA	NA	NA	NA	NA	NA	NA	NA	NA	NA	NA	NA		NA		NA	NA	NA			NA		DUSP2
26038090	cg13925011	0.506755	0.7429302	-0.2361752	-3.407.298	8.45E-35	NA	NA	NA	NA		NA		NA	NA	NA	NA	NA	NA	NA	NA	NA	NA	NA	NA	NA	NA	NA	NA	NA		NA		NA	NA	NA			NA		KCNA3
26038090	cg13018120	0.1755105	0.4115467	-0.2360363	-3.551.376	3.06E-36	NA	NA	NA	NA		NA		NA	NA	NA	NA	NA	NA	NA	NA	NA	NA	NA	NA	NA	NA	NA	NA	NA		NA		NA	NA	NA			NA		CD300E
26038090	cg22801799	0.3457997	0.5818259	-0.2360262	-2.999.671	1.01E-30	NA	NA	NA	NA		NA		NA	NA	NA	NA	NA	NA	NA	NA	NA	NA	NA	NA	NA	NA	NA	NA	NA		NA		NA	NA	NA			NA		SLA	TG
26038090	cg16965605	0.3619729	0.5978987	-0.2359258	-2.993.509	1.16E-30	NA	NA	NA	NA		NA		NA	NA	NA	NA	NA	NA	NA	NA	NA	NA	NA	NA	NA	NA	NA	NA	NA		NA		NA	NA	NA			NA		HMGA2
26038090	cg23752828	0.3433255	0.5792411	-0.2359156	-2.997.909	1.05E-30	NA	NA	NA	NA		NA		NA	NA	NA	NA	NA	NA	NA	NA	NA	NA	NA	NA	NA	NA	NA	NA	NA		NA		NA	NA	NA			NA		DCTN2
26038090	cg20632143	0.2541685	0.4900813	-0.2359129	-3.194.438	1.14E-32	NA	NA	NA	NA		NA		NA	NA	NA	NA	NA	NA	NA	NA	NA	NA	NA	NA	NA	NA	NA	NA	NA		NA		NA	NA	NA			NA		SLC11A2
26038090	cg07586956	0.4343144	0.670193	-0.2358786	-3.089.406	1.28E-31	NA	NA	NA	NA		NA		NA	NA	NA	NA	NA	NA	NA	NA	NA	NA	NA	NA	NA	NA	NA	NA	NA		NA		NA	NA	NA			NA
26038090	cg03274669	0.6195615	0.8554304	-0.2358689	-3.551.376	3.06E-36	NA	NA	NA	NA		NA		NA	NA	NA	NA	NA	NA	NA	NA	NA	NA	NA	NA	NA	NA	NA	NA	NA		NA		NA	NA	NA			NA
26038090	cg20236089	0.2864921	0.5223115	-0.2358194	-308.532	1.40E-31	NA	NA	NA	NA		NA		NA	NA	NA	NA	NA	NA	NA	NA	NA	NA	NA	NA	NA	NA	NA	NA	NA		NA		NA	NA	NA			NA		DTNBP1
26038090	cg20311002	0.4452486	0.6809739	-0.2357253	-3.116.323	6.87E-32	NA	NA	NA	NA		NA		NA	NA	NA	NA	NA	NA	NA	NA	NA	NA	NA	NA	NA	NA	NA	NA	NA		NA		NA	NA	NA			NA		C1orf101
26038090	cg00093433	0.4121979	0.6478589	-0.235661	-3.033.245	4.65E-31	NA	NA	NA	NA		NA		NA	NA	NA	NA	NA	NA	NA	NA	NA	NA	NA	NA	NA	NA	NA	NA	NA		NA		NA	NA	NA			NA
26038090	cg06732873	0.5149766	0.750632	-0.2356555	-3.440.549	3.93E-35	NA	NA	NA	NA		NA		NA	NA	NA	NA	NA	NA	NA	NA	NA	NA	NA	NA	NA	NA	NA	NA	NA		NA		NA	NA	NA			NA		HERPUD2
26038090	cg13900763	0.4076581	0.6432394	-0.2355814	-3.022.985	5.89E-31	NA	NA	NA	NA		NA		NA	NA	NA	NA	NA	NA	NA	NA	NA	NA	NA	NA	NA	NA	NA	NA	NA		NA		NA	NA	NA			NA
26038090	cg20788020	0.392117	0.6276281	-0.2355112	-2.999.463	1.01E-30	NA	NA	NA	NA		NA		NA	NA	NA	NA	NA	NA	NA	NA	NA	NA	NA	NA	NA	NA	NA	NA	NA		NA		NA	NA	NA			NA
26038090	cg09611620	0.4226051	0.6581051	-0.2355	-3.049.511	3.20E-31	NA	NA	NA	NA		NA		NA	NA	NA	NA	NA	NA	NA	NA	NA	NA	NA	NA	NA	NA	NA	NA	NA		NA		NA	NA	NA			NA		FOXP1
26038090	cg14245199	0.5551471	0.790647	-0.2354999	-3.551.376	3.06E-36	NA	NA	NA	NA		NA		NA	NA	NA	NA	NA	NA	NA	NA	NA	NA	NA	NA	NA	NA	NA	NA	NA		NA		NA	NA	NA			NA		EVL
26038090	cg17467525	0.2909679	0.5263333	-0.2353654	-3.061.435	2.43E-31	NA	NA	NA	NA		NA		NA	NA	NA	NA	NA	NA	NA	NA	NA	NA	NA	NA	NA	NA	NA	NA	NA		NA		NA	NA	NA			NA
26038090	cg02042997	0.240916	0.4761722	-0.2352562	-3.232.875	4.69E-33	NA	NA	NA	NA		NA		NA	NA	NA	NA	NA	NA	NA	NA	NA	NA	NA	NA	NA	NA	NA	NA	NA		NA		NA	NA	NA			NA		APOB48R
26038090	cg01798375	0.3742745	0.6094251	-0.2351506	-2.975.116	1.77E-30	NA	NA	NA	NA		NA		NA	NA	NA	NA	NA	NA	NA	NA	NA	NA	NA	NA	NA	NA	NA	NA	NA		NA		NA	NA	NA			NA		CFP
26038090	cg08338281	0.633267	0.8682104	-0.2349434	-3.551.376	3.06E-36	NA	NA	NA	NA		NA		NA	NA	NA	NA	NA	NA	NA	NA	NA	NA	NA	NA	NA	NA	NA	NA	NA		NA		NA	NA	NA			NA		WIBG
26038090	cg08866634	0.4133067	0.6482214	-0.2349147	-3.013.418	7.34E-31	NA	NA	NA	NA		NA		NA	NA	NA	NA	NA	NA	NA	NA	NA	NA	NA	NA	NA	NA	NA	NA	NA		NA		NA	NA	NA			NA		RNF44
26038090	cg12527995	0.3273699	0.5620466	-0.2346767	-297.738	1.68E-30	NA	NA	NA	NA		NA		NA	NA	NA	NA	NA	NA	NA	NA	NA	NA	NA	NA	NA	NA	NA	NA	NA		NA		NA	NA	NA			NA		FAM159A
26038090	cg04179740	0.4469169	0.6815892	-0.2346722	-3.089.277	1.28E-31	NA	NA	NA	NA		NA		NA	NA	NA	NA	NA	NA	NA	NA	NA	NA	NA	NA	NA	NA	NA	NA	NA		NA		NA	NA	NA			NA		CDH23	C10orf54
26038090	cg15718932	0.568276	0.8028825	-0.2346064	-3.551.376	3.06E-36	NA	NA	NA	NA		NA		NA	NA	NA	NA	NA	NA	NA	NA	NA	NA	NA	NA	NA	NA	NA	NA	NA		NA		NA	NA	NA			NA		GBP2
26038090	cg19453686	0.571886	0.8064322	-0.2345462	-3.551.376	3.06E-36	NA	NA	NA	NA		NA		NA	NA	NA	NA	NA	NA	NA	NA	NA	NA	NA	NA	NA	NA	NA	NA	NA		NA		NA	NA	NA			NA		TC2N
26038090	cg05991220	0.5077685	0.7422684	-0.2344999	-3.355.709	2.77E-34	NA	NA	NA	NA		NA		NA	NA	NA	NA	NA	NA	NA	NA	NA	NA	NA	NA	NA	NA	NA	NA	NA		NA		NA	NA	NA			NA		ITIH1
26038090	cg04915044	0.2518941	0.486235	-0.2343409	-3.160.032	2.51E-32	NA	NA	NA	NA		NA		NA	NA	NA	NA	NA	NA	NA	NA	NA	NA	NA	NA	NA	NA	NA	NA	NA		NA		NA	NA	NA			NA		POLR1A
26038090	cg20676788	0.4893464	0.7236483	-0.2343018	-3.248.381	3.28E-33	NA	NA	NA	NA		NA		NA	NA	NA	NA	NA	NA	NA	NA	NA	NA	NA	NA	NA	NA	NA	NA	NA		NA		NA	NA	NA			NA
26038090	cg18527651	0.3694581	0.6037481	-0.2342901	-2.949.132	3.23E-30	NA	NA	NA	NA		NA		NA	NA	NA	NA	NA	NA	NA	NA	NA	NA	NA	NA	NA	NA	NA	NA	NA		NA		NA	NA	NA			NA		IRAK2
26038090	cg00378473	0.4421074	0.6763396	-0.2342322	-3.061.425	2.43E-31	NA	NA	NA	NA		NA		NA	NA	NA	NA	NA	NA	NA	NA	NA	NA	NA	NA	NA	NA	NA	NA	NA		NA		NA	NA	NA			NA
26038090	cg12044693	0.4222714	0.656406	-0.2341346	-300.845	8.23E-31	NA	NA	NA	NA		NA		NA	NA	NA	NA	NA	NA	NA	NA	NA	NA	NA	NA	NA	NA	NA	NA	NA		NA		NA	NA	NA			NA		BCKDHB
26038090	cg14506696	0.2843178	0.5184471	-0.2341293	-3.044.841	3.56E-31	NA	NA	NA	NA		NA		NA	NA	NA	NA	NA	NA	NA	NA	NA	NA	NA	NA	NA	NA	NA	NA	NA		NA		NA	NA	NA			NA		DAPP1
26038090	cg01791634	0.4726565	0.7067245	-0.234068	-3.164.298	2.28E-32	NA	NA	NA	NA		NA		NA	NA	NA	NA	NA	NA	NA	NA	NA	NA	NA	NA	NA	NA	NA	NA	NA		NA		NA	NA	NA			NA		TMC8
26038090	cg02916283	0.5474488	0.7814644	-0.2340156	-3.551.376	3.06E-36	NA	NA	NA	NA		NA		NA	NA	NA	NA	NA	NA	NA	NA	NA	NA	NA	NA	NA	NA	NA	NA	NA		NA		NA	NA	NA			NA
26038090	cg18372930	0.2919095	0.5258668	-0.2339573	-3.020.637	6.22E-31	NA	NA	NA	NA		NA		NA	NA	NA	NA	NA	NA	NA	NA	NA	NA	NA	NA	NA	NA	NA	NA	NA		NA		NA	NA	NA			NA
26038090	cg03787837	0.4731947	0.7071323	-0.2339376	-3.162.406	2.38E-32	NA	NA	NA	NA		NA		NA	NA	NA	NA	NA	NA	NA	NA	NA	NA	NA	NA	NA	NA	NA	NA	NA		NA		NA	NA	NA			NA		HLA-DQA1
26038090	cg14518276	0.5169757	0.750886	-0.2339103	-3.392.338	1.19E-34	NA	NA	NA	NA		NA		NA	NA	NA	NA	NA	NA	NA	NA	NA	NA	NA	NA	NA	NA	NA	NA	NA		NA		NA	NA	NA			NA		TRAF1
26038090	cg12044599	0.6283047	0.8622099	-0.2339052	-3.551.376	3.06E-36	NA	NA	NA	NA		NA		NA	NA	NA	NA	NA	NA	NA	NA	NA	NA	NA	NA	NA	NA	NA	NA	NA		NA		NA	NA	NA			NA		CORO1B	PTPRCAP
26038090	cg14963724	0.282329	0.5161325	-0.2338035	-3.041.436	3.85E-31	NA	NA	NA	NA		NA		NA	NA	NA	NA	NA	NA	NA	NA	NA	NA	NA	NA	NA	NA	NA	NA	NA		NA		NA	NA	NA			NA		CNDP2
26038090	cg13136655	0.225912	0.4596529	-0.2337409	-3.264.548	2.26E-33	NA	NA	NA	NA		NA		NA	NA	NA	NA	NA	NA	NA	NA	NA	NA	NA	NA	NA	NA	NA	NA	NA		NA		NA	NA	NA			NA		ZC3H12D
26038090	cg27109748	0.5520005	0.7856671	-0.2336666	-3.551.376	3.06E-36	NA	NA	NA	NA		NA		NA	NA	NA	NA	NA	NA	NA	NA	NA	NA	NA	NA	NA	NA	NA	NA	NA		NA		NA	NA	NA			NA		MAD1L1
26038090	cg04517263	0.4899155	0.7235467	-0.2336312	-3.229.187	5.11E-33	NA	NA	NA	NA		NA		NA	NA	NA	NA	NA	NA	NA	NA	NA	NA	NA	NA	NA	NA	NA	NA	NA		NA		NA	NA	NA			NA		TRAF1
26038090	cg17033499	0.4044338	0.637966	-0.2335322	-2.958.679	2.59E-30	NA	NA	NA	NA		NA		NA	NA	NA	NA	NA	NA	NA	NA	NA	NA	NA	NA	NA	NA	NA	NA	NA		NA		NA	NA	NA			NA
26038090	cg18448949	0.4306343	0.6641542	-0.2335199	-3.009.469	8.04E-31	NA	NA	NA	NA		NA		NA	NA	NA	NA	NA	NA	NA	NA	NA	NA	NA	NA	NA	NA	NA	NA	NA		NA		NA	NA	NA			NA		HOXD8
26038090	cg22328837	0.431982	0.6654792	-0.2334973	-3.012.115	7.57E-31	NA	NA	NA	NA		NA		NA	NA	NA	NA	NA	NA	NA	NA	NA	NA	NA	NA	NA	NA	NA	NA	NA		NA		NA	NA	NA			NA		RUNX2
26038090	cg10591516	0.3452041	0.5786931	-0.233489	-2.929.901	5.02E-30	NA	NA	NA	NA		NA		NA	NA	NA	NA	NA	NA	NA	NA	NA	NA	NA	NA	NA	NA	NA	NA	NA		NA		NA	NA	NA			NA
26038090	cg12269161	0.3796209	0.6129208	-0.2332999	-2.926.101	5.48E-30	NA	NA	NA	NA		NA		NA	NA	NA	NA	NA	NA	NA	NA	NA	NA	NA	NA	NA	NA	NA	NA	NA		NA		NA	NA	NA			NA		HIVEP2
26038090	cg02947862	0.3779611	0.6112233	-0.2332623	-2.924.067	5.75E-30	NA	NA	NA	NA		NA		NA	NA	NA	NA	NA	NA	NA	NA	NA	NA	NA	NA	NA	NA	NA	NA	NA		NA		NA	NA	NA			NA
26038090	cg09802688	0.4029859	0.6362119	-0.2332259	-2.947.834	3.32E-30	NA	NA	NA	NA		NA		NA	NA	NA	NA	NA	NA	NA	NA	NA	NA	NA	NA	NA	NA	NA	NA	NA		NA		NA	NA	NA			NA		TRAF3IP3
26038090	cg03028216	0.4245941	0.6576895	-0.2330954	-2.983.011	1.48E-30	NA	NA	NA	NA		NA		NA	NA	NA	NA	NA	NA	NA	NA	NA	NA	NA	NA	NA	NA	NA	NA	NA		NA		NA	NA	NA			NA
26038090	cg00187889	0.5426444	0.7756965	-0.233052	-3.545.727	3.49E-36	NA	NA	NA	NA		NA		NA	NA	NA	NA	NA	NA	NA	NA	NA	NA	NA	NA	NA	NA	NA	NA	NA		NA		NA	NA	NA			NA		TAGAP
26038090	cg23071186	0.2731498	0.5061631	-0.2330133	-3.047.191	3.37E-31	NA	NA	NA	NA		NA		NA	NA	NA	NA	NA	NA	NA	NA	NA	NA	NA	NA	NA	NA	NA	NA	NA		NA		NA	NA	NA			NA		TNFSF14
26038090	cg24655125	0.5022122	0.735164	-0.2329518	-3.271.289	1.94E-33	NA	NA	NA	NA		NA		NA	NA	NA	NA	NA	NA	NA	NA	NA	NA	NA	NA	NA	NA	NA	NA	NA		NA		NA	NA	NA			NA		CXorf65
26038090	cg21587469	0.5140877	0.7470086	-0.2329208	-3.339.846	4.00E-34	NA	NA	NA	NA		NA		NA	NA	NA	NA	NA	NA	NA	NA	NA	NA	NA	NA	NA	NA	NA	NA	NA		NA		NA	NA	NA			NA		DGKA
26038090	cg21046148	0.4225285	0.6553049	-0.2327764	-2.969.263	2.03E-30	NA	NA	NA	NA		NA		NA	NA	NA	NA	NA	NA	NA	NA	NA	NA	NA	NA	NA	NA	NA	NA	NA		NA		NA	NA	NA			NA
26038090	cg09755589	0.4580903	0.6907168	-0.2326265	-3.063.544	2.32E-31	NA	NA	NA	NA		NA		NA	NA	NA	NA	NA	NA	NA	NA	NA	NA	NA	NA	NA	NA	NA	NA	NA		NA		NA	NA	NA			NA
26038090	cg26769927	0.4321142	0.6646655	-0.2325513	-2.984.479	1.43E-30	NA	NA	NA	NA		NA		NA	NA	NA	NA	NA	NA	NA	NA	NA	NA	NA	NA	NA	NA	NA	NA	NA		NA		NA	NA	NA			NA		SPN
26038090	cg03190661	0.2464652	0.4789983	-0.2325332	-3.132.969	4.68E-32	NA	NA	NA	NA		NA		NA	NA	NA	NA	NA	NA	NA	NA	NA	NA	NA	NA	NA	NA	NA	NA	NA		NA		NA	NA	NA			NA		TMC8	TMC6
26038090	cg14311134	0.3651668	0.5976946	-0.2325277	-2.899.339	1.02E-29	NA	NA	NA	NA		NA		NA	NA	NA	NA	NA	NA	NA	NA	NA	NA	NA	NA	NA	NA	NA	NA	NA		NA		NA	NA	NA			NA
26038090	cg01774645	0.5134543	0.7459505	-0.2324961	-3.321.377	6.11E-34	NA	NA	NA	NA		NA		NA	NA	NA	NA	NA	NA	NA	NA	NA	NA	NA	NA	NA	NA	NA	NA	NA		NA		NA	NA	NA			NA		ARHGAP30
26038090	cg24497361	0.2847915	0.5171138	-0.2323223	-2.994.481	1.14E-30	NA	NA	NA	NA		NA		NA	NA	NA	NA	NA	NA	NA	NA	NA	NA	NA	NA	NA	NA	NA	NA	NA		NA		NA	NA	NA			NA		RHOG
26038090	cg14590369	0.4595219	0.6918247	-0.2323027	-3.058.629	2.59E-31	NA	NA	NA	NA		NA		NA	NA	NA	NA	NA	NA	NA	NA	NA	NA	NA	NA	NA	NA	NA	NA	NA		NA		NA	NA	NA			NA		ARRDC2
26038090	cg01643441	0.2861664	0.5184399	-0.2322735	-2.989.495	1.27E-30	NA	NA	NA	NA		NA		NA	NA	NA	NA	NA	NA	NA	NA	NA	NA	NA	NA	NA	NA	NA	NA	NA		NA		NA	NA	NA			NA		MAX
26038090	cg08075204	0.4217487	0.6540043	-0.2322555	-2.952.513	2.98E-30	NA	NA	NA	NA		NA		NA	NA	NA	NA	NA	NA	NA	NA	NA	NA	NA	NA	NA	NA	NA	NA	NA		NA		NA	NA	NA			NA		BIN2
26038090	cg04118234	0.255346	0.4875365	-0.2321905	-3.087.336	1.34E-31	NA	NA	NA	NA		NA		NA	NA	NA	NA	NA	NA	NA	NA	NA	NA	NA	NA	NA	NA	NA	NA	NA		NA		NA	NA	NA			NA		ZC3HAV1
26038090	cg02522196	0.4592646	0.6913661	-0.2321015	-3.051.548	3.05E-31	NA	NA	NA	NA		NA		NA	NA	NA	NA	NA	NA	NA	NA	NA	NA	NA	NA	NA	NA	NA	NA	NA		NA		NA	NA	NA			NA
26038090	cg12526997	0.3580568	0.5901275	-0.2320707	-2.886.829	1.35E-29	NA	NA	NA	NA		NA		NA	NA	NA	NA	NA	NA	NA	NA	NA	NA	NA	NA	NA	NA	NA	NA	NA		NA		NA	NA	NA			NA
26038090	cg14627404	0.5507898	0.7828588	-0.2320691	-3.551.376	3.06E-36	NA	NA	NA	NA		NA		NA	NA	NA	NA	NA	NA	NA	NA	NA	NA	NA	NA	NA	NA	NA	NA	NA		NA		NA	NA	NA			NA		CD96
26038090	cg16017420	0.3547597	0.5867625	-0.2320028	-2.885.573	1.39E-29	NA	NA	NA	NA		NA		NA	NA	NA	NA	NA	NA	NA	NA	NA	NA	NA	NA	NA	NA	NA	NA	NA		NA		NA	NA	NA			NA
26038090	cg18669406	0.3343832	0.5663801	-0.2319969	-2.897.166	1.07E-29	NA	NA	NA	NA		NA		NA	NA	NA	NA	NA	NA	NA	NA	NA	NA	NA	NA	NA	NA	NA	NA	NA		NA		NA	NA	NA			NA
26038090	cg06524165	0.3526089	0.5844975	-0.2318886	-2.883.041	1.48E-29	NA	NA	NA	NA		NA		NA	NA	NA	NA	NA	NA	NA	NA	NA	NA	NA	NA	NA	NA	NA	NA	NA		NA		NA	NA	NA			NA		LOC100188949
26038090	cg15551881	0.3803686	0.6122469	-0.2318783	-2.886.962	1.35E-29	NA	NA	NA	NA		NA		NA	NA	NA	NA	NA	NA	NA	NA	NA	NA	NA	NA	NA	NA	NA	NA	NA		NA		NA	NA	NA			NA		TRAF1
26038090	cg14306709	0.5297313	0.7615984	-0.2318671	-3.406.153	8.68E-35	NA	NA	NA	NA		NA		NA	NA	NA	NA	NA	NA	NA	NA	NA	NA	NA	NA	NA	NA	NA	NA	NA		NA		NA	NA	NA			NA
26038090	cg00149213	0.2154603	0.44732	-0.2318598	-3.269.885	2.00E-33	NA	NA	NA	NA		NA		NA	NA	NA	NA	NA	NA	NA	NA	NA	NA	NA	NA	NA	NA	NA	NA	NA		NA		NA	NA	NA			NA		SLAMF1
26038090	cg02609279	0.2534505	0.4852796	-0.231829	-3.084.927	1.41E-31	NA	NA	NA	NA		NA		NA	NA	NA	NA	NA	NA	NA	NA	NA	NA	NA	NA	NA	NA	NA	NA	NA		NA		NA	NA	NA			NA		ITGA4
26038090	cg20348196	0.3581764	0.5899916	-0.2318152	-2.879.818	1.59E-29	NA	NA	NA	NA		NA		NA	NA	NA	NA	NA	NA	NA	NA	NA	NA	NA	NA	NA	NA	NA	NA	NA		NA		NA	NA	NA			NA		HLA-DRA
26038090	cg25338707	0.3253241	0.5570809	-0.2317568	-2.900.405	9.91E-30	NA	NA	NA	NA		NA		NA	NA	NA	NA	NA	NA	NA	NA	NA	NA	NA	NA	NA	NA	NA	NA	NA		NA		NA	NA	NA			NA		FERMT3
26038090	cg04757345	0.5288434	0.7604349	-0.2315915	-3.390.223	1.25E-34	NA	NA	NA	NA		NA		NA	NA	NA	NA	NA	NA	NA	NA	NA	NA	NA	NA	NA	NA	NA	NA	NA		NA		NA	NA	NA			NA		C4orf29
26038090	cg15065340	0.3939805	0.6255407	-0.2315602	-2.889.494	1.27E-29	NA	NA	NA	NA		NA		NA	NA	NA	NA	NA	NA	NA	NA	NA	NA	NA	NA	NA	NA	NA	NA	NA		NA		NA	NA	NA			NA		TNK2
26038090	cg12086464	0.3317659	0.5633217	-0.2315558	-2.887.773	1.33E-29	NA	NA	NA	NA		NA		NA	NA	NA	NA	NA	NA	NA	NA	NA	NA	NA	NA	NA	NA	NA	NA	NA		NA		NA	NA	NA			NA		SH3BP2
26038090	cg22027471	0.4456783	0.6772052	-0.2315269	-2.990.539	1.24E-30	NA	NA	NA	NA		NA		NA	NA	NA	NA	NA	NA	NA	NA	NA	NA	NA	NA	NA	NA	NA	NA	NA		NA		NA	NA	NA			NA		SLC5A4
26038090	cg21205663	0.314281	0.5457706	-0.2314896	-2.908.888	8.15E-30	NA	NA	NA	NA		NA		NA	NA	NA	NA	NA	NA	NA	NA	NA	NA	NA	NA	NA	NA	NA	NA	NA		NA		NA	NA	NA			NA
26038090	cg05864433	0.2690875	0.5005331	-0.2314456	-3.017.824	6.63E-31	NA	NA	NA	NA		NA		NA	NA	NA	NA	NA	NA	NA	NA	NA	NA	NA	NA	NA	NA	NA	NA	NA		NA		NA	NA	NA			NA		AMZ1
26038090	cg17984638	0.6573486	0.8887877	-0.2314391	-3.551.376	3.06E-36	NA	NA	NA	NA		NA		NA	NA	NA	NA	NA	NA	NA	NA	NA	NA	NA	NA	NA	NA	NA	NA	NA		NA		NA	NA	NA			NA		TXK
26038090	cg13784312	0.4435641	0.674992	-0.2314279	-298.152	1.53E-30	NA	NA	NA	NA		NA		NA	NA	NA	NA	NA	NA	NA	NA	NA	NA	NA	NA	NA	NA	NA	NA	NA		NA		NA	NA	NA			NA		RAPGEF1
26038090	cg01794103	0.2022816	0.4334914	-0.2312098	-3.332.669	4.71E-34	NA	NA	NA	NA		NA		NA	NA	NA	NA	NA	NA	NA	NA	NA	NA	NA	NA	NA	NA	NA	NA	NA		NA		NA	NA	NA			NA		TBC1D2B
26038090	cg18085627	0.3656767	0.5968774	-0.2312007	-2.862.975	2.35E-29	NA	NA	NA	NA		NA		NA	NA	NA	NA	NA	NA	NA	NA	NA	NA	NA	NA	NA	NA	NA	NA	NA		NA		NA	NA	NA			NA		CCDC88B
26038090	cg23217386	0.5350276	0.7661781	-0.2311505	-3.418.455	6.54E-35	NA	NA	NA	NA		NA		NA	NA	NA	NA	NA	NA	NA	NA	NA	NA	NA	NA	NA	NA	NA	NA	NA		NA		NA	NA	NA			NA		TRIM34	TRIM6-TRIM34
26038090	cg25538415	0.3816742	0.6125488	-0.2308746	-2.860.015	2.51E-29	NA	NA	NA	NA		NA		NA	NA	NA	NA	NA	NA	NA	NA	NA	NA	NA	NA	NA	NA	NA	NA	NA		NA		NA	NA	NA			NA		DCAKD
26038090	cg05234326	0.315984	0.5468271	-0.2308431	-288.888	1.29E-29	NA	NA	NA	NA		NA		NA	NA	NA	NA	NA	NA	NA	NA	NA	NA	NA	NA	NA	NA	NA	NA	NA		NA		NA	NA	NA			NA
26038090	cg03319315	0.3349524	0.5657089	-0.2307564	-2.863.188	2.33E-29	NA	NA	NA	NA		NA		NA	NA	NA	NA	NA	NA	NA	NA	NA	NA	NA	NA	NA	NA	NA	NA	NA		NA		NA	NA	NA			NA		PAOX
26038090	cg11381564	0.5033356	0.7340372	-0.2307016	-3.202.556	9.43E-33	NA	NA	NA	NA		NA		NA	NA	NA	NA	NA	NA	NA	NA	NA	NA	NA	NA	NA	NA	NA	NA	NA		NA		NA	NA	NA			NA		PSMB8
26038090	cg01037082	0.402138	0.6328372	-0.2306992	-2.875.065	1.78E-29	NA	NA	NA	NA		NA		NA	NA	NA	NA	NA	NA	NA	NA	NA	NA	NA	NA	NA	NA	NA	NA	NA		NA		NA	NA	NA			NA
26038090	cg11478200	0.4698738	0.7005125	-0.2306387	-304.563	3.50E-31	NA	NA	NA	NA		NA		NA	NA	NA	NA	NA	NA	NA	NA	NA	NA	NA	NA	NA	NA	NA	NA	NA		NA		NA	NA	NA			NA
26038090	cg24835948	0.351189	0.5816089	-0.2304199	-2.843.715	3.65E-29	NA	NA	NA	NA		NA		NA	NA	NA	NA	NA	NA	NA	NA	NA	NA	NA	NA	NA	NA	NA	NA	NA		NA		NA	NA	NA			NA		TRIO
26038090	cg23061725	0.5104561	0.740847	-0.2303908	-3.232.193	4.77E-33	NA	NA	NA	NA		NA		NA	NA	NA	NA	NA	NA	NA	NA	NA	NA	NA	NA	NA	NA	NA	NA	NA		NA		NA	NA	NA			NA		CASP8
26038090	cg03094728	0.43608	0.666429	-0.2303491	-2.929.717	5.04E-30	NA	NA	NA	NA		NA		NA	NA	NA	NA	NA	NA	NA	NA	NA	NA	NA	NA	NA	NA	NA	NA	NA		NA		NA	NA	NA			NA		AKAP9
26038090	cg04543901	0.4534132	0.6837429	-0.2303298	-2.978.344	1.65E-30	NA	NA	NA	NA		NA		NA	NA	NA	NA	NA	NA	NA	NA	NA	NA	NA	NA	NA	NA	NA	NA	NA		NA		NA	NA	NA			NA
26038090	cg14083015	0.478039	0.7083305	-0.2302915	-306.778	2.10E-31	NA	NA	NA	NA		NA		NA	NA	NA	NA	NA	NA	NA	NA	NA	NA	NA	NA	NA	NA	NA	NA	NA		NA		NA	NA	NA			NA
26038090	cg21684411	0.2861712	0.5163904	-0.2302192	-2.934.355	4.53E-30	NA	NA	NA	NA		NA		NA	NA	NA	NA	NA	NA	NA	NA	NA	NA	NA	NA	NA	NA	NA	NA	NA		NA		NA	NA	NA			NA		HCP5
26038090	cg24931346	0.4558567	0.6859353	-0.2300786	-2.978.661	1.63E-30	NA	NA	NA	NA		NA		NA	NA	NA	NA	NA	NA	NA	NA	NA	NA	NA	NA	NA	NA	NA	NA	NA		NA		NA	NA	NA			NA		C1QB
26038090	cg15344028	0.564054	0.7940937	-0.2300397	-3.551.376	3.06E-36	NA	NA	NA	NA		NA		NA	NA	NA	NA	NA	NA	NA	NA	NA	NA	NA	NA	NA	NA	NA	NA	NA		NA		NA	NA	NA			NA		ICOS
26038090	cg24323726	0.5372169	0.7672204	-0.2300035	-339.342	1.16E-34	NA	NA	NA	NA		NA		NA	NA	NA	NA	NA	NA	NA	NA	NA	NA	NA	NA	NA	NA	NA	NA	NA		NA		NA	NA	NA			NA		ZBED2	CD96
26038090	cg27138018	0.2971665	0.5271674	-0.230001	-2.901.894	9.57E-30	NA	NA	NA	NA		NA		NA	NA	NA	NA	NA	NA	NA	NA	NA	NA	NA	NA	NA	NA	NA	NA	NA		NA		NA	NA	NA			NA		HAPLN2
26038090	cg15665792	0.4241976	0.6541351	-0.2299375	-2.890.663	1.24E-29	NA	NA	NA	NA		NA		NA	NA	NA	NA	NA	NA	NA	NA	NA	NA	NA	NA	NA	NA	NA	NA	NA		NA		NA	NA	NA			NA		ELMO1
26038090	cg21031128	0.3307977	0.5606297	-0.229832	-2.842.553	3.75E-29	NA	NA	NA	NA		NA		NA	NA	NA	NA	NA	NA	NA	NA	NA	NA	NA	NA	NA	NA	NA	NA	NA		NA		NA	NA	NA			NA		DOK2
26038090	cg04470557	0.2099886	0.4398205	-0.2298319	-3.245.784	3.48E-33	NA	NA	NA	NA		NA		NA	NA	NA	NA	NA	NA	NA	NA	NA	NA	NA	NA	NA	NA	NA	NA	NA		NA		NA	NA	NA			NA		SLC22A4
26038090	cg19375403	0.3518466	0.5816535	-0.2298068	-2.826.922	5.38E-29	NA	NA	NA	NA		NA		NA	NA	NA	NA	NA	NA	NA	NA	NA	NA	NA	NA	NA	NA	NA	NA	NA		NA		NA	NA	NA			NA		C1orf174
26038090	cg11792826	0.5635248	0.7933138	-0.229789	-3.551.376	3.06E-36	NA	NA	NA	NA		NA		NA	NA	NA	NA	NA	NA	NA	NA	NA	NA	NA	NA	NA	NA	NA	NA	NA		NA		NA	NA	NA			NA		MIR1208
26038090	cg05305434	0.3729237	0.6025476	-0.2296239	-2.821.537	6.09E-29	NA	NA	NA	NA		NA		NA	NA	NA	NA	NA	NA	NA	NA	NA	NA	NA	NA	NA	NA	NA	NA	NA		NA		NA	NA	NA			NA		LSP1
26038090	cg17817047	0.3510931	0.5806853	-0.2295922	-2.821.446	6.10E-29	NA	NA	NA	NA		NA		NA	NA	NA	NA	NA	NA	NA	NA	NA	NA	NA	NA	NA	NA	NA	NA	NA		NA		NA	NA	NA			NA		RAPGEF6
26038090	cg02910451	0.4047012	0.6342895	-0.2295883	-2.847.384	3.36E-29	NA	NA	NA	NA		NA		NA	NA	NA	NA	NA	NA	NA	NA	NA	NA	NA	NA	NA	NA	NA	NA	NA		NA		NA	NA	NA			NA
26038090	cg07380416	0.4151261	0.6447104	-0.2295843	-2.863.416	2.32E-29	NA	NA	NA	NA		NA		NA	NA	NA	NA	NA	NA	NA	NA	NA	NA	NA	NA	NA	NA	NA	NA	NA		NA		NA	NA	NA			NA		CD6
26038090	cg20441502	0.271143	0.5006977	-0.2295547	-2.960.388	2.49E-30	NA	NA	NA	NA		NA		NA	NA	NA	NA	NA	NA	NA	NA	NA	NA	NA	NA	NA	NA	NA	NA	NA		NA		NA	NA	NA			NA		FXYD7	FXYD1
26038090	cg06604289	0.309752	0.5392323	-0.2294803	-2.862.932	2.35E-29	NA	NA	NA	NA		NA		NA	NA	NA	NA	NA	NA	NA	NA	NA	NA	NA	NA	NA	NA	NA	NA	NA		NA		NA	NA	NA			NA		PRDM2
26038090	cg23378365	0.292285	0.5217359	-0.2294509	-2.898.557	1.03E-29	NA	NA	NA	NA		NA		NA	NA	NA	NA	NA	NA	NA	NA	NA	NA	NA	NA	NA	NA	NA	NA	NA		NA		NA	NA	NA			NA		CYFIP2
26038090	cg11848931	0.4867772	0.7161734	-0.2293962	-3.077.837	1.67E-31	NA	NA	NA	NA		NA		NA	NA	NA	NA	NA	NA	NA	NA	NA	NA	NA	NA	NA	NA	NA	NA	NA		NA		NA	NA	NA			NA		PRTFDC1
26038090	cg11854392	0.3247292	0.5541012	-0.229372	-2.837.333	4.23E-29	NA	NA	NA	NA		NA		NA	NA	NA	NA	NA	NA	NA	NA	NA	NA	NA	NA	NA	NA	NA	NA	NA		NA		NA	NA	NA			NA		TXNRD2
26038090	cg25887844	0.3227379	0.5520384	-0.2293006	-2.838.018	4.17E-29	NA	NA	NA	NA		NA		NA	NA	NA	NA	NA	NA	NA	NA	NA	NA	NA	NA	NA	NA	NA	NA	NA		NA		NA	NA	NA			NA		ARHGAP25
26038090	cg13906813	0.3278984	0.5570432	-0.2291448	-282.743	5.32E-29	NA	NA	NA	NA		NA		NA	NA	NA	NA	NA	NA	NA	NA	NA	NA	NA	NA	NA	NA	NA	NA	NA		NA		NA	NA	NA			NA		HLA-DPA1
26038090	cg23497683	0.2748346	0.5039468	-0.2291122	-293.705	4.26E-30	NA	NA	NA	NA		NA		NA	NA	NA	NA	NA	NA	NA	NA	NA	NA	NA	NA	NA	NA	NA	NA	NA		NA		NA	NA	NA			NA		AFF3
26038090	cg21749794	0.4595593	0.6884996	-0.2289403	-2.956.739	2.71E-30	NA	NA	NA	NA		NA		NA	NA	NA	NA	NA	NA	NA	NA	NA	NA	NA	NA	NA	NA	NA	NA	NA		NA		NA	NA	NA			NA		RASA3
26038090	cg10414881	0.6690081	0.8979381	-0.2289299	-3.551.376	3.06E-36	NA	NA	NA	NA		NA		NA	NA	NA	NA	NA	NA	NA	NA	NA	NA	NA	NA	NA	NA	NA	NA	NA		NA		NA	NA	NA			NA
26038090	cg00275828	0.4747222	0.7036064	-0.2288842	-3.010.508	7.85E-31	NA	NA	NA	NA		NA		NA	NA	NA	NA	NA	NA	NA	NA	NA	NA	NA	NA	NA	NA	NA	NA	NA		NA		NA	NA	NA			NA		KRTAP2-4
26038090	cg08969925	0.4483246	0.6772002	-0.2288756	-2.919.666	6.36E-30	NA	NA	NA	NA		NA		NA	NA	NA	NA	NA	NA	NA	NA	NA	NA	NA	NA	NA	NA	NA	NA	NA		NA		NA	NA	NA			NA
26038090	cg02852025	0.1680253	0.3968008	-0.2287755	-3.521.682	6.07E-36	NA	NA	NA	NA		NA		NA	NA	NA	NA	NA	NA	NA	NA	NA	NA	NA	NA	NA	NA	NA	NA	NA		NA		NA	NA	NA			NA		IKZF1
26038090	cg03438552	0.4257271	0.654444	-0.2287169	-2.858.963	2.57E-29	NA	NA	NA	NA		NA		NA	NA	NA	NA	NA	NA	NA	NA	NA	NA	NA	NA	NA	NA	NA	NA	NA		NA		NA	NA	NA			NA		TAP2
26038090	cg21188037	0.3478289	0.5764864	-0.2286575	-2.797.903	1.05E-28	NA	NA	NA	NA		NA		NA	NA	NA	NA	NA	NA	NA	NA	NA	NA	NA	NA	NA	NA	NA	NA	NA		NA		NA	NA	NA			NA		MYO1G
26038090	cg06484274	0.3114427	0.5400984	-0.2286557	-283.815	4.15E-29	NA	NA	NA	NA		NA		NA	NA	NA	NA	NA	NA	NA	NA	NA	NA	NA	NA	NA	NA	NA	NA	NA		NA		NA	NA	NA			NA		XRN1
26038090	cg15858970	0.3793319	0.6079183	-0.2285864	-2.796.016	1.10E-28	NA	NA	NA	NA		NA		NA	NA	NA	NA	NA	NA	NA	NA	NA	NA	NA	NA	NA	NA	NA	NA	NA		NA		NA	NA	NA			NA		LOC100287718
26038090	cg26915799	0.4033298	0.6319144	-0.2285846	-2.817.571	6.67E-29	NA	NA	NA	NA		NA		NA	NA	NA	NA	NA	NA	NA	NA	NA	NA	NA	NA	NA	NA	NA	NA	NA		NA		NA	NA	NA			NA		IPO9
26038090	cg19411729	0.4608218	0.6893927	-0.2285708	-2.949.915	3.17E-30	NA	NA	NA	NA		NA		NA	NA	NA	NA	NA	NA	NA	NA	NA	NA	NA	NA	NA	NA	NA	NA	NA		NA		NA	NA	NA			NA		CCL5
26038090	cg25380021	0.2637656	0.4923278	-0.2285622	-295.86	2.59E-30	NA	NA	NA	NA		NA		NA	NA	NA	NA	NA	NA	NA	NA	NA	NA	NA	NA	NA	NA	NA	NA	NA		NA		NA	NA	NA			NA		STK10
26038090	cg25569396	0.3548726	0.5832496	-0.228377	-2.787.648	1.33E-28	NA	NA	NA	NA		NA		NA	NA	NA	NA	NA	NA	NA	NA	NA	NA	NA	NA	NA	NA	NA	NA	NA		NA		NA	NA	NA			NA		NEDD9
26038090	cg05427639	0.3525373	0.5808935	-0.2283561	-2.787.841	1.32E-28	NA	NA	NA	NA		NA		NA	NA	NA	NA	NA	NA	NA	NA	NA	NA	NA	NA	NA	NA	NA	NA	NA		NA		NA	NA	NA			NA		NT5C3
26038090	cg00713294	0.4703125	0.6986084	-0.2282959	-2.975.463	1.76E-30	NA	NA	NA	NA		NA		NA	NA	NA	NA	NA	NA	NA	NA	NA	NA	NA	NA	NA	NA	NA	NA	NA		NA		NA	NA	NA			NA		USP24
26038090	cg21538684	0.3950058	0.6232507	-0.2282449	-2.798.588	1.03E-28	NA	NA	NA	NA		NA		NA	NA	NA	NA	NA	NA	NA	NA	NA	NA	NA	NA	NA	NA	NA	NA	NA		NA		NA	NA	NA			NA		PHACTR1
26038090	cg15729404	0.4052795	0.6335011	-0.2282216	-2.810.089	7.93E-29	NA	NA	NA	NA		NA		NA	NA	NA	NA	NA	NA	NA	NA	NA	NA	NA	NA	NA	NA	NA	NA	NA		NA		NA	NA	NA			NA		EYA4
26038090	cg06386983	0.3211736	0.5492011	-0.2280276	-2.806.448	8.62E-29	NA	NA	NA	NA		NA		NA	NA	NA	NA	NA	NA	NA	NA	NA	NA	NA	NA	NA	NA	NA	NA	NA		NA		NA	NA	NA			NA
26038090	cg23456409	0.2760659	0.5040597	-0.2279938	-2.903.651	9.19E-30	NA	NA	NA	NA		NA		NA	NA	NA	NA	NA	NA	NA	NA	NA	NA	NA	NA	NA	NA	NA	NA	NA		NA		NA	NA	NA			NA		TMEM177
26038090	cg13178170	0.5151954	0.7430991	-0.2279037	-3.176.619	1.71E-32	NA	NA	NA	NA		NA		NA	NA	NA	NA	NA	NA	NA	NA	NA	NA	NA	NA	NA	NA	NA	NA	NA		NA		NA	NA	NA			NA		TGFBR3
26038090	cg05322916	0.4259754	0.65369	-0.2277146	-2.830.966	4.90E-29	NA	NA	NA	NA		NA		NA	NA	NA	NA	NA	NA	NA	NA	NA	NA	NA	NA	NA	NA	NA	NA	NA		NA		NA	NA	NA			NA		C6orf89
26038090	cg08159663	0.3729066	0.6005301	-0.2276235	-2.767.467	2.12E-28	NA	NA	NA	NA		NA		NA	NA	NA	NA	NA	NA	NA	NA	NA	NA	NA	NA	NA	NA	NA	NA	NA		NA		NA	NA	NA			NA		NLRC5
26038090	cg22687244	0.4112487	0.6388693	-0.2276206	-2.802.003	9.55E-29	NA	NA	NA	NA		NA		NA	NA	NA	NA	NA	NA	NA	NA	NA	NA	NA	NA	NA	NA	NA	NA	NA		NA		NA	NA	NA			NA		FAM81A
26038090	cg11257888	0.5089682	0.7364181	-0.22745	-3.126.367	5.45E-32	NA	NA	NA	NA		NA		NA	NA	NA	NA	NA	NA	NA	NA	NA	NA	NA	NA	NA	NA	NA	NA	NA		NA		NA	NA	NA			NA		RCAN3
26038090	cg05206657	0.5402797	0.7677265	-0.2274468	-3.324.895	5.64E-34	NA	NA	NA	NA		NA		NA	NA	NA	NA	NA	NA	NA	NA	NA	NA	NA	NA	NA	NA	NA	NA	NA		NA		NA	NA	NA			NA
26038090	cg24742298	0.2691014	0.4965349	-0.2274335	-2.910.634	7.83E-30	NA	NA	NA	NA		NA		NA	NA	NA	NA	NA	NA	NA	NA	NA	NA	NA	NA	NA	NA	NA	NA	NA		NA		NA	NA	NA			NA		SEZ6
26038090	cg24898914	0.6124176	0.8398374	-0.2274199	-3.551.376	3.06E-36	NA	NA	NA	NA		NA		NA	NA	NA	NA	NA	NA	NA	NA	NA	NA	NA	NA	NA	NA	NA	NA	NA		NA		NA	NA	NA			NA		PSMB8
26038090	cg13380204	0.3346809	0.5619683	-0.2272874	-2.771.208	1.94E-28	NA	NA	NA	NA		NA		NA	NA	NA	NA	NA	NA	NA	NA	NA	NA	NA	NA	NA	NA	NA	NA	NA		NA		NA	NA	NA			NA		STAT5A
26038090	cg22786472	0.5562658	0.7834082	-0.2271423	-3.438.034	4.17E-35	NA	NA	NA	NA		NA		NA	NA	NA	NA	NA	NA	NA	NA	NA	NA	NA	NA	NA	NA	NA	NA	NA		NA		NA	NA	NA			NA
26038090	cg06752040	0.3114524	0.5385613	-0.227109	-2.797.439	1.06E-28	NA	NA	NA	NA		NA		NA	NA	NA	NA	NA	NA	NA	NA	NA	NA	NA	NA	NA	NA	NA	NA	NA		NA		NA	NA	NA			NA		FAM107B
26038090	cg06582708	0.275326	0.5024191	-0.2270931	-2.882.142	1.51E-29	NA	NA	NA	NA		NA		NA	NA	NA	NA	NA	NA	NA	NA	NA	NA	NA	NA	NA	NA	NA	NA	NA		NA		NA	NA	NA			NA		DHRS7B
26038090	cg02893429	0.4796092	0.7066801	-0.2270709	-2.974.469	1.80E-30	NA	NA	NA	NA		NA		NA	NA	NA	NA	NA	NA	NA	NA	NA	NA	NA	NA	NA	NA	NA	NA	NA		NA		NA	NA	NA			NA		C2orf58
26038090	cg17608381	0.4597304	0.686757	-0.2270266	-2.900.243	9.94E-30	NA	NA	NA	NA		NA		NA	NA	NA	NA	NA	NA	NA	NA	NA	NA	NA	NA	NA	NA	NA	NA	NA		NA		NA	NA	NA			NA		HLA-A
26038090	cg02374486	0.5655027	0.7924785	-0.2269758	-3.511.408	7.69E-36	NA	NA	NA	NA		NA		NA	NA	NA	NA	NA	NA	NA	NA	NA	NA	NA	NA	NA	NA	NA	NA	NA		NA		NA	NA	NA			NA		PRF1
26038090	cg13566919	0.2807455	0.5077083	-0.2269628	-2.862.922	2.35E-29	NA	NA	NA	NA		NA		NA	NA	NA	NA	NA	NA	NA	NA	NA	NA	NA	NA	NA	NA	NA	NA	NA		NA		NA	NA	NA			NA		GZMA
26038090	cg00393985	0.4486629	0.6755393	-0.2268764	-2.862.154	2.39E-29	NA	NA	NA	NA		NA		NA	NA	NA	NA	NA	NA	NA	NA	NA	NA	NA	NA	NA	NA	NA	NA	NA		NA		NA	NA	NA			NA		WIPI2
26038090	cg00467547	0.6007786	0.8275197	-0.2267411	-3.551.376	3.06E-36	NA	NA	NA	NA		NA		NA	NA	NA	NA	NA	NA	NA	NA	NA	NA	NA	NA	NA	NA	NA	NA	NA		NA		NA	NA	NA			NA		SH2D1A
26038090	cg02772121	0.6637555	0.8904125	-0.226657	-3.551.376	3.06E-36	NA	NA	NA	NA		NA		NA	NA	NA	NA	NA	NA	NA	NA	NA	NA	NA	NA	NA	NA	NA	NA	NA		NA		NA	NA	NA			NA		TRIM15
26038090	cg03510486	0.4129014	0.6395488	-0.2266474	-2.777.584	1.68E-28	NA	NA	NA	NA		NA		NA	NA	NA	NA	NA	NA	NA	NA	NA	NA	NA	NA	NA	NA	NA	NA	NA		NA		NA	NA	NA			NA
26038090	cg21494379	0.343485	0.5700939	-0.2266089	-2.746.218	3.45E-28	NA	NA	NA	NA		NA		NA	NA	NA	NA	NA	NA	NA	NA	NA	NA	NA	NA	NA	NA	NA	NA	NA		NA		NA	NA	NA			NA
26038090	cg16327891	0.2309154	0.4574719	-0.2265565	-3.042.155	3.79E-31	NA	NA	NA	NA		NA		NA	NA	NA	NA	NA	NA	NA	NA	NA	NA	NA	NA	NA	NA	NA	NA	NA		NA		NA	NA	NA			NA		EPSTI1
26038090	cg01765152	0.3435853	0.5701029	-0.2265176	-2.743.757	3.65E-28	NA	NA	NA	NA		NA		NA	NA	NA	NA	NA	NA	NA	NA	NA	NA	NA	NA	NA	NA	NA	NA	NA		NA		NA	NA	NA			NA		PVT1
26038090	cg00071250	0.4648175	0.691294	-0.2264766	-2.900.944	9.78E-30	NA	NA	NA	NA		NA		NA	NA	NA	NA	NA	NA	NA	NA	NA	NA	NA	NA	NA	NA	NA	NA	NA		NA		NA	NA	NA			NA		FASLG
26038090	cg15459165	0.4065213	0.6329757	-0.2264544	-2.763.004	2.34E-28	NA	NA	NA	NA		NA		NA	NA	NA	NA	NA	NA	NA	NA	NA	NA	NA	NA	NA	NA	NA	NA	NA		NA		NA	NA	NA			NA		LAPTM5
26038090	cg24107728	0.4599104	0.6861489	-0.2262385	-287.755	1.68E-29	NA	NA	NA	NA		NA		NA	NA	NA	NA	NA	NA	NA	NA	NA	NA	NA	NA	NA	NA	NA	NA	NA		NA		NA	NA	NA			NA		LRP8
26038090	cg10517290	0.2740504	0.5001656	-0.2261152	-2.860.368	2.49E-29	NA	NA	NA	NA		NA		NA	NA	NA	NA	NA	NA	NA	NA	NA	NA	NA	NA	NA	NA	NA	NA	NA		NA		NA	NA	NA			NA		PGS1
26038090	cg12669088	0.6334621	0.8595455	-0.2260833	-3.551.376	3.06E-36	NA	NA	NA	NA		NA		NA	NA	NA	NA	NA	NA	NA	NA	NA	NA	NA	NA	NA	NA	NA	NA	NA		NA		NA	NA	NA			NA
26038090	cg17626301	0.5387179	0.7647722	-0.2260543	-3.264.854	2.25E-33	NA	NA	NA	NA		NA		NA	NA	NA	NA	NA	NA	NA	NA	NA	NA	NA	NA	NA	NA	NA	NA	NA		NA		NA	NA	NA			NA		TAP1
26038090	cg26561413	0.2224362	0.4484399	-0.2260037	-3.070.473	1.97E-31	NA	NA	NA	NA		NA		NA	NA	NA	NA	NA	NA	NA	NA	NA	NA	NA	NA	NA	NA	NA	NA	NA		NA		NA	NA	NA			NA		NLRP1
26038090	cg21565575	0.446603	0.6725527	-0.2259497	-2.829.597	5.06E-29	NA	NA	NA	NA		NA		NA	NA	NA	NA	NA	NA	NA	NA	NA	NA	NA	NA	NA	NA	NA	NA	NA		NA		NA	NA	NA			NA		SLA2
26038090	cg12982531	0.3585923	0.5845177	-0.2259253	-2.721.653	6.07E-28	NA	NA	NA	NA		NA		NA	NA	NA	NA	NA	NA	NA	NA	NA	NA	NA	NA	NA	NA	NA	NA	NA		NA		NA	NA	NA			NA
26038090	cg00215182	0.4632402	0.6891583	-0.2259181	-2.879.041	1.62E-29	NA	NA	NA	NA		NA		NA	NA	NA	NA	NA	NA	NA	NA	NA	NA	NA	NA	NA	NA	NA	NA	NA		NA		NA	NA	NA			NA		C1QB
26038090	cg19085146	0.1991266	0.4250239	-0.2258973	-320.523	8.87E-33	NA	NA	NA	NA		NA		NA	NA	NA	NA	NA	NA	NA	NA	NA	NA	NA	NA	NA	NA	NA	NA	NA		NA		NA	NA	NA			NA		KIAA1026
26038090	cg00839873	0.3907559	0.6166072	-0.2258513	-2.729.572	5.06E-28	NA	NA	NA	NA		NA		NA	NA	NA	NA	NA	NA	NA	NA	NA	NA	NA	NA	NA	NA	NA	NA	NA		NA		NA	NA	NA			NA		ASB2
26038090	cg14030719	0.6130356	0.8388547	-0.2258191	-3.551.376	3.06E-36	NA	NA	NA	NA		NA		NA	NA	NA	NA	NA	NA	NA	NA	NA	NA	NA	NA	NA	NA	NA	NA	NA		NA		NA	NA	NA			NA		E2F1
26038090	cg15036529	0.5688746	0.79466	-0.2257854	-3.496.669	1.08E-35	NA	NA	NA	NA		NA		NA	NA	NA	NA	NA	NA	NA	NA	NA	NA	NA	NA	NA	NA	NA	NA	NA		NA		NA	NA	NA			NA		PYHIN1
26038090	cg16598679	0.4449183	0.670638	-0.2257197	-2.818.476	6.53E-29	NA	NA	NA	NA		NA		NA	NA	NA	NA	NA	NA	NA	NA	NA	NA	NA	NA	NA	NA	NA	NA	NA		NA		NA	NA	NA			NA
26038090	cg20392842	0.170406	0.396109	-0.225703	-3.413.166	7.38E-35	NA	NA	NA	NA		NA		NA	NA	NA	NA	NA	NA	NA	NA	NA	NA	NA	NA	NA	NA	NA	NA	NA		NA		NA	NA	NA			NA		HLA-DMB
26038090	cg13978689	0.1624387	0.3881359	-0.2256972	-3.482.061	1.51E-35	NA	NA	NA	NA		NA		NA	NA	NA	NA	NA	NA	NA	NA	NA	NA	NA	NA	NA	NA	NA	NA	NA		NA		NA	NA	NA			NA		CD84
26038090	cg08337633	0.1763053	0.4019658	-0.2256605	-3.363.772	2.30E-34	NA	NA	NA	NA		NA		NA	NA	NA	NA	NA	NA	NA	NA	NA	NA	NA	NA	NA	NA	NA	NA	NA		NA		NA	NA	NA			NA		VOPP1
26038090	cg04499701	0.5803834	0.8060407	-0.2256573	-3.551.376	3.06E-36	NA	NA	NA	NA		NA		NA	NA	NA	NA	NA	NA	NA	NA	NA	NA	NA	NA	NA	NA	NA	NA	NA		NA		NA	NA	NA			NA
26038090	cg07398791	0.4031699	0.6287844	-0.2256144	-2.735.736	4.39E-28	NA	NA	NA	NA		NA		NA	NA	NA	NA	NA	NA	NA	NA	NA	NA	NA	NA	NA	NA	NA	NA	NA		NA		NA	NA	NA			NA		TNFAIP8
26038090	cg02177168	0.3949747	0.6205796	-0.2256049	-2.726.644	5.41E-28	NA	NA	NA	NA		NA		NA	NA	NA	NA	NA	NA	NA	NA	NA	NA	NA	NA	NA	NA	NA	NA	NA		NA		NA	NA	NA			NA
26038090	cg04935109	0.1872553	0.412808	-0.2255527	-3.277.513	1.68E-33	NA	NA	NA	NA		NA		NA	NA	NA	NA	NA	NA	NA	NA	NA	NA	NA	NA	NA	NA	NA	NA	NA		NA		NA	NA	NA			NA		RTP4
26038090	cg09093150	0.3873225	0.6128643	-0.2255418	-2.718.645	6.51E-28	NA	NA	NA	NA		NA		NA	NA	NA	NA	NA	NA	NA	NA	NA	NA	NA	NA	NA	NA	NA	NA	NA		NA		NA	NA	NA			NA
26038090	cg03852656	0.3451768	0.5707014	-0.2255246	-271.668	6.81E-28	NA	NA	NA	NA		NA		NA	NA	NA	NA	NA	NA	NA	NA	NA	NA	NA	NA	NA	NA	NA	NA	NA		NA		NA	NA	NA			NA		RFC4
26038090	cg00035000	0.1874781	0.4129947	-0.2255166	-327.489	1.78E-33	NA	NA	NA	NA		NA		NA	NA	NA	NA	NA	NA	NA	NA	NA	NA	NA	NA	NA	NA	NA	NA	NA		NA		NA	NA	NA			NA		RUNX3
26038090	cg15173780	0.4923511	0.717832	-0.2254809	-2.980.306	1.57E-30	NA	NA	NA	NA		NA		NA	NA	NA	NA	NA	NA	NA	NA	NA	NA	NA	NA	NA	NA	NA	NA	NA		NA		NA	NA	NA			NA
26038090	cg03213374	0.2215839	0.4470342	-0.2254503	-3.060.094	2.51E-31	NA	NA	NA	NA		NA		NA	NA	NA	NA	NA	NA	NA	NA	NA	NA	NA	NA	NA	NA	NA	NA	NA		NA		NA	NA	NA			NA
26038090	cg16379283	0.3799744	0.6053858	-0.2254114	-2.710.926	7.78E-28	NA	NA	NA	NA		NA		NA	NA	NA	NA	NA	NA	NA	NA	NA	NA	NA	NA	NA	NA	NA	NA	NA		NA		NA	NA	NA			NA
26038090	cg23807071	0.2353951	0.4607587	-0.2253636	-2.988.818	1.29E-30	NA	NA	NA	NA		NA		NA	NA	NA	NA	NA	NA	NA	NA	NA	NA	NA	NA	NA	NA	NA	NA	NA		NA		NA	NA	NA			NA		MAD1L1
26038090	cg26354367	0.6064603	0.8317513	-0.225291	-3.551.376	3.06E-36	NA	NA	NA	NA		NA		NA	NA	NA	NA	NA	NA	NA	NA	NA	NA	NA	NA	NA	NA	NA	NA	NA		NA		NA	NA	NA			NA		NCRNA00171
26038090	cg01790646	0.1756029	0.4008821	-0.2252791	-3.358.607	2.59E-34	NA	NA	NA	NA		NA		NA	NA	NA	NA	NA	NA	NA	NA	NA	NA	NA	NA	NA	NA	NA	NA	NA		NA		NA	NA	NA			NA		HDAC4
26038090	cg11143193	0.3065757	0.5318326	-0.2252568	-2.758.003	2.63E-28	NA	NA	NA	NA		NA		NA	NA	NA	NA	NA	NA	NA	NA	NA	NA	NA	NA	NA	NA	NA	NA	NA		NA		NA	NA	NA			NA
26038090	cg10884539	0.3618382	0.5869319	-0.2250937	-2.699.328	1.02E-27	NA	NA	NA	NA		NA		NA	NA	NA	NA	NA	NA	NA	NA	NA	NA	NA	NA	NA	NA	NA	NA	NA		NA		NA	NA	NA			NA		MYLK4
26038090	cg14145667	0.3285522	0.5534782	-0.224926	-2.715.969	6.92E-28	NA	NA	NA	NA		NA		NA	NA	NA	NA	NA	NA	NA	NA	NA	NA	NA	NA	NA	NA	NA	NA	NA		NA		NA	NA	NA			NA		C19orf22
26038090	cg14480446	0.3276526	0.5525733	-0.2249206	-2.716.883	6.78E-28	NA	NA	NA	NA		NA		NA	NA	NA	NA	NA	NA	NA	NA	NA	NA	NA	NA	NA	NA	NA	NA	NA		NA		NA	NA	NA			NA
26038090	cg18642720	0.5795081	0.8043606	-0.2248525	-3.551.376	3.06E-36	NA	NA	NA	NA		NA		NA	NA	NA	NA	NA	NA	NA	NA	NA	NA	NA	NA	NA	NA	NA	NA	NA		NA		NA	NA	NA			NA
26038090	cg25392692	0.3845925	0.6094177	-0.2248253	-2.697.775	1.05E-27	NA	NA	NA	NA		NA		NA	NA	NA	NA	NA	NA	NA	NA	NA	NA	NA	NA	NA	NA	NA	NA	NA		NA		NA	NA	NA			NA		B4GALNT1
26038090	cg00934037	0.4043972	0.6291291	-0.2247319	-271.326	7.37E-28	NA	NA	NA	NA		NA		NA	NA	NA	NA	NA	NA	NA	NA	NA	NA	NA	NA	NA	NA	NA	NA	NA		NA		NA	NA	NA			NA		CDC14A
26038090	cg00164282	0.28753	0.5121806	-0.2246506	-2.784.499	1.43E-28	NA	NA	NA	NA		NA		NA	NA	NA	NA	NA	NA	NA	NA	NA	NA	NA	NA	NA	NA	NA	NA	NA		NA		NA	NA	NA			NA		MYO1D
26038090	cg16044480	0.4997692	0.7244021	-0.2246329	-298.857	1.30E-30	NA	NA	NA	NA		NA		NA	NA	NA	NA	NA	NA	NA	NA	NA	NA	NA	NA	NA	NA	NA	NA	NA		NA		NA	NA	NA			NA		ARAP1
26038090	cg24140775	0.5939873	0.8185067	-0.2245194	-3.551.376	3.06E-36	NA	NA	NA	NA		NA		NA	NA	NA	NA	NA	NA	NA	NA	NA	NA	NA	NA	NA	NA	NA	NA	NA		NA		NA	NA	NA			NA		LILRB4
26038090	cg26427498	0.2756976	0.5002077	-0.2245101	-2.813.545	7.32E-29	NA	NA	NA	NA		NA		NA	NA	NA	NA	NA	NA	NA	NA	NA	NA	NA	NA	NA	NA	NA	NA	NA		NA		NA	NA	NA			NA
26038090	cg03447908	0.3293426	0.5537981	-0.2244555	-2.702.932	9.35E-28	NA	NA	NA	NA		NA		NA	NA	NA	NA	NA	NA	NA	NA	NA	NA	NA	NA	NA	NA	NA	NA	NA		NA		NA	NA	NA			NA		CLEC3B
26038090	cg13415831	0.2920056	0.5163863	-0.2243808	-2.766.469	2.16E-28	NA	NA	NA	NA		NA		NA	NA	NA	NA	NA	NA	NA	NA	NA	NA	NA	NA	NA	NA	NA	NA	NA		NA		NA	NA	NA			NA
26038090	cg07237979	0.3202934	0.5446355	-0.2243421	-2.711.615	7.65E-28	NA	NA	NA	NA		NA		NA	NA	NA	NA	NA	NA	NA	NA	NA	NA	NA	NA	NA	NA	NA	NA	NA		NA		NA	NA	NA			NA		LSP1
26038090	cg08288130	0.2884533	0.5127803	-0.224327	-2.773.789	1.83E-28	NA	NA	NA	NA		NA		NA	NA	NA	NA	NA	NA	NA	NA	NA	NA	NA	NA	NA	NA	NA	NA	NA		NA		NA	NA	NA			NA		DOK2
26038090	cg02327522	0.6213092	0.845595	-0.2242858	-3.551.376	3.06E-36	NA	NA	NA	NA		NA		NA	NA	NA	NA	NA	NA	NA	NA	NA	NA	NA	NA	NA	NA	NA	NA	NA		NA		NA	NA	NA			NA
26038090	cg04275695	0.1476685	0.3719427	-0.2242742	-3.551.376	3.06E-36	NA	NA	NA	NA		NA		NA	NA	NA	NA	NA	NA	NA	NA	NA	NA	NA	NA	NA	NA	NA	NA	NA		NA		NA	NA	NA			NA		ZC3H12D
26038090	cg17338146	0.4541633	0.6784205	-0.2242573	-280.214	9.52E-29	NA	NA	NA	NA		NA		NA	NA	NA	NA	NA	NA	NA	NA	NA	NA	NA	NA	NA	NA	NA	NA	NA		NA		NA	NA	NA			NA
26038090	cg03573679	0.3159586	0.5401883	-0.2242296	-2.715.211	7.05E-28	NA	NA	NA	NA		NA		NA	NA	NA	NA	NA	NA	NA	NA	NA	NA	NA	NA	NA	NA	NA	NA	NA		NA		NA	NA	NA			NA		CHST12
26038090	cg01403030	0.4504336	0.6745501	-0.2241165	-2.787.515	1.33E-28	NA	NA	NA	NA		NA		NA	NA	NA	NA	NA	NA	NA	NA	NA	NA	NA	NA	NA	NA	NA	NA	NA		NA		NA	NA	NA			NA		FAM154A
26038090	cg12885302	0.2985463	0.522632	-0.2240857	-2.743.972	3.63E-28	NA	NA	NA	NA		NA		NA	NA	NA	NA	NA	NA	NA	NA	NA	NA	NA	NA	NA	NA	NA	NA	NA		NA		NA	NA	NA			NA
26038090	cg19638572	0.3840683	0.6081436	-0.2240753	-2.677.532	1.68E-27	NA	NA	NA	NA		NA		NA	NA	NA	NA	NA	NA	NA	NA	NA	NA	NA	NA	NA	NA	NA	NA	NA		NA		NA	NA	NA			NA		RASSF5
26038090	cg01218206	0.4687385	0.6927871	-0.2240486	-2.842.601	3.75E-29	NA	NA	NA	NA		NA		NA	NA	NA	NA	NA	NA	NA	NA	NA	NA	NA	NA	NA	NA	NA	NA	NA		NA		NA	NA	NA			NA		SIK3
26038090	cg16506815	0.4782076	0.7021893	-0.2239817	-2.875.221	1.77E-29	NA	NA	NA	NA		NA		NA	NA	NA	NA	NA	NA	NA	NA	NA	NA	NA	NA	NA	NA	NA	NA	NA		NA		NA	NA	NA			NA
26038090	cg04515608	0.3982647	0.6222222	-0.2239574	-2.685.538	1.40E-27	NA	NA	NA	NA		NA		NA	NA	NA	NA	NA	NA	NA	NA	NA	NA	NA	NA	NA	NA	NA	NA	NA		NA		NA	NA	NA			NA		PTPRJ
26038090	cg18991321	0.5807648	0.8046896	-0.2239248	-3.537.318	4.23E-36	NA	NA	NA	NA		NA		NA	NA	NA	NA	NA	NA	NA	NA	NA	NA	NA	NA	NA	NA	NA	NA	NA		NA		NA	NA	NA			NA		AGFG2
26038090	cg04441847	0.5115228	0.735429	-0.2239062	-3.025.364	5.58E-31	NA	NA	NA	NA		NA		NA	NA	NA	NA	NA	NA	NA	NA	NA	NA	NA	NA	NA	NA	NA	NA	NA		NA		NA	NA	NA			NA		SFRS7
26038090	cg06164961	0.5668354	0.7907024	-0.223867	-3.406.555	8.60E-35	NA	NA	NA	NA		NA		NA	NA	NA	NA	NA	NA	NA	NA	NA	NA	NA	NA	NA	NA	NA	NA	NA		NA		NA	NA	NA			NA		CD3E
26038090	cg07557423	0.378168	0.6020204	-0.2238525	-2.668.865	2.05E-27	NA	NA	NA	NA		NA		NA	NA	NA	NA	NA	NA	NA	NA	NA	NA	NA	NA	NA	NA	NA	NA	NA		NA		NA	NA	NA			NA		ATP8A1
26038090	cg18456803	0.2114233	0.4352574	-0.2238341	-3.073.123	1.86E-31	NA	NA	NA	NA		NA		NA	NA	NA	NA	NA	NA	NA	NA	NA	NA	NA	NA	NA	NA	NA	NA	NA		NA		NA	NA	NA			NA		ELF1
26038090	cg09316306	0.3211446	0.5448418	-0.2236972	-2.693.816	1.15E-27	NA	NA	NA	NA		NA		NA	NA	NA	NA	NA	NA	NA	NA	NA	NA	NA	NA	NA	NA	NA	NA	NA		NA		NA	NA	NA			NA		TLR1
26038090	cg18119407	0.4703377	0.6940132	-0.2236755	-2.837.178	4.25E-29	NA	NA	NA	NA		NA		NA	NA	NA	NA	NA	NA	NA	NA	NA	NA	NA	NA	NA	NA	NA	NA	NA		NA		NA	NA	NA			NA		CFLAR
26038090	cg16207673	0.3335636	0.5572332	-0.2236696	-2.678.103	1.66E-27	NA	NA	NA	NA		NA		NA	NA	NA	NA	NA	NA	NA	NA	NA	NA	NA	NA	NA	NA	NA	NA	NA		NA		NA	NA	NA			NA		ASCL4
26038090	cg07275207	0.5820475	0.8056766	-0.2236292	-3.538.422	4.13E-36	NA	NA	NA	NA		NA		NA	NA	NA	NA	NA	NA	NA	NA	NA	NA	NA	NA	NA	NA	NA	NA	NA		NA		NA	NA	NA			NA		C11orf75
26038090	cg19676502	0.3737541	0.5972793	-0.2235252	-2.658.887	2.58E-27	NA	NA	NA	NA		NA		NA	NA	NA	NA	NA	NA	NA	NA	NA	NA	NA	NA	NA	NA	NA	NA	NA		NA		NA	NA	NA			NA
26038090	cg12929678	0.5176579	0.7411827	-0.2235249	-3.046.775	3.41E-31	NA	NA	NA	NA		NA		NA	NA	NA	NA	NA	NA	NA	NA	NA	NA	NA	NA	NA	NA	NA	NA	NA		NA		NA	NA	NA			NA		CD226
26038090	cg02520639	0.3257101	0.5492154	-0.2235053	-2.682.777	1.49E-27	NA	NA	NA	NA		NA		NA	NA	NA	NA	NA	NA	NA	NA	NA	NA	NA	NA	NA	NA	NA	NA	NA		NA		NA	NA	NA			NA		PAG1
26038090	cg14211915	0.4255919	0.6490212	-0.2234294	-271.06	7.83E-28	NA	NA	NA	NA		NA		NA	NA	NA	NA	NA	NA	NA	NA	NA	NA	NA	NA	NA	NA	NA	NA	NA		NA		NA	NA	NA			NA
26038090	cg11065271	0.4033996	0.6267942	-0.2233945	-2.676.016	1.74E-27	NA	NA	NA	NA		NA		NA	NA	NA	NA	NA	NA	NA	NA	NA	NA	NA	NA	NA	NA	NA	NA	NA		NA		NA	NA	NA			NA		SYTL3
26038090	cg07613391	0.5028609	0.7261397	-0.2232788	-2.961.133	2.45E-30	NA	NA	NA	NA		NA		NA	NA	NA	NA	NA	NA	NA	NA	NA	NA	NA	NA	NA	NA	NA	NA	NA		NA		NA	NA	NA			NA		TGFBR2
26038090	cg03463994	0.3980317	0.6212224	-0.2231907	-2.664.819	2.25E-27	NA	NA	NA	NA		NA		NA	NA	NA	NA	NA	NA	NA	NA	NA	NA	NA	NA	NA	NA	NA	NA	NA		NA		NA	NA	NA			NA
26038090	cg03992114	0.3583493	0.5814843	-0.223135	-264.882	3.25E-27	NA	NA	NA	NA		NA		NA	NA	NA	NA	NA	NA	NA	NA	NA	NA	NA	NA	NA	NA	NA	NA	NA		NA		NA	NA	NA			NA		ATP11A
26038090	cg09017941	0.3004053	0.523506	-0.2231007	-2.714.732	7.12E-28	NA	NA	NA	NA		NA		NA	NA	NA	NA	NA	NA	NA	NA	NA	NA	NA	NA	NA	NA	NA	NA	NA		NA		NA	NA	NA			NA
26038090	cg24000814	0.2798123	0.5029071	-0.2230948	-276.509	2.23E-28	NA	NA	NA	NA		NA		NA	NA	NA	NA	NA	NA	NA	NA	NA	NA	NA	NA	NA	NA	NA	NA	NA		NA		NA	NA	NA			NA
26038090	cg12593223	0.2596733	0.4827406	-0.2230673	-282.873	5.16E-29	NA	NA	NA	NA		NA		NA	NA	NA	NA	NA	NA	NA	NA	NA	NA	NA	NA	NA	NA	NA	NA	NA		NA		NA	NA	NA			NA
26038090	cg19136673	0.3303805	0.5534377	-0.2230572	-2.665.749	2.20E-27	NA	NA	NA	NA		NA		NA	NA	NA	NA	NA	NA	NA	NA	NA	NA	NA	NA	NA	NA	NA	NA	NA		NA		NA	NA	NA			NA		PSMB8	TAP1
26038090	cg12690978	0.5591539	0.7821965	-0.2230427	-3.312.077	7.57E-34	NA	NA	NA	NA		NA		NA	NA	NA	NA	NA	NA	NA	NA	NA	NA	NA	NA	NA	NA	NA	NA	NA		NA		NA	NA	NA			NA		MFAP5
26038090	cg24208826	0.4297203	0.6527263	-0.223006	-2.706.966	8.52E-28	NA	NA	NA	NA		NA		NA	NA	NA	NA	NA	NA	NA	NA	NA	NA	NA	NA	NA	NA	NA	NA	NA		NA		NA	NA	NA			NA
26038090	cg19123356	0.4929836	0.7159789	-0.2229953	-2.906.363	8.64E-30	NA	NA	NA	NA		NA		NA	NA	NA	NA	NA	NA	NA	NA	NA	NA	NA	NA	NA	NA	NA	NA	NA		NA		NA	NA	NA			NA		FAM49B
26038090	cg14011327	0.3346228	0.5574833	-0.2228605	-2.656.248	2.74E-27	NA	NA	NA	NA		NA		NA	NA	NA	NA	NA	NA	NA	NA	NA	NA	NA	NA	NA	NA	NA	NA	NA		NA		NA	NA	NA			NA
26038090	cg23339656	0.3917196	0.6145125	-0.2227929	-2.648.716	3.26E-27	NA	NA	NA	NA		NA		NA	NA	NA	NA	NA	NA	NA	NA	NA	NA	NA	NA	NA	NA	NA	NA	NA		NA		NA	NA	NA			NA		ATG16L1
26038090	cg15742700	0.5437769	0.7665089	-0.2227319	-3.185.229	1.41E-32	NA	NA	NA	NA		NA		NA	NA	NA	NA	NA	NA	NA	NA	NA	NA	NA	NA	NA	NA	NA	NA	NA		NA		NA	NA	NA			NA		BLK
26038090	cg01309328	0.3757586	0.5984739	-0.2227153	-2.638.243	4.15E-27	NA	NA	NA	NA		NA		NA	NA	NA	NA	NA	NA	NA	NA	NA	NA	NA	NA	NA	NA	NA	NA	NA		NA		NA	NA	NA			NA		PSMB8
26038090	cg01073837	0.2949835	0.5176886	-0.2227051	-2.716.441	6.85E-28	NA	NA	NA	NA		NA		NA	NA	NA	NA	NA	NA	NA	NA	NA	NA	NA	NA	NA	NA	NA	NA	NA		NA		NA	NA	NA			NA		PLEKHA2
26038090	cg18563860	0.5466375	0.7692957	-0.2226582	-3.203.038	9.32E-33	NA	NA	NA	NA		NA		NA	NA	NA	NA	NA	NA	NA	NA	NA	NA	NA	NA	NA	NA	NA	NA	NA		NA		NA	NA	NA			NA		CTSZ
26038090	cg14732540	0.4656284	0.6881773	-0.222549	-2.788.264	1.31E-28	NA	NA	NA	NA		NA		NA	NA	NA	NA	NA	NA	NA	NA	NA	NA	NA	NA	NA	NA	NA	NA	NA		NA		NA	NA	NA			NA		BRDT
26038090	cg25083933	0.2665451	0.4890197	-0.2224747	-2.789.753	1.27E-28	NA	NA	NA	NA		NA		NA	NA	NA	NA	NA	NA	NA	NA	NA	NA	NA	NA	NA	NA	NA	NA	NA		NA		NA	NA	NA			NA
26038090	cg16567056	0.2203227	0.4427899	-0.2224672	-2.987.051	1.35E-30	NA	NA	NA	NA		NA		NA	NA	NA	NA	NA	NA	NA	NA	NA	NA	NA	NA	NA	NA	NA	NA	NA		NA		NA	NA	NA			NA		PLCB2
26038090	cg14176836	0.2659307	0.4883406	-0.2224099	-2.790.121	1.26E-28	NA	NA	NA	NA		NA		NA	NA	NA	NA	NA	NA	NA	NA	NA	NA	NA	NA	NA	NA	NA	NA	NA		NA		NA	NA	NA			NA		ITGAL
26038090	cg00924004	0.3888194	0.6111782	-0.2223588	-2.635.153	4.45E-27	NA	NA	NA	NA		NA		NA	NA	NA	NA	NA	NA	NA	NA	NA	NA	NA	NA	NA	NA	NA	NA	NA		NA		NA	NA	NA			NA		LOC401463
26038090	cg09804858	0.4390187	0.6613148	-0.2222961	-2.707.286	8.46E-28	NA	NA	NA	NA		NA		NA	NA	NA	NA	NA	NA	NA	NA	NA	NA	NA	NA	NA	NA	NA	NA	NA		NA		NA	NA	NA			NA		TRERF1
26038090	cg04278110	0.2433872	0.4656163	-0.2222292	-2.870.729	1.96E-29	NA	NA	NA	NA		NA		NA	NA	NA	NA	NA	NA	NA	NA	NA	NA	NA	NA	NA	NA	NA	NA	NA		NA		NA	NA	NA			NA		ANKRD44
26038090	cg09946623	0.3178183	0.540018	-0.2221997	-2.660.344	2.49E-27	NA	NA	NA	NA		NA		NA	NA	NA	NA	NA	NA	NA	NA	NA	NA	NA	NA	NA	NA	NA	NA	NA		NA		NA	NA	NA			NA		SPN
26038090	cg11619961	0.2539024	0.4760875	-0.2221851	-282.723	5.34E-29	NA	NA	NA	NA		NA		NA	NA	NA	NA	NA	NA	NA	NA	NA	NA	NA	NA	NA	NA	NA	NA	NA		NA		NA	NA	NA			NA		CD74
26038090	cg14359680	0.3232344	0.5453214	-0.222087	-2.649.742	3.18E-27	NA	NA	NA	NA		NA		NA	NA	NA	NA	NA	NA	NA	NA	NA	NA	NA	NA	NA	NA	NA	NA	NA		NA		NA	NA	NA			NA		GPR132
26038090	cg01447475	0.4402369	0.6621878	-0.2219509	-2.700.504	9.88E-28	NA	NA	NA	NA		NA		NA	NA	NA	NA	NA	NA	NA	NA	NA	NA	NA	NA	NA	NA	NA	NA	NA		NA		NA	NA	NA			NA
26038090	cg21396949	0.3682876	0.5902346	-0.221947	-261.704	6.75E-27	NA	NA	NA	NA		NA		NA	NA	NA	NA	NA	NA	NA	NA	NA	NA	NA	NA	NA	NA	NA	NA	NA		NA		NA	NA	NA			NA		KIAA1217
26038090	cg02003183	0.5377752	0.7596789	-0.2219037	-3.116.047	6.91E-32	NA	NA	NA	NA		NA		NA	NA	NA	NA	NA	NA	NA	NA	NA	NA	NA	NA	NA	NA	NA	NA	NA		NA		NA	NA	NA			NA		CDC42BPB
26038090	cg24749672	0.4316418	0.6534958	-0.221854	-2.679.116	1.62E-27	NA	NA	NA	NA		NA		NA	NA	NA	NA	NA	NA	NA	NA	NA	NA	NA	NA	NA	NA	NA	NA	NA		NA		NA	NA	NA			NA		BIN2
26038090	cg24709951	0.4048917	0.6267334	-0.2218418	-2.636.239	4.34E-27	NA	NA	NA	NA		NA		NA	NA	NA	NA	NA	NA	NA	NA	NA	NA	NA	NA	NA	NA	NA	NA	NA		NA		NA	NA	NA			NA
26038090	cg05743713	0.1597839	0.381624	-0.2218401	-3.395.586	1.11E-34	NA	NA	NA	NA		NA		NA	NA	NA	NA	NA	NA	NA	NA	NA	NA	NA	NA	NA	NA	NA	NA	NA		NA		NA	NA	NA			NA		KDM2A
26038090	cg10665892	0.5258454	0.7475632	-0.2217178	-3.035.237	4.44E-31	NA	NA	NA	NA		NA		NA	NA	NA	NA	NA	NA	NA	NA	NA	NA	NA	NA	NA	NA	NA	NA	NA		NA		NA	NA	NA			NA		CACNA2D4
26038090	cg08175413	0.4724755	0.694095	-0.2216194	-2.784.379	1.43E-28	NA	NA	NA	NA		NA		NA	NA	NA	NA	NA	NA	NA	NA	NA	NA	NA	NA	NA	NA	NA	NA	NA		NA		NA	NA	NA			NA		LNPEP
26038090	cg15046123	0.5124379	0.7340262	-0.2215883	-2.956.386	2.73E-30	NA	NA	NA	NA		NA		NA	NA	NA	NA	NA	NA	NA	NA	NA	NA	NA	NA	NA	NA	NA	NA	NA		NA		NA	NA	NA			NA		JARID2
26038090	cg13648550	0.3808312	0.6023302	-0.221499	-2.608.289	8.26E-27	NA	NA	NA	NA		NA		NA	NA	NA	NA	NA	NA	NA	NA	NA	NA	NA	NA	NA	NA	NA	NA	NA		NA		NA	NA	NA			NA		MOBKL2B
26038090	cg20425130	0.3217569	0.543218	-0.2214611	-2.635.859	4.38E-27	NA	NA	NA	NA		NA		NA	NA	NA	NA	NA	NA	NA	NA	NA	NA	NA	NA	NA	NA	NA	NA	NA		NA		NA	NA	NA			NA		KLHL6
26038090	cg04131610	0.5516572	0.7729281	-0.2212709	-3.191.366	1.22E-32	NA	NA	NA	NA		NA		NA	NA	NA	NA	NA	NA	NA	NA	NA	NA	NA	NA	NA	NA	NA	NA	NA		NA		NA	NA	NA			NA		CCR5
26038090	cg01154505	0.7120346	0.9333024	-0.2212678	-3.551.376	3.06E-36	NA	NA	NA	NA		NA		NA	NA	NA	NA	NA	NA	NA	NA	NA	NA	NA	NA	NA	NA	NA	NA	NA		NA		NA	NA	NA			NA		FBLN7
26038090	cg02131853	0.4250632	0.6462257	-0.2211625	-2.647.726	3.33E-27	NA	NA	NA	NA		NA		NA	NA	NA	NA	NA	NA	NA	NA	NA	NA	NA	NA	NA	NA	NA	NA	NA		NA		NA	NA	NA			NA		TMEM156
26038090	cg23953831	0.3083862	0.529505	-0.2211187	-264.869	3.26E-27	NA	NA	NA	NA		NA		NA	NA	NA	NA	NA	NA	NA	NA	NA	NA	NA	NA	NA	NA	NA	NA	NA		NA		NA	NA	NA			NA		CD101
26038090	cg23665802	0.4759046	0.6969884	-0.2210838	-2.780.883	1.55E-28	NA	NA	NA	NA		NA		NA	NA	NA	NA	NA	NA	NA	NA	NA	NA	NA	NA	NA	NA	NA	NA	NA		NA		NA	NA	NA			NA		MIR19A	MIR17HG	MIR92A1	MIR20A	MIR17	MIR19B1	MIR18A
26038090	cg15549637	0.5304925	0.7515281	-0.2210356	-3.040.857	3.90E-31	NA	NA	NA	NA		NA		NA	NA	NA	NA	NA	NA	NA	NA	NA	NA	NA	NA	NA	NA	NA	NA	NA		NA		NA	NA	NA			NA		ATXN7L1
26038090	cg00565412	0.5705438	0.7915524	-0.2210086	-3.333.083	4.67E-34	NA	NA	NA	NA		NA		NA	NA	NA	NA	NA	NA	NA	NA	NA	NA	NA	NA	NA	NA	NA	NA	NA		NA		NA	NA	NA			NA		MIR155HG
26038090	cg21761853	0.3686934	0.5896958	-0.2210023	-2.592.726	1.18E-26	NA	NA	NA	NA		NA		NA	NA	NA	NA	NA	NA	NA	NA	NA	NA	NA	NA	NA	NA	NA	NA	NA		NA		NA	NA	NA			NA		FLOT1
26038090	cg19056418	0.3078806	0.528878	-0.2209973	-2.646.548	3.42E-27	NA	NA	NA	NA		NA		NA	NA	NA	NA	NA	NA	NA	NA	NA	NA	NA	NA	NA	NA	NA	NA	NA		NA		NA	NA	NA			NA		TMC8	TMC6
26038090	cg26866325	0.3820842	0.6030678	-0.2209835	-2.595.448	1.11E-26	NA	NA	NA	NA		NA		NA	NA	NA	NA	NA	NA	NA	NA	NA	NA	NA	NA	NA	NA	NA	NA	NA		NA		NA	NA	NA			NA		PPBPL2
26038090	cg17738213	0.4266228	0.6476031	-0.2209803	-2.645.611	3.50E-27	NA	NA	NA	NA		NA		NA	NA	NA	NA	NA	NA	NA	NA	NA	NA	NA	NA	NA	NA	NA	NA	NA		NA		NA	NA	NA			NA		BCL11A
26038090	cg07826859	0.2796179	0.5005698	-0.2209518	-271.087	7.79E-28	NA	NA	NA	NA		NA		NA	NA	NA	NA	NA	NA	NA	NA	NA	NA	NA	NA	NA	NA	NA	NA	NA		NA		NA	NA	NA			NA		MYO1G
26038090	cg16927606	0.3476426	0.5685521	-0.2209095	-2.596.179	1.09E-26	NA	NA	NA	NA		NA		NA	NA	NA	NA	NA	NA	NA	NA	NA	NA	NA	NA	NA	NA	NA	NA	NA		NA		NA	NA	NA			NA		TMEM149
26038090	cg03753191	0.2729469	0.4938416	-0.2208947	-2.728.924	5.14E-28	NA	NA	NA	NA		NA		NA	NA	NA	NA	NA	NA	NA	NA	NA	NA	NA	NA	NA	NA	NA	NA	NA		NA		NA	NA	NA			NA		EPSTI1
26038090	cg06038367	0.3511388	0.5720208	-0.220882	-2.593.595	1.16E-26	NA	NA	NA	NA		NA		NA	NA	NA	NA	NA	NA	NA	NA	NA	NA	NA	NA	NA	NA	NA	NA	NA		NA		NA	NA	NA			NA		CORO1A
26038090	cg05711445	0.3113631	0.5322352	-0.2208721	-2.637.162	4.25E-27	NA	NA	NA	NA		NA		NA	NA	NA	NA	NA	NA	NA	NA	NA	NA	NA	NA	NA	NA	NA	NA	NA		NA		NA	NA	NA			NA		TBXAS1
26038090	cg14864167	0.5490791	0.7699021	-0.220823	-3.157.053	2.69E-32	NA	NA	NA	NA		NA		NA	NA	NA	NA	NA	NA	NA	NA	NA	NA	NA	NA	NA	NA	NA	NA	NA		NA		NA	NA	NA			NA		PDE7A
26038090	cg00579868	0.4666761	0.6874713	-0.2207952	-2.741.032	3.89E-28	NA	NA	NA	NA		NA		NA	NA	NA	NA	NA	NA	NA	NA	NA	NA	NA	NA	NA	NA	NA	NA	NA		NA		NA	NA	NA			NA		WIPI2
26038090	cg17811608	0.3172943	0.5380504	-0.2207561	-2.624.545	5.68E-27	NA	NA	NA	NA		NA		NA	NA	NA	NA	NA	NA	NA	NA	NA	NA	NA	NA	NA	NA	NA	NA	NA		NA		NA	NA	NA			NA
26038090	cg05376738	0.3822965	0.603038	-0.2207415	-258.93	1.28E-26	NA	NA	NA	NA		NA		NA	NA	NA	NA	NA	NA	NA	NA	NA	NA	NA	NA	NA	NA	NA	NA	NA		NA		NA	NA	NA			NA		NSL1
26038090	cg26043955	0.5472193	0.7678154	-0.2205961	-3.136.044	4.36E-32	NA	NA	NA	NA		NA		NA	NA	NA	NA	NA	NA	NA	NA	NA	NA	NA	NA	NA	NA	NA	NA	NA		NA		NA	NA	NA			NA
26038090	cg12726120	0.2832961	0.5038669	-0.2205707	-2.691.117	1.23E-27	NA	NA	NA	NA		NA		NA	NA	NA	NA	NA	NA	NA	NA	NA	NA	NA	NA	NA	NA	NA	NA	NA		NA		NA	NA	NA			NA
26038090	cg24877510	0.2374408	0.4579884	-0.2205477	-2.853.008	2.95E-29	NA	NA	NA	NA		NA		NA	NA	NA	NA	NA	NA	NA	NA	NA	NA	NA	NA	NA	NA	NA	NA	NA		NA		NA	NA	NA			NA
26038090	cg20981615	0.5797648	0.8003093	-0.2205445	-3.398.405	1.04E-34	NA	NA	NA	NA		NA		NA	NA	NA	NA	NA	NA	NA	NA	NA	NA	NA	NA	NA	NA	NA	NA	NA		NA		NA	NA	NA			NA		TXK
26038090	cg02775243	0.359901	0.5804287	-0.2205277	-258.143	1.53E-26	NA	NA	NA	NA		NA		NA	NA	NA	NA	NA	NA	NA	NA	NA	NA	NA	NA	NA	NA	NA	NA	NA		NA		NA	NA	NA			NA
26038090	cg26161816	0.2853599	0.5058867	-0.2205268	-2.684.541	1.43E-27	NA	NA	NA	NA		NA		NA	NA	NA	NA	NA	NA	NA	NA	NA	NA	NA	NA	NA	NA	NA	NA	NA		NA		NA	NA	NA			NA
26038090	cg05923857	0.6383722	0.8588949	-0.2205227	-3.551.376	3.06E-36	NA	NA	NA	NA		NA		NA	NA	NA	NA	NA	NA	NA	NA	NA	NA	NA	NA	NA	NA	NA	NA	NA		NA		NA	NA	NA			NA		TCF7L2
26038090	cg03188000	0.1700973	0.3905806	-0.2204833	-3.268.761	2.05E-33	NA	NA	NA	NA		NA		NA	NA	NA	NA	NA	NA	NA	NA	NA	NA	NA	NA	NA	NA	NA	NA	NA		NA		NA	NA	NA			NA
26038090	cg08122156	0.3081177	0.5285955	-0.2204778	-263.299	4.68E-27	NA	NA	NA	NA		NA		NA	NA	NA	NA	NA	NA	NA	NA	NA	NA	NA	NA	NA	NA	NA	NA	NA		NA		NA	NA	NA			NA		SYT9
26038090	cg23261107	0.3332371	0.5536842	-0.2204471	-2.596.225	1.09E-26	NA	NA	NA	NA		NA		NA	NA	NA	NA	NA	NA	NA	NA	NA	NA	NA	NA	NA	NA	NA	NA	NA		NA		NA	NA	NA			NA
26038090	cg15417249	0.4120392	0.6324044	-0.2203652	-2.605.947	8.72E-27	NA	NA	NA	NA		NA		NA	NA	NA	NA	NA	NA	NA	NA	NA	NA	NA	NA	NA	NA	NA	NA	NA		NA		NA	NA	NA			NA
26038090	cg03280235	0.4591551	0.6794943	-0.2203392	-2.704.952	8.92E-28	NA	NA	NA	NA		NA		NA	NA	NA	NA	NA	NA	NA	NA	NA	NA	NA	NA	NA	NA	NA	NA	NA		NA		NA	NA	NA			NA		PBX2	GPSM3
26038090	cg10515131	0.2458272	0.466153	-0.2203258	-281.125	7.72E-29	NA	NA	NA	NA		NA		NA	NA	NA	NA	NA	NA	NA	NA	NA	NA	NA	NA	NA	NA	NA	NA	NA		NA		NA	NA	NA			NA		BCL11B
26038090	cg27423177	0.3352956	0.555593	-0.2202974	-2.590.407	1.25E-26	NA	NA	NA	NA		NA		NA	NA	NA	NA	NA	NA	NA	NA	NA	NA	NA	NA	NA	NA	NA	NA	NA		NA		NA	NA	NA			NA		C3AR1
26038090	cg02544836	0.3291665	0.5493689	-0.2202024	-2.594.554	1.13E-26	NA	NA	NA	NA		NA		NA	NA	NA	NA	NA	NA	NA	NA	NA	NA	NA	NA	NA	NA	NA	NA	NA		NA		NA	NA	NA			NA		KCTD5
26038090	cg22260869	0.2594737	0.4796517	-0.220178	-2.755.184	2.81E-28	NA	NA	NA	NA		NA		NA	NA	NA	NA	NA	NA	NA	NA	NA	NA	NA	NA	NA	NA	NA	NA	NA		NA		NA	NA	NA			NA		SLCO3A1
26038090	cg00017461	0.2921184	0.5122752	-0.2201568	-2.658.427	2.60E-27	NA	NA	NA	NA		NA		NA	NA	NA	NA	NA	NA	NA	NA	NA	NA	NA	NA	NA	NA	NA	NA	NA		NA		NA	NA	NA			NA		OSM
26038090	cg05859308	0.5847474	0.8048793	-0.2201319	-3.429.855	5.03E-35	NA	NA	NA	NA		NA		NA	NA	NA	NA	NA	NA	NA	NA	NA	NA	NA	NA	NA	NA	NA	NA	NA		NA		NA	NA	NA			NA
26038090	cg26104083	0.4398844	0.6599981	-0.2201137	-2.648.969	3.24E-27	NA	NA	NA	NA		NA		NA	NA	NA	NA	NA	NA	NA	NA	NA	NA	NA	NA	NA	NA	NA	NA	NA		NA		NA	NA	NA			NA
26038090	cg01144086	0.2478866	0.4679992	-0.2201126	-2.797.395	1.06E-28	NA	NA	NA	NA		NA		NA	NA	NA	NA	NA	NA	NA	NA	NA	NA	NA	NA	NA	NA	NA	NA	NA		NA		NA	NA	NA			NA		SNX20
26038090	cg10606620	0.5748184	0.794885	-0.2200665	-3.335.716	4.39E-34	NA	NA	NA	NA		NA		NA	NA	NA	NA	NA	NA	NA	NA	NA	NA	NA	NA	NA	NA	NA	NA	NA		NA		NA	NA	NA			NA
26038090	cg25451702	0.3791146	0.5991199	-0.2200053	-2.569.046	2.04E-26	NA	NA	NA	NA		NA		NA	NA	NA	NA	NA	NA	NA	NA	NA	NA	NA	NA	NA	NA	NA	NA	NA		NA		NA	NA	NA			NA		CUL3
26038090	cg10590292	0.4639834	0.6839597	-0.2199764	-2.709.175	8.10E-28	NA	NA	NA	NA		NA		NA	NA	NA	NA	NA	NA	NA	NA	NA	NA	NA	NA	NA	NA	NA	NA	NA		NA		NA	NA	NA			NA		BIN2
26038090	cg25526061	0.33191	0.5517944	-0.2198844	-2.583.489	1.46E-26	NA	NA	NA	NA		NA		NA	NA	NA	NA	NA	NA	NA	NA	NA	NA	NA	NA	NA	NA	NA	NA	NA		NA		NA	NA	NA			NA		ADAM8
26038090	cg02268561	0.3938321	0.6136125	-0.2197804	-2.571.376	1.93E-26	NA	NA	NA	NA		NA		NA	NA	NA	NA	NA	NA	NA	NA	NA	NA	NA	NA	NA	NA	NA	NA	NA		NA		NA	NA	NA			NA		NMT2
26038090	cg21758773	0.411003	0.6307228	-0.2197198	-2.587.524	1.33E-26	NA	NA	NA	NA		NA		NA	NA	NA	NA	NA	NA	NA	NA	NA	NA	NA	NA	NA	NA	NA	NA	NA		NA		NA	NA	NA			NA		HLA-E
26038090	cg17574812	0.494291	0.7139823	-0.2196913	-2.811.909	7.60E-29	NA	NA	NA	NA		NA		NA	NA	NA	NA	NA	NA	NA	NA	NA	NA	NA	NA	NA	NA	NA	NA	NA		NA		NA	NA	NA			NA		ABHD6
26038090	cg13472584	0.3558791	0.5755678	-0.2196887	-2.561.255	2.44E-26	NA	NA	NA	NA		NA		NA	NA	NA	NA	NA	NA	NA	NA	NA	NA	NA	NA	NA	NA	NA	NA	NA		NA		NA	NA	NA			NA		PRDM2
26038090	cg00118342	0.3613481	0.5809963	-0.2196482	-2.558.693	2.59E-26	NA	NA	NA	NA		NA		NA	NA	NA	NA	NA	NA	NA	NA	NA	NA	NA	NA	NA	NA	NA	NA	NA		NA		NA	NA	NA			NA		UXS1
26038090	cg14426428	0.2398972	0.4595248	-0.2196276	-2.818.367	6.55E-29	NA	NA	NA	NA		NA		NA	NA	NA	NA	NA	NA	NA	NA	NA	NA	NA	NA	NA	NA	NA	NA	NA		NA		NA	NA	NA			NA		AIM1
26038090	cg01730970	0.3773437	0.5969443	-0.2196007	-2.558.098	2.62E-26	NA	NA	NA	NA		NA		NA	NA	NA	NA	NA	NA	NA	NA	NA	NA	NA	NA	NA	NA	NA	NA	NA		NA		NA	NA	NA			NA		MAP3K6
26038090	cg09351881	0.4188335	0.6384177	-0.2195842	-2.594.986	1.12E-26	NA	NA	NA	NA		NA		NA	NA	NA	NA	NA	NA	NA	NA	NA	NA	NA	NA	NA	NA	NA	NA	NA		NA		NA	NA	NA			NA
26038090	cg13427361	0.334033	0.5535718	-0.2195387	-2.572.561	1.88E-26	NA	NA	NA	NA		NA		NA	NA	NA	NA	NA	NA	NA	NA	NA	NA	NA	NA	NA	NA	NA	NA	NA		NA		NA	NA	NA			NA
26038090	cg20780180	0.5444918	0.7640154	-0.2195235	-3.080.699	1.56E-31	NA	NA	NA	NA		NA		NA	NA	NA	NA	NA	NA	NA	NA	NA	NA	NA	NA	NA	NA	NA	NA	NA		NA		NA	NA	NA			NA		SNX24
26038090	cg23242862	0.3652	0.5847098	-0.2195098	-2.554.639	2.84E-26	NA	NA	NA	NA		NA		NA	NA	NA	NA	NA	NA	NA	NA	NA	NA	NA	NA	NA	NA	NA	NA	NA		NA		NA	NA	NA			NA		LOC401463
26038090	cg25325322	0.3150466	0.5345538	-0.2195072	-2.596.653	1.08E-26	NA	NA	NA	NA		NA		NA	NA	NA	NA	NA	NA	NA	NA	NA	NA	NA	NA	NA	NA	NA	NA	NA		NA		NA	NA	NA			NA		C2orf89
26038090	cg24722577	0.2535369	0.4730365	-0.2194996	-2.759.666	2.53E-28	NA	NA	NA	NA		NA		NA	NA	NA	NA	NA	NA	NA	NA	NA	NA	NA	NA	NA	NA	NA	NA	NA		NA		NA	NA	NA			NA
26038090	cg06601993	0.5187504	0.7382149	-0.2194644	-2.922.732	5.92E-30	NA	NA	NA	NA		NA		NA	NA	NA	NA	NA	NA	NA	NA	NA	NA	NA	NA	NA	NA	NA	NA	NA		NA		NA	NA	NA			NA		CD36
26038090	cg24413842	0.2473786	0.4668145	-0.2194358	-278.211	1.51E-28	NA	NA	NA	NA		NA		NA	NA	NA	NA	NA	NA	NA	NA	NA	NA	NA	NA	NA	NA	NA	NA	NA		NA		NA	NA	NA			NA		GIMAP7
26038090	cg00794673	0.3499694	0.5692955	-0.2193261	-2.554.764	2.83E-26	NA	NA	NA	NA		NA		NA	NA	NA	NA	NA	NA	NA	NA	NA	NA	NA	NA	NA	NA	NA	NA	NA		NA		NA	NA	NA			NA		ANKS1A
26038090	cg02291365	0.3849494	0.6041996	-0.2192502	-2.552.044	3.02E-26	NA	NA	NA	NA		NA		NA	NA	NA	NA	NA	NA	NA	NA	NA	NA	NA	NA	NA	NA	NA	NA	NA		NA		NA	NA	NA			NA
26038090	cg12240358	0.5161443	0.735391	-0.2192466	-2.902.018	9.55E-30	NA	NA	NA	NA		NA		NA	NA	NA	NA	NA	NA	NA	NA	NA	NA	NA	NA	NA	NA	NA	NA	NA		NA		NA	NA	NA			NA		HOMER2
26038090	cg14552947	0.1887468	0.4079348	-0.219188	-3.092.193	1.20E-31	NA	NA	NA	NA		NA		NA	NA	NA	NA	NA	NA	NA	NA	NA	NA	NA	NA	NA	NA	NA	NA	NA		NA		NA	NA	NA			NA
26038090	cg02532700	0.2362207	0.455389	-0.2191683	-282.282	5.91E-29	NA	NA	NA	NA		NA		NA	NA	NA	NA	NA	NA	NA	NA	NA	NA	NA	NA	NA	NA	NA	NA	NA		NA		NA	NA	NA			NA		NCF4
26038090	cg18117039	0.4286208	0.6477821	-0.2191614	-2.600.172	9.96E-27	NA	NA	NA	NA		NA		NA	NA	NA	NA	NA	NA	NA	NA	NA	NA	NA	NA	NA	NA	NA	NA	NA		NA		NA	NA	NA			NA
26038090	cg00791074	0.451965	0.6710862	-0.2191212	-2.650.925	3.10E-27	NA	NA	NA	NA		NA		NA	NA	NA	NA	NA	NA	NA	NA	NA	NA	NA	NA	NA	NA	NA	NA	NA		NA		NA	NA	NA			NA		MTHFD1L
26038090	cg10732094	0.5316266	0.7507253	-0.2190987	-2.984.363	1.43E-30	NA	NA	NA	NA		NA		NA	NA	NA	NA	NA	NA	NA	NA	NA	NA	NA	NA	NA	NA	NA	NA	NA		NA		NA	NA	NA			NA
26038090	cg22013370	0.5287463	0.7478137	-0.2190674	-296.624	2.18E-30	NA	NA	NA	NA		NA		NA	NA	NA	NA	NA	NA	NA	NA	NA	NA	NA	NA	NA	NA	NA	NA	NA		NA		NA	NA	NA			NA
26038090	cg01167274	0.2995734	0.5186351	-0.2190617	-2.614.241	7.20E-27	NA	NA	NA	NA		NA		NA	NA	NA	NA	NA	NA	NA	NA	NA	NA	NA	NA	NA	NA	NA	NA	NA		NA		NA	NA	NA			NA		ITGB2
26038090	cg24810917	0.4860005	0.705023	-0.2190225	-275.825	2.62E-28	NA	NA	NA	NA		NA		NA	NA	NA	NA	NA	NA	NA	NA	NA	NA	NA	NA	NA	NA	NA	NA	NA		NA		NA	NA	NA			NA		ODZ4
26038090	cg10080732	0.2629254	0.4818202	-0.2188947	-2.710.583	7.84E-28	NA	NA	NA	NA		NA		NA	NA	NA	NA	NA	NA	NA	NA	NA	NA	NA	NA	NA	NA	NA	NA	NA		NA		NA	NA	NA			NA		WDR81
26038090	cg13429095	0.338804	0.5576737	-0.2188697	-2.551.244	3.07E-26	NA	NA	NA	NA		NA		NA	NA	NA	NA	NA	NA	NA	NA	NA	NA	NA	NA	NA	NA	NA	NA	NA		NA		NA	NA	NA			NA
26038090	cg13315706	0.33814	0.5570075	-0.2188675	-2.551.779	3.04E-26	NA	NA	NA	NA		NA		NA	NA	NA	NA	NA	NA	NA	NA	NA	NA	NA	NA	NA	NA	NA	NA	NA		NA		NA	NA	NA			NA		ITGB2
26038090	cg09434536	0.5521661	0.7709461	-0.21878	-3.108.952	8.14E-32	NA	NA	NA	NA		NA		NA	NA	NA	NA	NA	NA	NA	NA	NA	NA	NA	NA	NA	NA	NA	NA	NA		NA		NA	NA	NA			NA
26038090	cg01051524	0.2703854	0.4891329	-0.2187475	-2.682.488	1.50E-27	NA	NA	NA	NA		NA		NA	NA	NA	NA	NA	NA	NA	NA	NA	NA	NA	NA	NA	NA	NA	NA	NA		NA		NA	NA	NA			NA		NCK2
26038090	cg27486585	0.4651259	0.6838107	-0.2186847	-2.676.085	1.73E-27	NA	NA	NA	NA		NA		NA	NA	NA	NA	NA	NA	NA	NA	NA	NA	NA	NA	NA	NA	NA	NA	NA		NA		NA	NA	NA			NA		HLA-E
26038090	cg00025044	0.4394928	0.6581489	-0.2186561	-2.608.308	8.26E-27	NA	NA	NA	NA		NA		NA	NA	NA	NA	NA	NA	NA	NA	NA	NA	NA	NA	NA	NA	NA	NA	NA		NA		NA	NA	NA			NA		ERCC6
26038090	cg09362796	0.660432	0.8790734	-0.2186415	-3.551.376	3.06E-36	NA	NA	NA	NA		NA		NA	NA	NA	NA	NA	NA	NA	NA	NA	NA	NA	NA	NA	NA	NA	NA	NA		NA		NA	NA	NA			NA		HTT
26038090	cg11550234	0.3408759	0.5595067	-0.2186308	-2.543.498	3.67E-26	NA	NA	NA	NA		NA		NA	NA	NA	NA	NA	NA	NA	NA	NA	NA	NA	NA	NA	NA	NA	NA	NA		NA		NA	NA	NA			NA		PKN1
26038090	cg02249390	0.5292003	0.7478263	-0.218626	-2.954.692	2.84E-30	NA	NA	NA	NA		NA		NA	NA	NA	NA	NA	NA	NA	NA	NA	NA	NA	NA	NA	NA	NA	NA	NA		NA		NA	NA	NA			NA		LTB
26038090	cg27213872	0.4553519	0.673932	-0.2185801	-2.644.942	3.55E-27	NA	NA	NA	NA		NA		NA	NA	NA	NA	NA	NA	NA	NA	NA	NA	NA	NA	NA	NA	NA	NA	NA		NA		NA	NA	NA			NA
26038090	cg00347643	0.3432603	0.5617856	-0.2185253	-2.538.995	4.07E-26	NA	NA	NA	NA		NA		NA	NA	NA	NA	NA	NA	NA	NA	NA	NA	NA	NA	NA	NA	NA	NA	NA		NA		NA	NA	NA			NA		YWHAG
26038090	cg10575547	0.4518361	0.6702171	-0.218381	-2.630.125	5.00E-27	NA	NA	NA	NA		NA		NA	NA	NA	NA	NA	NA	NA	NA	NA	NA	NA	NA	NA	NA	NA	NA	NA		NA		NA	NA	NA			NA		TRERF1
26038090	cg01948202	0.3397062	0.5580747	-0.2183686	-2.537.929	4.18E-26	NA	NA	NA	NA		NA		NA	NA	NA	NA	NA	NA	NA	NA	NA	NA	NA	NA	NA	NA	NA	NA	NA		NA		NA	NA	NA			NA		PARP14
26038090	cg08871244	0.3377043	0.5560693	-0.218365	-2.539.611	4.02E-26	NA	NA	NA	NA		NA		NA	NA	NA	NA	NA	NA	NA	NA	NA	NA	NA	NA	NA	NA	NA	NA	NA		NA		NA	NA	NA			NA		FAM38A
26038090	cg06580800	0.2965304	0.5148867	-0.2183564	-2.603.206	9.29E-27	NA	NA	NA	NA		NA		NA	NA	NA	NA	NA	NA	NA	NA	NA	NA	NA	NA	NA	NA	NA	NA	NA		NA		NA	NA	NA			NA
26038090	cg12360935	0.3903731	0.6087182	-0.2183451	-2.531.856	4.80E-26	NA	NA	NA	NA		NA		NA	NA	NA	NA	NA	NA	NA	NA	NA	NA	NA	NA	NA	NA	NA	NA	NA		NA		NA	NA	NA			NA		LOC257358
26038090	cg06806711	0.4610254	0.679312	-0.2182866	-2.652.657	2.97E-27	NA	NA	NA	NA		NA		NA	NA	NA	NA	NA	NA	NA	NA	NA	NA	NA	NA	NA	NA	NA	NA	NA		NA		NA	NA	NA			NA		MS4A1
26038090	cg27092594	0.2115711	0.4298321	-0.218261	-2.924.141	5.74E-30	NA	NA	NA	NA		NA		NA	NA	NA	NA	NA	NA	NA	NA	NA	NA	NA	NA	NA	NA	NA	NA	NA		NA		NA	NA	NA			NA
26038090	cg15791438	0.3301711	0.548405	-0.2182339	-2.544.083	3.62E-26	NA	NA	NA	NA		NA		NA	NA	NA	NA	NA	NA	NA	NA	NA	NA	NA	NA	NA	NA	NA	NA	NA		NA		NA	NA	NA			NA		SFI1
26038090	cg17678039	0.3049925	0.523216	-0.2182235	-2.582.437	1.50E-26	NA	NA	NA	NA		NA		NA	NA	NA	NA	NA	NA	NA	NA	NA	NA	NA	NA	NA	NA	NA	NA	NA		NA		NA	NA	NA			NA		CXCR3	BCYRN1
26038090	cg15536663	0.3567724	0.5749685	-0.2181961	-2.523.305	5.85E-26	NA	NA	NA	NA		NA		NA	NA	NA	NA	NA	NA	NA	NA	NA	NA	NA	NA	NA	NA	NA	NA	NA		NA		NA	NA	NA			NA		EPB41L4A
26038090	cg04999058	0.3296714	0.5478651	-0.2181937	-254.366	3.66E-26	NA	NA	NA	NA		NA		NA	NA	NA	NA	NA	NA	NA	NA	NA	NA	NA	NA	NA	NA	NA	NA	NA		NA		NA	NA	NA			NA
26038090	cg27081745	0.546679	0.764829	-0.21815	-3.049.292	3.21E-31	NA	NA	NA	NA		NA		NA	NA	NA	NA	NA	NA	NA	NA	NA	NA	NA	NA	NA	NA	NA	NA	NA		NA		NA	NA	NA			NA
26038090	cg13663303	0.6355851	0.8537278	-0.2181426	-3.551.376	3.06E-36	NA	NA	NA	NA		NA		NA	NA	NA	NA	NA	NA	NA	NA	NA	NA	NA	NA	NA	NA	NA	NA	NA		NA		NA	NA	NA			NA		AGXT2
26038090	cg07349094	0.393907	0.6120184	-0.2181115	-2.528.278	5.21E-26	NA	NA	NA	NA		NA		NA	NA	NA	NA	NA	NA	NA	NA	NA	NA	NA	NA	NA	NA	NA	NA	NA		NA		NA	NA	NA			NA		AFF3
26038090	cg18205668	0.3150843	0.5331893	-0.218105	-2.561.601	2.42E-26	NA	NA	NA	NA		NA		NA	NA	NA	NA	NA	NA	NA	NA	NA	NA	NA	NA	NA	NA	NA	NA	NA		NA		NA	NA	NA			NA		CCM2
26038090	cg26818464	0.5519227	0.7699196	-0.217997	-3.080.467	1.57E-31	NA	NA	NA	NA		NA		NA	NA	NA	NA	NA	NA	NA	NA	NA	NA	NA	NA	NA	NA	NA	NA	NA		NA		NA	NA	NA			NA		PRKCQ
26038090	cg24134018	0.3811474	0.5991175	-0.2179702	-2.517.689	6.65E-26	NA	NA	NA	NA		NA		NA	NA	NA	NA	NA	NA	NA	NA	NA	NA	NA	NA	NA	NA	NA	NA	NA		NA		NA	NA	NA			NA
26038090	cg17094249	0.243668	0.4615994	-0.2179314	-2.758.904	2.58E-28	NA	NA	NA	NA		NA		NA	NA	NA	NA	NA	NA	NA	NA	NA	NA	NA	NA	NA	NA	NA	NA	NA		NA		NA	NA	NA			NA
26038090	cg01407477	0.490944	0.7088746	-0.2179306	-2.745.691	3.49E-28	NA	NA	NA	NA		NA		NA	NA	NA	NA	NA	NA	NA	NA	NA	NA	NA	NA	NA	NA	NA	NA	NA		NA		NA	NA	NA			NA
26038090	cg14373410	0.5725601	0.7904583	-0.2178982	-3.236.866	4.28E-33	NA	NA	NA	NA		NA		NA	NA	NA	NA	NA	NA	NA	NA	NA	NA	NA	NA	NA	NA	NA	NA	NA		NA		NA	NA	NA			NA		TSHR
26038090	cg06907356	0.4224371	0.6403144	-0.2178773	-2.555.375	2.79E-26	NA	NA	NA	NA		NA		NA	NA	NA	NA	NA	NA	NA	NA	NA	NA	NA	NA	NA	NA	NA	NA	NA		NA		NA	NA	NA			NA
26038090	cg13408086	0.6159481	0.8337447	-0.2177966	-3.551.376	3.06E-36	NA	NA	NA	NA		NA		NA	NA	NA	NA	NA	NA	NA	NA	NA	NA	NA	NA	NA	NA	NA	NA	NA		NA		NA	NA	NA			NA		EXD3
26038090	cg04379703	0.2708173	0.4885805	-0.2177632	-2.656.419	2.73E-27	NA	NA	NA	NA		NA		NA	NA	NA	NA	NA	NA	NA	NA	NA	NA	NA	NA	NA	NA	NA	NA	NA		NA		NA	NA	NA			NA		IQSEC1
26038090	cg26437842	0.425585	0.6433069	-0.2177219	-2.556.443	2.73E-26	NA	NA	NA	NA		NA		NA	NA	NA	NA	NA	NA	NA	NA	NA	NA	NA	NA	NA	NA	NA	NA	NA		NA		NA	NA	NA			NA		WDFY4
26038090	cg05547778	0.2951264	0.5128385	-0.2177121	-259.034	1.25E-26	NA	NA	NA	NA		NA		NA	NA	NA	NA	NA	NA	NA	NA	NA	NA	NA	NA	NA	NA	NA	NA	NA		NA		NA	NA	NA			NA		PLCB2
26038090	cg12690127	0.3079353	0.5256046	-0.2176693	-2.563.096	2.34E-26	NA	NA	NA	NA		NA		NA	NA	NA	NA	NA	NA	NA	NA	NA	NA	NA	NA	NA	NA	NA	NA	NA		NA		NA	NA	NA			NA		PTPN6
26038090	cg11284582	0.3861267	0.6037948	-0.2176681	-2.512.128	7.56E-26	NA	NA	NA	NA		NA		NA	NA	NA	NA	NA	NA	NA	NA	NA	NA	NA	NA	NA	NA	NA	NA	NA		NA		NA	NA	NA			NA
26038090	cg15735736	0.2635313	0.4811779	-0.2176467	-2.677.064	1.70E-27	NA	NA	NA	NA		NA		NA	NA	NA	NA	NA	NA	NA	NA	NA	NA	NA	NA	NA	NA	NA	NA	NA		NA		NA	NA	NA			NA		TGFB1
26038090	cg03087897	0.3284935	0.5461116	-0.2176181	-2.530.743	4.93E-26	NA	NA	NA	NA		NA		NA	NA	NA	NA	NA	NA	NA	NA	NA	NA	NA	NA	NA	NA	NA	NA	NA		NA		NA	NA	NA			NA		PKN1
26038090	cg21366673	0.4932252	0.7108301	-0.2176048	-2.745.371	3.52E-28	NA	NA	NA	NA		NA		NA	NA	NA	NA	NA	NA	NA	NA	NA	NA	NA	NA	NA	NA	NA	NA	NA		NA		NA	NA	NA			NA		HLA-E
26038090	cg11316131	0.2867472	0.5042369	-0.2174898	-2.604.813	8.95E-27	NA	NA	NA	NA		NA		NA	NA	NA	NA	NA	NA	NA	NA	NA	NA	NA	NA	NA	NA	NA	NA	NA		NA		NA	NA	NA			NA		MGAT1
26038090	cg15980656	0.4658191	0.683215	-0.2173959	-2.641.973	3.80E-27	NA	NA	NA	NA		NA		NA	NA	NA	NA	NA	NA	NA	NA	NA	NA	NA	NA	NA	NA	NA	NA	NA		NA		NA	NA	NA			NA		SDC2
26038090	cg10126903	0.2718727	0.4892384	-0.2173657	-2.643.261	3.69E-27	NA	NA	NA	NA		NA		NA	NA	NA	NA	NA	NA	NA	NA	NA	NA	NA	NA	NA	NA	NA	NA	NA		NA		NA	NA	NA			NA		SPN
26038090	cg08146256	0.6555482	0.8728601	-0.2173119	-3.551.376	3.06E-36	NA	NA	NA	NA		NA		NA	NA	NA	NA	NA	NA	NA	NA	NA	NA	NA	NA	NA	NA	NA	NA	NA		NA		NA	NA	NA			NA		HNRNPC
26038090	cg18477949	0.4831743	0.7004554	-0.2172811	-269.687	1.07E-27	NA	NA	NA	NA		NA		NA	NA	NA	NA	NA	NA	NA	NA	NA	NA	NA	NA	NA	NA	NA	NA	NA		NA		NA	NA	NA			NA
26038090	cg26876834	0.6704816	0.8876888	-0.2172071	-3.551.376	3.06E-36	NA	NA	NA	NA		NA		NA	NA	NA	NA	NA	NA	NA	NA	NA	NA	NA	NA	NA	NA	NA	NA	NA		NA		NA	NA	NA			NA		SNHG9	SNORA64	SNORA10	RPS2
26038090	cg08859278	0.5491354	0.7662961	-0.2171607	-303.28	4.70E-31	NA	NA	NA	NA		NA		NA	NA	NA	NA	NA	NA	NA	NA	NA	NA	NA	NA	NA	NA	NA	NA	NA		NA		NA	NA	NA			NA		ZAP70
26038090	cg19159011	0.3812294	0.5983775	-0.2171481	-2.496.832	1.08E-25	NA	NA	NA	NA		NA		NA	NA	NA	NA	NA	NA	NA	NA	NA	NA	NA	NA	NA	NA	NA	NA	NA		NA		NA	NA	NA			NA		IKZF1
26038090	cg11166893	0.4734425	0.6904997	-0.2170571	-2.656.514	2.72E-27	NA	NA	NA	NA		NA		NA	NA	NA	NA	NA	NA	NA	NA	NA	NA	NA	NA	NA	NA	NA	NA	NA		NA		NA	NA	NA			NA		RASA3
26038090	cg03699843	0.4208435	0.6378939	-0.2170504	-2.531.142	4.88E-26	NA	NA	NA	NA		NA		NA	NA	NA	NA	NA	NA	NA	NA	NA	NA	NA	NA	NA	NA	NA	NA	NA		NA		NA	NA	NA			NA		SNX20
26038090	cg07965110	0.3228194	0.5398426	-0.2170232	-2.523.296	5.85E-26	NA	NA	NA	NA		NA		NA	NA	NA	NA	NA	NA	NA	NA	NA	NA	NA	NA	NA	NA	NA	NA	NA		NA		NA	NA	NA			NA
26038090	cg23633059	0.2191172	0.4361306	-0.2170134	-2.850.556	3.12E-29	NA	NA	NA	NA		NA		NA	NA	NA	NA	NA	NA	NA	NA	NA	NA	NA	NA	NA	NA	NA	NA	NA		NA		NA	NA	NA			NA
26038090	cg02231590	0.6484122	0.8653401	-0.2169279	-3.551.376	3.06E-36	NA	NA	NA	NA		NA		NA	NA	NA	NA	NA	NA	NA	NA	NA	NA	NA	NA	NA	NA	NA	NA	NA		NA		NA	NA	NA			NA		ITM2C
26038090	cg15030789	0.4134743	0.6303905	-0.2169161	-2.517.263	6.72E-26	NA	NA	NA	NA		NA		NA	NA	NA	NA	NA	NA	NA	NA	NA	NA	NA	NA	NA	NA	NA	NA	NA		NA		NA	NA	NA			NA		SLC9A1
26038090	cg05317600	0.5987833	0.8156983	-0.216915	-3.446.027	3.47E-35	NA	NA	NA	NA		NA		NA	NA	NA	NA	NA	NA	NA	NA	NA	NA	NA	NA	NA	NA	NA	NA	NA		NA		NA	NA	NA			NA
26038090	cg06623219	0.3741504	0.5910105	-0.2168601	-2.487.858	1.32E-25	NA	NA	NA	NA		NA		NA	NA	NA	NA	NA	NA	NA	NA	NA	NA	NA	NA	NA	NA	NA	NA	NA		NA		NA	NA	NA			NA		NFIX
26038090	cg10330169	0.6243647	0.8411521	-0.2167874	-3.551.376	3.06E-36	NA	NA	NA	NA		NA		NA	NA	NA	NA	NA	NA	NA	NA	NA	NA	NA	NA	NA	NA	NA	NA	NA		NA		NA	NA	NA			NA		DIS3L2
26038090	cg02016764	0.410915	0.6276858	-0.2167708	-2.510.272	7.89E-26	NA	NA	NA	NA		NA		NA	NA	NA	NA	NA	NA	NA	NA	NA	NA	NA	NA	NA	NA	NA	NA	NA		NA		NA	NA	NA			NA		TLR1
26038090	cg13586051	0.300855	0.5176097	-0.2167547	-2.554.266	2.87E-26	NA	NA	NA	NA		NA		NA	NA	NA	NA	NA	NA	NA	NA	NA	NA	NA	NA	NA	NA	NA	NA	NA		NA		NA	NA	NA			NA		DNASE1L3
26038090	cg14967987	0.5165534	0.733307	-0.2167536	-2.826.615	5.42E-29	NA	NA	NA	NA		NA		NA	NA	NA	NA	NA	NA	NA	NA	NA	NA	NA	NA	NA	NA	NA	NA	NA		NA		NA	NA	NA			NA		HTT
26038090	cg10825315	0.2347352	0.4514846	-0.2167494	-2.767.578	2.11E-28	NA	NA	NA	NA		NA		NA	NA	NA	NA	NA	NA	NA	NA	NA	NA	NA	NA	NA	NA	NA	NA	NA		NA		NA	NA	NA			NA		TSHR
26038090	cg24577131	0.2521552	0.4689003	-0.216745	-2.695.138	1.12E-27	NA	NA	NA	NA		NA		NA	NA	NA	NA	NA	NA	NA	NA	NA	NA	NA	NA	NA	NA	NA	NA	NA		NA		NA	NA	NA			NA		TXLNB
26038090	cg20824939	0.2860878	0.502816	-0.2167283	-2.587.628	1.33E-26	NA	NA	NA	NA		NA		NA	NA	NA	NA	NA	NA	NA	NA	NA	NA	NA	NA	NA	NA	NA	NA	NA		NA		NA	NA	NA			NA
26038090	cg26620176	0.4107588	0.6274273	-0.2166685	-250.743	8.43E-26	NA	NA	NA	NA		NA		NA	NA	NA	NA	NA	NA	NA	NA	NA	NA	NA	NA	NA	NA	NA	NA	NA		NA		NA	NA	NA			NA		CCL25
26038090	cg08284263	0.1890236	0.4056531	-0.2166295	-3.021.601	6.08E-31	NA	NA	NA	NA		NA		NA	NA	NA	NA	NA	NA	NA	NA	NA	NA	NA	NA	NA	NA	NA	NA	NA		NA		NA	NA	NA			NA
26038090	cg19192280	0.2455386	0.462166	-0.2166274	-2.718.112	6.59E-28	NA	NA	NA	NA		NA		NA	NA	NA	NA	NA	NA	NA	NA	NA	NA	NA	NA	NA	NA	NA	NA	NA		NA		NA	NA	NA			NA		PRRT1
26038090	cg24497819	0.2996737	0.5162949	-0.2166212	-2.553.434	2.92E-26	NA	NA	NA	NA		NA		NA	NA	NA	NA	NA	NA	NA	NA	NA	NA	NA	NA	NA	NA	NA	NA	NA		NA		NA	NA	NA			NA		SELPLG
26038090	cg07780630	0.3824041	0.5989678	-0.2165637	-2.482.471	1.50E-25	NA	NA	NA	NA		NA		NA	NA	NA	NA	NA	NA	NA	NA	NA	NA	NA	NA	NA	NA	NA	NA	NA		NA		NA	NA	NA			NA		ARHGAP25
26038090	cg14278300	0.559108	0.7756389	-0.2165309	-3.082.307	1.50E-31	NA	NA	NA	NA		NA		NA	NA	NA	NA	NA	NA	NA	NA	NA	NA	NA	NA	NA	NA	NA	NA	NA		NA		NA	NA	NA			NA		CD247
26038090	cg13857210	0.4622599	0.6787825	-0.2165226	-2.607.142	8.48E-27	NA	NA	NA	NA		NA		NA	NA	NA	NA	NA	NA	NA	NA	NA	NA	NA	NA	NA	NA	NA	NA	NA		NA		NA	NA	NA			NA
26038090	cg25226014	0.6525334	0.869048	-0.2165146	-3.551.376	3.06E-36	NA	NA	NA	NA		NA		NA	NA	NA	NA	NA	NA	NA	NA	NA	NA	NA	NA	NA	NA	NA	NA	NA		NA		NA	NA	NA			NA		CXCR6	FYCO1
26038090	cg13832669	0.5384155	0.754886	-0.2164705	-2.940.362	3.95E-30	NA	NA	NA	NA		NA		NA	NA	NA	NA	NA	NA	NA	NA	NA	NA	NA	NA	NA	NA	NA	NA	NA		NA		NA	NA	NA			NA
26038090	cg02695343	0.3532171	0.5696579	-0.2164409	-2.480.927	1.55E-25	NA	NA	NA	NA		NA		NA	NA	NA	NA	NA	NA	NA	NA	NA	NA	NA	NA	NA	NA	NA	NA	NA		NA		NA	NA	NA			NA		LAG3
26038090	cg16718263	0.3985343	0.614973	-0.2164387	-248.903	1.29E-25	NA	NA	NA	NA		NA		NA	NA	NA	NA	NA	NA	NA	NA	NA	NA	NA	NA	NA	NA	NA	NA	NA		NA		NA	NA	NA			NA
26038090	cg23098018	0.6804457	0.8968434	-0.2163978	-3.551.376	3.06E-36	NA	NA	NA	NA		NA		NA	NA	NA	NA	NA	NA	NA	NA	NA	NA	NA	NA	NA	NA	NA	NA	NA		NA		NA	NA	NA			NA		PIK3CD
26038090	cg26724841	0.566995	0.7833799	-0.2163849	-3.137.487	4.22E-32	NA	NA	NA	NA		NA		NA	NA	NA	NA	NA	NA	NA	NA	NA	NA	NA	NA	NA	NA	NA	NA	NA		NA		NA	NA	NA			NA		RNF216
26038090	cg19985056	0.1757749	0.3921571	-0.2163822	-3.110.967	7.77E-32	NA	NA	NA	NA		NA		NA	NA	NA	NA	NA	NA	NA	NA	NA	NA	NA	NA	NA	NA	NA	NA	NA		NA		NA	NA	NA			NA
26038090	cg26959945	0.4244637	0.6408398	-0.2163761	-2.519.131	6.44E-26	NA	NA	NA	NA		NA		NA	NA	NA	NA	NA	NA	NA	NA	NA	NA	NA	NA	NA	NA	NA	NA	NA		NA		NA	NA	NA			NA		MACC1
26038090	cg09696044	0.3861129	0.6024799	-0.2163669	-2.479.066	1.62E-25	NA	NA	NA	NA		NA		NA	NA	NA	NA	NA	NA	NA	NA	NA	NA	NA	NA	NA	NA	NA	NA	NA		NA		NA	NA	NA			NA		RBM38
26038090	cg05884705	0.225769	0.4421307	-0.2163616	-279.997	1.00E-28	NA	NA	NA	NA		NA		NA	NA	NA	NA	NA	NA	NA	NA	NA	NA	NA	NA	NA	NA	NA	NA	NA		NA		NA	NA	NA			NA		PLCB2
26038090	cg19190593	0.4611311	0.6774793	-0.2163482	-2.599.122	1.02E-26	NA	NA	NA	NA		NA		NA	NA	NA	NA	NA	NA	NA	NA	NA	NA	NA	NA	NA	NA	NA	NA	NA		NA		NA	NA	NA			NA		LY86	LOC285780
26038090	cg01797899	0.5588469	0.7751834	-0.2163365	-3.073.719	1.83E-31	NA	NA	NA	NA		NA		NA	NA	NA	NA	NA	NA	NA	NA	NA	NA	NA	NA	NA	NA	NA	NA	NA		NA		NA	NA	NA			NA
26038090	cg15629311	0.4134801	0.629813	-0.2163329	-2.502.102	9.53E-26	NA	NA	NA	NA		NA		NA	NA	NA	NA	NA	NA	NA	NA	NA	NA	NA	NA	NA	NA	NA	NA	NA		NA		NA	NA	NA			NA		PLXND1
26038090	cg04147906	0.4545473	0.6708515	-0.2163042	-2.580.179	1.58E-26	NA	NA	NA	NA		NA		NA	NA	NA	NA	NA	NA	NA	NA	NA	NA	NA	NA	NA	NA	NA	NA	NA		NA		NA	NA	NA			NA		NLK
26038090	cg20042612	0.7436888	0.9599569	-0.2162682	-3.551.376	3.06E-36	NA	NA	NA	NA		NA		NA	NA	NA	NA	NA	NA	NA	NA	NA	NA	NA	NA	NA	NA	NA	NA	NA		NA		NA	NA	NA			NA
26038090	cg19149314	0.647482	0.863748	-0.2162659	-3.551.376	3.06E-36	NA	NA	NA	NA		NA		NA	NA	NA	NA	NA	NA	NA	NA	NA	NA	NA	NA	NA	NA	NA	NA	NA		NA		NA	NA	NA			NA		HECW2
26038090	cg12431517	0.497364	0.7135444	-0.2161804	-272.054	6.23E-28	NA	NA	NA	NA		NA		NA	NA	NA	NA	NA	NA	NA	NA	NA	NA	NA	NA	NA	NA	NA	NA	NA		NA		NA	NA	NA			NA
26038090	cg25769852	0.1601879	0.3762729	-0.216085	-3.230.533	4.95E-33	NA	NA	NA	NA		NA		NA	NA	NA	NA	NA	NA	NA	NA	NA	NA	NA	NA	NA	NA	NA	NA	NA		NA		NA	NA	NA			NA		CD69
26038090	cg00328720	0.5707997	0.7868378	-0.216038	-3.155.679	2.77E-32	NA	NA	NA	NA		NA		NA	NA	NA	NA	NA	NA	NA	NA	NA	NA	NA	NA	NA	NA	NA	NA	NA		NA		NA	NA	NA			NA		EXTL3
26038090	cg08908131	0.4656106	0.6816119	-0.2160013	-2.602.466	9.45E-27	NA	NA	NA	NA		NA		NA	NA	NA	NA	NA	NA	NA	NA	NA	NA	NA	NA	NA	NA	NA	NA	NA		NA		NA	NA	NA			NA		KIAA1598
26038090	cg15768226	0.4305155	0.6465008	-0.2159852	-251.916	6.43E-26	NA	NA	NA	NA		NA		NA	NA	NA	NA	NA	NA	NA	NA	NA	NA	NA	NA	NA	NA	NA	NA	NA		NA		NA	NA	NA			NA		RBM38
26038090	cg08811314	0.2799168	0.4958754	-0.2159586	-2.584.962	1.41E-26	NA	NA	NA	NA		NA		NA	NA	NA	NA	NA	NA	NA	NA	NA	NA	NA	NA	NA	NA	NA	NA	NA		NA		NA	NA	NA			NA		CMIP
26038090	cg27365208	0.3010343	0.5169708	-0.2159365	-2.533.768	4.60E-26	NA	NA	NA	NA		NA		NA	NA	NA	NA	NA	NA	NA	NA	NA	NA	NA	NA	NA	NA	NA	NA	NA		NA		NA	NA	NA			NA		ZNF101
26038090	cg16616514	0.4158484	0.6317831	-0.2159347	-2.494.897	1.12E-25	NA	NA	NA	NA		NA		NA	NA	NA	NA	NA	NA	NA	NA	NA	NA	NA	NA	NA	NA	NA	NA	NA		NA		NA	NA	NA			NA		PPP2R2C
26038090	cg15519096	0.6236097	0.8395392	-0.2159296	-3.551.376	3.06E-36	NA	NA	NA	NA		NA		NA	NA	NA	NA	NA	NA	NA	NA	NA	NA	NA	NA	NA	NA	NA	NA	NA		NA		NA	NA	NA			NA		RCAN3
26038090	cg19027424	0.2533865	0.4693058	-0.2159193	-2.669.772	2.01E-27	NA	NA	NA	NA		NA		NA	NA	NA	NA	NA	NA	NA	NA	NA	NA	NA	NA	NA	NA	NA	NA	NA		NA		NA	NA	NA			NA		SH3PXD2B
26038090	cg26182406	0.3188336	0.5347299	-0.2158963	-2.501.227	9.72E-26	NA	NA	NA	NA		NA		NA	NA	NA	NA	NA	NA	NA	NA	NA	NA	NA	NA	NA	NA	NA	NA	NA		NA		NA	NA	NA			NA
26038090	cg19677267	0.3410718	0.5569467	-0.2158749	-2.474.872	1.78E-25	NA	NA	NA	NA		NA		NA	NA	NA	NA	NA	NA	NA	NA	NA	NA	NA	NA	NA	NA	NA	NA	NA		NA		NA	NA	NA			NA		CD52	UBXN11
26038090	cg20306863	0.3658077	0.5816655	-0.2158579	-2.462.732	2.36E-25	NA	NA	NA	NA		NA		NA	NA	NA	NA	NA	NA	NA	NA	NA	NA	NA	NA	NA	NA	NA	NA	NA		NA		NA	NA	NA			NA		TP73
26038090	cg08102516	0.3086235	0.5244273	-0.2158038	-251.586	6.94E-26	NA	NA	NA	NA		NA		NA	NA	NA	NA	NA	NA	NA	NA	NA	NA	NA	NA	NA	NA	NA	NA	NA		NA		NA	NA	NA			NA		SDK1
26038090	cg26193268	0.5392553	0.7549452	-0.21569	-2.920.238	6.28E-30	NA	NA	NA	NA		NA		NA	NA	NA	NA	NA	NA	NA	NA	NA	NA	NA	NA	NA	NA	NA	NA	NA		NA		NA	NA	NA			NA		HCG18
26038090	cg14707834	0.2808346	0.4965117	-0.2156771	-257.55	1.76E-26	NA	NA	NA	NA		NA		NA	NA	NA	NA	NA	NA	NA	NA	NA	NA	NA	NA	NA	NA	NA	NA	NA		NA		NA	NA	NA			NA		SIGIRR
26038090	cg06963182	0.1978534	0.4135057	-0.2156523	-293.768	4.20E-30	NA	NA	NA	NA		NA		NA	NA	NA	NA	NA	NA	NA	NA	NA	NA	NA	NA	NA	NA	NA	NA	NA		NA		NA	NA	NA			NA
26038090	cg00078456	0.5215318	0.7371507	-0.215619	-2.817.275	6.72E-29	NA	NA	NA	NA		NA		NA	NA	NA	NA	NA	NA	NA	NA	NA	NA	NA	NA	NA	NA	NA	NA	NA		NA		NA	NA	NA			NA		MIB2
26038090	cg01883662	0.5217745	0.7373808	-0.2156063	-281.815	6.58E-29	NA	NA	NA	NA		NA		NA	NA	NA	NA	NA	NA	NA	NA	NA	NA	NA	NA	NA	NA	NA	NA	NA		NA		NA	NA	NA			NA		TM4SF19
26038090	cg15474402	0.4520599	0.6676414	-0.2155815	-2.554.225	2.87E-26	NA	NA	NA	NA		NA		NA	NA	NA	NA	NA	NA	NA	NA	NA	NA	NA	NA	NA	NA	NA	NA	NA		NA		NA	NA	NA			NA
26038090	cg17090968	0.4211124	0.6366897	-0.2155772	-2.493.069	1.17E-25	NA	NA	NA	NA		NA		NA	NA	NA	NA	NA	NA	NA	NA	NA	NA	NA	NA	NA	NA	NA	NA	NA		NA		NA	NA	NA			NA		SLC38A1
26038090	cg14227558	0.3516604	0.5672091	-0.2155488	-2.459.664	2.53E-25	NA	NA	NA	NA		NA		NA	NA	NA	NA	NA	NA	NA	NA	NA	NA	NA	NA	NA	NA	NA	NA	NA		NA		NA	NA	NA			NA		IKZF2
26038090	cg06657721	0.5794709	0.7950049	-0.215534	-3.210.341	7.88E-33	NA	NA	NA	NA		NA		NA	NA	NA	NA	NA	NA	NA	NA	NA	NA	NA	NA	NA	NA	NA	NA	NA		NA		NA	NA	NA			NA
26038090	cg01138020	0.2846459	0.5001429	-0.215497	-2.560.918	2.46E-26	NA	NA	NA	NA		NA		NA	NA	NA	NA	NA	NA	NA	NA	NA	NA	NA	NA	NA	NA	NA	NA	NA		NA		NA	NA	NA			NA		SPNS3
26038090	cg19491207	0.5282646	0.7437496	-0.2154849	-2.849.449	3.20E-29	NA	NA	NA	NA		NA		NA	NA	NA	NA	NA	NA	NA	NA	NA	NA	NA	NA	NA	NA	NA	NA	NA		NA		NA	NA	NA			NA		SNTG2
26038090	cg05874176	0.3684943	0.5839298	-0.2154355	-2.452.035	3.02E-25	NA	NA	NA	NA		NA		NA	NA	NA	NA	NA	NA	NA	NA	NA	NA	NA	NA	NA	NA	NA	NA	NA		NA		NA	NA	NA			NA		TLK1
26038090	cg12184221	0.405485	0.620912	-0.215427	-2.469.622	2.01E-25	NA	NA	NA	NA		NA		NA	NA	NA	NA	NA	NA	NA	NA	NA	NA	NA	NA	NA	NA	NA	NA	NA		NA		NA	NA	NA			NA		TMEM39A
26038090	cg14213105	0.2279235	0.4433303	-0.2154069	-2.765.153	2.23E-28	NA	NA	NA	NA		NA		NA	NA	NA	NA	NA	NA	NA	NA	NA	NA	NA	NA	NA	NA	NA	NA	NA		NA		NA	NA	NA			NA
26038090	cg19319487	0.3735968	0.5889977	-0.2154009	-2.451.316	3.07E-25	NA	NA	NA	NA		NA		NA	NA	NA	NA	NA	NA	NA	NA	NA	NA	NA	NA	NA	NA	NA	NA	NA		NA		NA	NA	NA			NA		FAM168A
26038090	cg06703222	0.255753	0.4711207	-0.2153678	-2.647.295	3.37E-27	NA	NA	NA	NA		NA		NA	NA	NA	NA	NA	NA	NA	NA	NA	NA	NA	NA	NA	NA	NA	NA	NA		NA		NA	NA	NA			NA		NFAT5
26038090	cg07427475	0.3467057	0.5620577	-0.215352	-2.457.792	2.64E-25	NA	NA	NA	NA		NA		NA	NA	NA	NA	NA	NA	NA	NA	NA	NA	NA	NA	NA	NA	NA	NA	NA		NA		NA	NA	NA			NA		PLEC1
26038090	cg21437028	0.3831435	0.5984633	-0.2153198	-2.451.514	3.05E-25	NA	NA	NA	NA		NA		NA	NA	NA	NA	NA	NA	NA	NA	NA	NA	NA	NA	NA	NA	NA	NA	NA		NA		NA	NA	NA			NA		SHOX2
26038090	cg06208288	0.6595996	0.8748947	-0.2152951	-3.551.376	3.06E-36	NA	NA	NA	NA		NA		NA	NA	NA	NA	NA	NA	NA	NA	NA	NA	NA	NA	NA	NA	NA	NA	NA		NA		NA	NA	NA			NA
26038090	cg23214755	0.4064747	0.6217374	-0.2152627	-2.466.444	2.17E-25	NA	NA	NA	NA		NA		NA	NA	NA	NA	NA	NA	NA	NA	NA	NA	NA	NA	NA	NA	NA	NA	NA		NA		NA	NA	NA			NA		E2F6
26038090	cg04098585	0.2299797	0.4452358	-0.2152561	-2.751.537	3.05E-28	NA	NA	NA	NA		NA		NA	NA	NA	NA	NA	NA	NA	NA	NA	NA	NA	NA	NA	NA	NA	NA	NA		NA		NA	NA	NA			NA		CD28
26038090	cg15503081	0.3912126	0.6064668	-0.2152542	-2.453.746	2.90E-25	NA	NA	NA	NA		NA		NA	NA	NA	NA	NA	NA	NA	NA	NA	NA	NA	NA	NA	NA	NA	NA	NA		NA		NA	NA	NA			NA		DNASE2
26038090	cg16882373	0.4180935	0.6332787	-0.2151852	-2.478.563	1.64E-25	NA	NA	NA	NA		NA		NA	NA	NA	NA	NA	NA	NA	NA	NA	NA	NA	NA	NA	NA	NA	NA	NA		NA		NA	NA	NA			NA		NFE2L3
26038090	cg12720921	0.2633278	0.4785001	-0.2151722	-261.599	6.92E-27	NA	NA	NA	NA		NA		NA	NA	NA	NA	NA	NA	NA	NA	NA	NA	NA	NA	NA	NA	NA	NA	NA		NA		NA	NA	NA			NA
26038090	cg00083188	0.3945518	0.6096452	-0.2150934	-2.451.861	3.03E-25	NA	NA	NA	NA		NA		NA	NA	NA	NA	NA	NA	NA	NA	NA	NA	NA	NA	NA	NA	NA	NA	NA		NA		NA	NA	NA			NA		KCNMA1
26038090	cg18520238	0.3222021	0.537257	-0.2150549	-2.475.751	1.75E-25	NA	NA	NA	NA		NA		NA	NA	NA	NA	NA	NA	NA	NA	NA	NA	NA	NA	NA	NA	NA	NA	NA		NA		NA	NA	NA			NA		PRR5L
26038090	cg13453168	0.3317654	0.5467799	-0.2150145	-2.462.809	2.35E-25	NA	NA	NA	NA		NA		NA	NA	NA	NA	NA	NA	NA	NA	NA	NA	NA	NA	NA	NA	NA	NA	NA		NA		NA	NA	NA			NA		PTPRE
26038090	cg15497006	0.3375055	0.5525119	-0.2150064	-2.456.747	2.71E-25	NA	NA	NA	NA		NA		NA	NA	NA	NA	NA	NA	NA	NA	NA	NA	NA	NA	NA	NA	NA	NA	NA		NA		NA	NA	NA			NA
26038090	cg17140978	0.3655887	0.5805665	-0.2149778	-244.101	3.89E-25	NA	NA	NA	NA		NA		NA	NA	NA	NA	NA	NA	NA	NA	NA	NA	NA	NA	NA	NA	NA	NA	NA		NA		NA	NA	NA			NA
26038090	cg19695507	0.4421137	0.6570914	-0.2149777	-2.515.212	7.04E-26	NA	NA	NA	NA		NA		NA	NA	NA	NA	NA	NA	NA	NA	NA	NA	NA	NA	NA	NA	NA	NA	NA		NA		NA	NA	NA			NA		BEND7
26038090	cg12661316	0.3787954	0.5937654	-0.2149699	-244.149	3.85E-25	NA	NA	NA	NA		NA		NA	NA	NA	NA	NA	NA	NA	NA	NA	NA	NA	NA	NA	NA	NA	NA	NA		NA		NA	NA	NA			NA		CAMTA1
26038090	cg26522946	0.1852081	0.4001763	-0.2149682	-3.003.781	9.17E-31	NA	NA	NA	NA		NA		NA	NA	NA	NA	NA	NA	NA	NA	NA	NA	NA	NA	NA	NA	NA	NA	NA		NA		NA	NA	NA			NA		SRGN
26038090	cg14200574	0.3976657	0.6126043	-0.2149385	-2.450.256	3.14E-25	NA	NA	NA	NA		NA		NA	NA	NA	NA	NA	NA	NA	NA	NA	NA	NA	NA	NA	NA	NA	NA	NA		NA		NA	NA	NA			NA		KCNA3
26038090	cg14728856	0.3905564	0.6054757	-0.2149193	-2.444.996	3.55E-25	NA	NA	NA	NA		NA		NA	NA	NA	NA	NA	NA	NA	NA	NA	NA	NA	NA	NA	NA	NA	NA	NA		NA		NA	NA	NA			NA		UBA1
26038090	cg25574765	0.4830053	0.6978722	-0.2148669	-2.627.169	5.35E-27	NA	NA	NA	NA		NA		NA	NA	NA	NA	NA	NA	NA	NA	NA	NA	NA	NA	NA	NA	NA	NA	NA		NA		NA	NA	NA			NA		PPFIA1
26038090	cg03915752	0.2429413	0.4577935	-0.2148522	-268.412	1.44E-27	NA	NA	NA	NA		NA		NA	NA	NA	NA	NA	NA	NA	NA	NA	NA	NA	NA	NA	NA	NA	NA	NA		NA		NA	NA	NA			NA		PDE4B
26038090	cg02394186	0.3805414	0.5953721	-0.2148307	-2.438.483	4.12E-25	NA	NA	NA	NA		NA		NA	NA	NA	NA	NA	NA	NA	NA	NA	NA	NA	NA	NA	NA	NA	NA	NA		NA		NA	NA	NA			NA		KCNAB2
26038090	cg27239243	0.3230142	0.5378348	-0.2148207	-2.468.918	2.05E-25	NA	NA	NA	NA		NA		NA	NA	NA	NA	NA	NA	NA	NA	NA	NA	NA	NA	NA	NA	NA	NA	NA		NA		NA	NA	NA			NA
26038090	cg01028364	0.2577843	0.4725428	-0.2147584	-2.624.831	5.65E-27	NA	NA	NA	NA		NA		NA	NA	NA	NA	NA	NA	NA	NA	NA	NA	NA	NA	NA	NA	NA	NA	NA		NA		NA	NA	NA			NA		RAB27A
26038090	cg10388307	0.3272793	0.5419915	-0.2147121	-2.460.716	2.47E-25	NA	NA	NA	NA		NA		NA	NA	NA	NA	NA	NA	NA	NA	NA	NA	NA	NA	NA	NA	NA	NA	NA		NA		NA	NA	NA			NA
26038090	cg14595786	0.2841085	0.4987899	-0.2146813	-2.542.318	3.77E-26	NA	NA	NA	NA		NA		NA	NA	NA	NA	NA	NA	NA	NA	NA	NA	NA	NA	NA	NA	NA	NA	NA		NA		NA	NA	NA			NA		SIGLEC9
26038090	cg04601957	0.3324021	0.5470169	-0.2146147	-2.452.363	2.99E-25	NA	NA	NA	NA		NA		NA	NA	NA	NA	NA	NA	NA	NA	NA	NA	NA	NA	NA	NA	NA	NA	NA		NA		NA	NA	NA			NA
26038090	cg14076977	0.3124529	0.5270117	-0.2145588	-2.478.689	1.63E-25	NA	NA	NA	NA		NA		NA	NA	NA	NA	NA	NA	NA	NA	NA	NA	NA	NA	NA	NA	NA	NA	NA		NA		NA	NA	NA			NA		PLCB2
26038090	cg06809252	0.4219304	0.6364706	-0.2145402	-2.467.394	2.12E-25	NA	NA	NA	NA		NA		NA	NA	NA	NA	NA	NA	NA	NA	NA	NA	NA	NA	NA	NA	NA	NA	NA		NA		NA	NA	NA			NA		ALX3
26038090	cg11432797	0.3312715	0.5458068	-0.2145353	-2.451.698	3.04E-25	NA	NA	NA	NA		NA		NA	NA	NA	NA	NA	NA	NA	NA	NA	NA	NA	NA	NA	NA	NA	NA	NA		NA		NA	NA	NA			NA		SPN
26038090	cg05348871	0.5082585	0.722652	-0.2143936	-2.715.262	7.04E-28	NA	NA	NA	NA		NA		NA	NA	NA	NA	NA	NA	NA	NA	NA	NA	NA	NA	NA	NA	NA	NA	NA		NA		NA	NA	NA			NA		PRR5L
26038090	cg14792180	0.4623273	0.6766931	-0.2143658	-2.548.134	3.30E-26	NA	NA	NA	NA		NA		NA	NA	NA	NA	NA	NA	NA	NA	NA	NA	NA	NA	NA	NA	NA	NA	NA		NA		NA	NA	NA			NA		ANKRD33B
26038090	cg08586669	0.438465	0.6528232	-0.2143582	-2.491.301	1.22E-25	NA	NA	NA	NA		NA		NA	NA	NA	NA	NA	NA	NA	NA	NA	NA	NA	NA	NA	NA	NA	NA	NA		NA		NA	NA	NA			NA		GRB10
26038090	cg05693489	0.3519613	0.5663072	-0.2143459	-2.430.003	5.01E-25	NA	NA	NA	NA		NA		NA	NA	NA	NA	NA	NA	NA	NA	NA	NA	NA	NA	NA	NA	NA	NA	NA		NA		NA	NA	NA			NA		TAP1	PSMB8
26038090	cg26689203	0.320511	0.5348399	-0.2143289	-2.460.484	2.48E-25	NA	NA	NA	NA		NA		NA	NA	NA	NA	NA	NA	NA	NA	NA	NA	NA	NA	NA	NA	NA	NA	NA		NA		NA	NA	NA			NA		MYOZ2
26038090	cg00268840	0.3156854	0.5299526	-0.2142672	-2.466.288	2.17E-25	NA	NA	NA	NA		NA		NA	NA	NA	NA	NA	NA	NA	NA	NA	NA	NA	NA	NA	NA	NA	NA	NA		NA		NA	NA	NA			NA		ALX4
26038090	cg06195379	0.3226617	0.5369099	-0.2142482	-2.455.488	2.79E-25	NA	NA	NA	NA		NA		NA	NA	NA	NA	NA	NA	NA	NA	NA	NA	NA	NA	NA	NA	NA	NA	NA		NA		NA	NA	NA			NA
26038090	cg23989119	0.3722526	0.5864999	-0.2142473	-2.422.652	5.94E-25	NA	NA	NA	NA		NA		NA	NA	NA	NA	NA	NA	NA	NA	NA	NA	NA	NA	NA	NA	NA	NA	NA		NA		NA	NA	NA			NA
26038090	cg08746853	0.5021551	0.7163488	-0.2141937	-268.248	1.50E-27	NA	NA	NA	NA		NA		NA	NA	NA	NA	NA	NA	NA	NA	NA	NA	NA	NA	NA	NA	NA	NA	NA		NA		NA	NA	NA			NA		HIST4H4
26038090	cg07655948	0.4124097	0.6265944	-0.2141847	-2.445.643	3.50E-25	NA	NA	NA	NA		NA		NA	NA	NA	NA	NA	NA	NA	NA	NA	NA	NA	NA	NA	NA	NA	NA	NA		NA		NA	NA	NA			NA		C20orf85
26038090	cg24718756	0.2820579	0.4962246	-0.2141667	-2.535.129	4.45E-26	NA	NA	NA	NA		NA		NA	NA	NA	NA	NA	NA	NA	NA	NA	NA	NA	NA	NA	NA	NA	NA	NA		NA		NA	NA	NA			NA		MARCH3
26038090	cg09879334	0.3372693	0.5514301	-0.2141608	-2.436.386	4.33E-25	NA	NA	NA	NA		NA		NA	NA	NA	NA	NA	NA	NA	NA	NA	NA	NA	NA	NA	NA	NA	NA	NA		NA		NA	NA	NA			NA
26038090	cg26751588	0.6587728	0.8728598	-0.2140869	-3.551.376	3.06E-36	NA	NA	NA	NA		NA		NA	NA	NA	NA	NA	NA	NA	NA	NA	NA	NA	NA	NA	NA	NA	NA	NA		NA		NA	NA	NA			NA		COX10
26038090	cg17100176	0.520822	0.7348497	-0.2140277	-2.764.747	2.25E-28	NA	NA	NA	NA		NA		NA	NA	NA	NA	NA	NA	NA	NA	NA	NA	NA	NA	NA	NA	NA	NA	NA		NA		NA	NA	NA			NA		FAIM3
26038090	cg19466818	0.1860138	0.399988	-0.2139742	-2.971.794	1.91E-30	NA	NA	NA	NA		NA		NA	NA	NA	NA	NA	NA	NA	NA	NA	NA	NA	NA	NA	NA	NA	NA	NA		NA		NA	NA	NA			NA		MIR142
26038090	cg06922393	0.4845374	0.6984746	-0.2139373	-260.628	8.65E-27	NA	NA	NA	NA		NA		NA	NA	NA	NA	NA	NA	NA	NA	NA	NA	NA	NA	NA	NA	NA	NA	NA		NA		NA	NA	NA			NA		CLPB
26038090	cg17648076	0.5787006	0.7926318	-0.2139312	-3.146.031	3.46E-32	NA	NA	NA	NA		NA		NA	NA	NA	NA	NA	NA	NA	NA	NA	NA	NA	NA	NA	NA	NA	NA	NA		NA		NA	NA	NA			NA
26038090	cg20178976	0.3846966	0.5986214	-0.2139248	-2.417.338	6.71E-25	NA	NA	NA	NA		NA		NA	NA	NA	NA	NA	NA	NA	NA	NA	NA	NA	NA	NA	NA	NA	NA	NA		NA		NA	NA	NA			NA
26038090	cg20025658	0.3897719	0.6036566	-0.2138847	-2.418.668	6.51E-25	NA	NA	NA	NA		NA		NA	NA	NA	NA	NA	NA	NA	NA	NA	NA	NA	NA	NA	NA	NA	NA	NA		NA		NA	NA	NA			NA		CXCR1
26038090	cg10907912	0.2040443	0.4178718	-0.2138275	-2.852.289	3.00E-29	NA	NA	NA	NA		NA		NA	NA	NA	NA	NA	NA	NA	NA	NA	NA	NA	NA	NA	NA	NA	NA	NA		NA		NA	NA	NA			NA		STK17B
26038090	cg16536964	0.5250568	0.7388837	-0.2138269	-2.780.534	1.57E-28	NA	NA	NA	NA		NA		NA	NA	NA	NA	NA	NA	NA	NA	NA	NA	NA	NA	NA	NA	NA	NA	NA		NA		NA	NA	NA			NA		MSR1
26038090	cg16853860	0.5290692	0.7428738	-0.2138046	-2.801.364	9.69E-29	NA	NA	NA	NA		NA		NA	NA	NA	NA	NA	NA	NA	NA	NA	NA	NA	NA	NA	NA	NA	NA	NA		NA		NA	NA	NA			NA		PSMB9	TAP1
26038090	cg02346790	0.2863097	0.5000813	-0.2137716	-2.514.469	7.17E-26	NA	NA	NA	NA		NA		NA	NA	NA	NA	NA	NA	NA	NA	NA	NA	NA	NA	NA	NA	NA	NA	NA		NA		NA	NA	NA			NA		PARP15
26038090	cg02349866	0.4310508	0.6448023	-0.2137515	-2.461.658	2.42E-25	NA	NA	NA	NA		NA		NA	NA	NA	NA	NA	NA	NA	NA	NA	NA	NA	NA	NA	NA	NA	NA	NA		NA		NA	NA	NA			NA		AP3S2
26038090	cg17460386	0.3910334	0.6047339	-0.2137005	-2.414.761	7.12E-25	NA	NA	NA	NA		NA		NA	NA	NA	NA	NA	NA	NA	NA	NA	NA	NA	NA	NA	NA	NA	NA	NA		NA		NA	NA	NA			NA		FAIM3
26038090	cg02330500	0.2094664	0.4231388	-0.2136724	-2.816.957	6.77E-29	NA	NA	NA	NA		NA		NA	NA	NA	NA	NA	NA	NA	NA	NA	NA	NA	NA	NA	NA	NA	NA	NA		NA		NA	NA	NA			NA		CLMN
26038090	cg12129796	0.3449472	0.5585217	-0.2135745	-2.415.638	6.98E-25	NA	NA	NA	NA		NA		NA	NA	NA	NA	NA	NA	NA	NA	NA	NA	NA	NA	NA	NA	NA	NA	NA		NA		NA	NA	NA			NA
26038090	cg12048965	0.3151319	0.5286822	-0.2135504	-2.449.852	3.17E-25	NA	NA	NA	NA		NA		NA	NA	NA	NA	NA	NA	NA	NA	NA	NA	NA	NA	NA	NA	NA	NA	NA		NA		NA	NA	NA			NA
26038090	cg10781513	0.4974996	0.7110282	-0.2135286	-2.643.802	3.65E-27	NA	NA	NA	NA		NA		NA	NA	NA	NA	NA	NA	NA	NA	NA	NA	NA	NA	NA	NA	NA	NA	NA		NA		NA	NA	NA			NA
26038090	cg05076730	0.3710304	0.5845208	-0.2134904	-2.403.963	9.13E-25	NA	NA	NA	NA		NA		NA	NA	NA	NA	NA	NA	NA	NA	NA	NA	NA	NA	NA	NA	NA	NA	NA		NA		NA	NA	NA			NA		MIR1207	PVT1
26038090	cg06800235	0.4360945	0.6495554	-0.213461	-2.463.201	2.33E-25	NA	NA	NA	NA		NA		NA	NA	NA	NA	NA	NA	NA	NA	NA	NA	NA	NA	NA	NA	NA	NA	NA		NA		NA	NA	NA			NA		CAMTA1
26038090	cg01951274	0.2836117	0.4970448	-0.2134331	-2.513.143	7.39E-26	NA	NA	NA	NA		NA		NA	NA	NA	NA	NA	NA	NA	NA	NA	NA	NA	NA	NA	NA	NA	NA	NA		NA		NA	NA	NA			NA		MIR142
26038090	cg04541368	0.5075978	0.7210227	-0.2134249	-2.683.611	1.46E-27	NA	NA	NA	NA		NA		NA	NA	NA	NA	NA	NA	NA	NA	NA	NA	NA	NA	NA	NA	NA	NA	NA		NA		NA	NA	NA			NA		FLJ42709
26038090	cg03274671	0.3398687	0.5532534	-0.2133847	-2.415.145	7.06E-25	NA	NA	NA	NA		NA		NA	NA	NA	NA	NA	NA	NA	NA	NA	NA	NA	NA	NA	NA	NA	NA	NA		NA		NA	NA	NA			NA
26038090	cg15928680	0.2414794	0.4548014	-0.213322	-2.651.983	3.02E-27	NA	NA	NA	NA		NA		NA	NA	NA	NA	NA	NA	NA	NA	NA	NA	NA	NA	NA	NA	NA	NA	NA		NA		NA	NA	NA			NA		SPTBN1
26038090	cg23660154	0.1812556	0.3945492	-0.2132936	-2.987.368	1.34E-30	NA	NA	NA	NA		NA		NA	NA	NA	NA	NA	NA	NA	NA	NA	NA	NA	NA	NA	NA	NA	NA	NA		NA		NA	NA	NA			NA
26038090	cg10821976	0.346217	0.5595072	-0.2132902	-2.407.811	8.35E-25	NA	NA	NA	NA		NA		NA	NA	NA	NA	NA	NA	NA	NA	NA	NA	NA	NA	NA	NA	NA	NA	NA		NA		NA	NA	NA			NA		TSNAX-DISC1
26038090	cg07450210	0.2798327	0.4929605	-0.2131278	-2.515.815	6.95E-26	NA	NA	NA	NA		NA		NA	NA	NA	NA	NA	NA	NA	NA	NA	NA	NA	NA	NA	NA	NA	NA	NA		NA		NA	NA	NA			NA		UBAC2
26038090	cg08653292	0.5095085	0.7225924	-0.2130839	-2.682.124	1.51E-27	NA	NA	NA	NA		NA		NA	NA	NA	NA	NA	NA	NA	NA	NA	NA	NA	NA	NA	NA	NA	NA	NA		NA		NA	NA	NA			NA		FAM111A
26038090	cg13573745	0.4226976	0.635758	-0.2130604	-2.430.551	4.95E-25	NA	NA	NA	NA		NA		NA	NA	NA	NA	NA	NA	NA	NA	NA	NA	NA	NA	NA	NA	NA	NA	NA		NA		NA	NA	NA			NA
26038090	cg17478992	0.5439147	0.7569134	-0.2129986	-2.862.268	2.38E-29	NA	NA	NA	NA		NA		NA	NA	NA	NA	NA	NA	NA	NA	NA	NA	NA	NA	NA	NA	NA	NA	NA		NA		NA	NA	NA			NA		SLC12A8
26038090	cg18505752	0.5199094	0.732851	-0.2129415	-2.727.139	5.35E-28	NA	NA	NA	NA		NA		NA	NA	NA	NA	NA	NA	NA	NA	NA	NA	NA	NA	NA	NA	NA	NA	NA		NA		NA	NA	NA			NA		PSMB8
26038090	cg20547015	0.6261173	0.8390518	-0.2129345	-3.551.376	3.06E-36	NA	NA	NA	NA		NA		NA	NA	NA	NA	NA	NA	NA	NA	NA	NA	NA	NA	NA	NA	NA	NA	NA		NA		NA	NA	NA			NA		PPP1CC
26038090	cg26811313	0.3592937	0.5721982	-0.2129045	-2.391.623	1.21E-24	NA	NA	NA	NA		NA		NA	NA	NA	NA	NA	NA	NA	NA	NA	NA	NA	NA	NA	NA	NA	NA	NA		NA		NA	NA	NA			NA		MAD1L1
26038090	cg16389078	0.3710101	0.5838622	-0.2128521	-2.388.294	1.31E-24	NA	NA	NA	NA		NA		NA	NA	NA	NA	NA	NA	NA	NA	NA	NA	NA	NA	NA	NA	NA	NA	NA		NA		NA	NA	NA			NA		IL17RA
26038090	cg04531756	0.4344764	0.6472504	-0.2127739	-2.442.434	3.76E-25	NA	NA	NA	NA		NA		NA	NA	NA	NA	NA	NA	NA	NA	NA	NA	NA	NA	NA	NA	NA	NA	NA		NA		NA	NA	NA			NA		MYB
26038090	cg10464462	0.2574233	0.47013	-0.2127067	-2.575.533	1.76E-26	NA	NA	NA	NA		NA		NA	NA	NA	NA	NA	NA	NA	NA	NA	NA	NA	NA	NA	NA	NA	NA	NA		NA		NA	NA	NA			NA		RFFL
26038090	cg24553862	0.3047273	0.5174208	-0.2126935	-2.447.531	3.35E-25	NA	NA	NA	NA		NA		NA	NA	NA	NA	NA	NA	NA	NA	NA	NA	NA	NA	NA	NA	NA	NA	NA		NA		NA	NA	NA			NA
26038090	cg10932874	0.254316	0.4669895	-0.2126735	-2.585.871	1.38E-26	NA	NA	NA	NA		NA		NA	NA	NA	NA	NA	NA	NA	NA	NA	NA	NA	NA	NA	NA	NA	NA	NA		NA		NA	NA	NA			NA		AGAP2
26038090	cg04167096	0.3851326	0.5977948	-0.2126622	-238.622	1.37E-24	NA	NA	NA	NA		NA		NA	NA	NA	NA	NA	NA	NA	NA	NA	NA	NA	NA	NA	NA	NA	NA	NA		NA		NA	NA	NA			NA
26038090	cg16911583	0.3528605	0.565456	-0.2125955	-238.689	1.35E-24	NA	NA	NA	NA		NA		NA	NA	NA	NA	NA	NA	NA	NA	NA	NA	NA	NA	NA	NA	NA	NA	NA		NA		NA	NA	NA			NA		TMEM149	U2AF1L4
26038090	cg19371652	0.3227755	0.5352529	-0.2124774	-2.412.567	7.49E-25	NA	NA	NA	NA		NA		NA	NA	NA	NA	NA	NA	NA	NA	NA	NA	NA	NA	NA	NA	NA	NA	NA		NA		NA	NA	NA			NA		OAS2
26038090	cg02611122	0.3981992	0.6105335	-0.2123343	-2.385.393	1.40E-24	NA	NA	NA	NA		NA		NA	NA	NA	NA	NA	NA	NA	NA	NA	NA	NA	NA	NA	NA	NA	NA	NA		NA		NA	NA	NA			NA		TMEM187
26038090	cg17306848	0.6007247	0.8130555	-0.2123308	-3.289.066	1.29E-33	NA	NA	NA	NA		NA		NA	NA	NA	NA	NA	NA	NA	NA	NA	NA	NA	NA	NA	NA	NA	NA	NA		NA		NA	NA	NA			NA		PRKCH
26038090	cg00880290	0.2206683	0.4329079	-0.2122397	-2.720.638	6.22E-28	NA	NA	NA	NA		NA		NA	NA	NA	NA	NA	NA	NA	NA	NA	NA	NA	NA	NA	NA	NA	NA	NA		NA		NA	NA	NA			NA		PKN1
26038090	cg01581360	0.5536777	0.765878	-0.2122003	-2.898.939	1.02E-29	NA	NA	NA	NA		NA		NA	NA	NA	NA	NA	NA	NA	NA	NA	NA	NA	NA	NA	NA	NA	NA	NA		NA		NA	NA	NA			NA		ZCCHC8
26038090	cg23424043	0.4006638	0.612837	-0.2121732	-2.383.288	1.47E-24	NA	NA	NA	NA		NA		NA	NA	NA	NA	NA	NA	NA	NA	NA	NA	NA	NA	NA	NA	NA	NA	NA		NA		NA	NA	NA			NA		ZC3HAV1
26038090	cg22451412	0.336938	0.549067	-0.212129	-2.387.515	1.33E-24	NA	NA	NA	NA		NA		NA	NA	NA	NA	NA	NA	NA	NA	NA	NA	NA	NA	NA	NA	NA	NA	NA		NA		NA	NA	NA			NA		EHD4
26038090	cg02424715	0.5501854	0.7622903	-0.2121049	-2.872.972	1.86E-29	NA	NA	NA	NA		NA		NA	NA	NA	NA	NA	NA	NA	NA	NA	NA	NA	NA	NA	NA	NA	NA	NA		NA		NA	NA	NA			NA		JDP2
26038090	cg07018760	0.4121975	0.6242726	-0.2120751	-2.391.943	1.20E-24	NA	NA	NA	NA		NA		NA	NA	NA	NA	NA	NA	NA	NA	NA	NA	NA	NA	NA	NA	NA	NA	NA		NA		NA	NA	NA			NA		KRTAP12-4	C21orf29
26038090	cg16782524	0.4281247	0.6400844	-0.2119598	-2.410.679	7.82E-25	NA	NA	NA	NA		NA		NA	NA	NA	NA	NA	NA	NA	NA	NA	NA	NA	NA	NA	NA	NA	NA	NA		NA		NA	NA	NA			NA		EIF2C2
26038090	cg01818776	0.2783114	0.4901908	-0.2118794	-2.489.707	1.27E-25	NA	NA	NA	NA		NA		NA	NA	NA	NA	NA	NA	NA	NA	NA	NA	NA	NA	NA	NA	NA	NA	NA		NA		NA	NA	NA			NA		DOCK5
26038090	cg25518707	0.2678587	0.479737	-0.2118783	-252.056	6.23E-26	NA	NA	NA	NA		NA		NA	NA	NA	NA	NA	NA	NA	NA	NA	NA	NA	NA	NA	NA	NA	NA	NA		NA		NA	NA	NA			NA		MARCH10
26038090	cg03124318	0.5212047	0.7330828	-0.2118781	-2.701.557	9.65E-28	NA	NA	NA	NA		NA		NA	NA	NA	NA	NA	NA	NA	NA	NA	NA	NA	NA	NA	NA	NA	NA	NA		NA		NA	NA	NA			NA		USP30
26038090	cg02789394	0.6657826	0.8776575	-0.2118749	-3.551.376	3.06E-36	NA	NA	NA	NA		NA		NA	NA	NA	NA	NA	NA	NA	NA	NA	NA	NA	NA	NA	NA	NA	NA	NA		NA		NA	NA	NA			NA		FYN
26038090	cg01049678	0.2751039	0.4869732	-0.2118693	-2.498.522	1.03E-25	NA	NA	NA	NA		NA		NA	NA	NA	NA	NA	NA	NA	NA	NA	NA	NA	NA	NA	NA	NA	NA	NA		NA		NA	NA	NA			NA		GIMAP8
26038090	cg18808777	0.4242239	0.6360617	-0.2118377	-2.401.585	9.64E-25	NA	NA	NA	NA		NA		NA	NA	NA	NA	NA	NA	NA	NA	NA	NA	NA	NA	NA	NA	NA	NA	NA		NA		NA	NA	NA			NA		HCP5
26038090	cg25574849	0.4049287	0.6167582	-0.2118295	-2.378.394	1.64E-24	NA	NA	NA	NA		NA		NA	NA	NA	NA	NA	NA	NA	NA	NA	NA	NA	NA	NA	NA	NA	NA	NA		NA		NA	NA	NA			NA		UBE4A
26038090	cg15189015	0.2913696	0.5031771	-0.2118075	-2.454.632	2.84E-25	NA	NA	NA	NA		NA		NA	NA	NA	NA	NA	NA	NA	NA	NA	NA	NA	NA	NA	NA	NA	NA	NA		NA		NA	NA	NA			NA		RAB37	CD300LF
26038090	cg11713658	0.3422216	0.5540289	-0.2118073	-2.375.051	1.78E-24	NA	NA	NA	NA		NA		NA	NA	NA	NA	NA	NA	NA	NA	NA	NA	NA	NA	NA	NA	NA	NA	NA		NA		NA	NA	NA			NA		ARHGAP10
26038090	cg01295249	0.538478	0.7502239	-0.2117459	-2.790.055	1.26E-28	NA	NA	NA	NA		NA		NA	NA	NA	NA	NA	NA	NA	NA	NA	NA	NA	NA	NA	NA	NA	NA	NA		NA		NA	NA	NA			NA		NCK2
26038090	cg14573876	0.309387	0.5211073	-0.2117203	-241.554	6.99E-25	NA	NA	NA	NA		NA		NA	NA	NA	NA	NA	NA	NA	NA	NA	NA	NA	NA	NA	NA	NA	NA	NA		NA		NA	NA	NA			NA		MAP2K2
26038090	cg04110105	0.2791346	0.4907909	-0.2116562	-2.482.045	1.51E-25	NA	NA	NA	NA		NA		NA	NA	NA	NA	NA	NA	NA	NA	NA	NA	NA	NA	NA	NA	NA	NA	NA		NA		NA	NA	NA			NA		CCR2
26038090	cg08119631	0.5829548	0.7946048	-0.21165	-3.100.578	9.87E-32	NA	NA	NA	NA		NA		NA	NA	NA	NA	NA	NA	NA	NA	NA	NA	NA	NA	NA	NA	NA	NA	NA		NA		NA	NA	NA			NA		Sep 06
26038090	cg20092122	0.2255578	0.4371546	-0.2115968	-2.680.406	1.57E-27	NA	NA	NA	NA		NA		NA	NA	NA	NA	NA	NA	NA	NA	NA	NA	NA	NA	NA	NA	NA	NA	NA		NA		NA	NA	NA			NA		BST2
26038090	cg24265969	0.4908953	0.7024254	-0.2115301	-2.561.411	2.43E-26	NA	NA	NA	NA		NA		NA	NA	NA	NA	NA	NA	NA	NA	NA	NA	NA	NA	NA	NA	NA	NA	NA		NA		NA	NA	NA			NA		ERC2
26038090	cg00594278	0.3907421	0.6022719	-0.2115298	-2.360.846	2.46E-24	NA	NA	NA	NA		NA		NA	NA	NA	NA	NA	NA	NA	NA	NA	NA	NA	NA	NA	NA	NA	NA	NA		NA		NA	NA	NA			NA		GRAP2
26038090	cg24166457	0.4951642	0.7066832	-0.2115189	-2.577.115	1.69E-26	NA	NA	NA	NA		NA		NA	NA	NA	NA	NA	NA	NA	NA	NA	NA	NA	NA	NA	NA	NA	NA	NA		NA		NA	NA	NA			NA		GEMIN7
26038090	cg06677416	0.2474191	0.4589363	-0.2115172	-2.583.479	1.46E-26	NA	NA	NA	NA		NA		NA	NA	NA	NA	NA	NA	NA	NA	NA	NA	NA	NA	NA	NA	NA	NA	NA		NA		NA	NA	NA			NA
26038090	cg14658964	0.4271743	0.6386552	-0.2114809	-2.396.962	1.07E-24	NA	NA	NA	NA		NA		NA	NA	NA	NA	NA	NA	NA	NA	NA	NA	NA	NA	NA	NA	NA	NA	NA		NA		NA	NA	NA			NA		C1orf228
26038090	cg27081230	0.4997448	0.7111973	-0.2114525	-2.593.159	1.17E-26	NA	NA	NA	NA		NA		NA	NA	NA	NA	NA	NA	NA	NA	NA	NA	NA	NA	NA	NA	NA	NA	NA		NA		NA	NA	NA			NA		SNX20
26038090	cg24750887	0.3519491	0.5633705	-0.2114214	-235.906	2.57E-24	NA	NA	NA	NA		NA		NA	NA	NA	NA	NA	NA	NA	NA	NA	NA	NA	NA	NA	NA	NA	NA	NA		NA		NA	NA	NA			NA		HERC3
26038090	cg05117638	0.2913899	0.5028083	-0.2114184	-2.445.297	3.52E-25	NA	NA	NA	NA		NA		NA	NA	NA	NA	NA	NA	NA	NA	NA	NA	NA	NA	NA	NA	NA	NA	NA		NA		NA	NA	NA			NA
26038090	cg11804789	0.2632309	0.4746187	-0.2113878	-2.523.534	5.82E-26	NA	NA	NA	NA		NA		NA	NA	NA	NA	NA	NA	NA	NA	NA	NA	NA	NA	NA	NA	NA	NA	NA		NA		NA	NA	NA			NA		CST7
26038090	cg18430255	0.6311767	0.8425409	-0.2113642	-3.551.376	3.06E-36	NA	NA	NA	NA		NA		NA	NA	NA	NA	NA	NA	NA	NA	NA	NA	NA	NA	NA	NA	NA	NA	NA		NA		NA	NA	NA			NA		GRK5
26038090	cg25916282	0.5423384	0.7536908	-0.2113524	-2.800.316	9.93E-29	NA	NA	NA	NA		NA		NA	NA	NA	NA	NA	NA	NA	NA	NA	NA	NA	NA	NA	NA	NA	NA	NA		NA		NA	NA	NA			NA
26038090	cg07499142	0.5922548	0.8036028	-0.2113481	-3.171.564	1.92E-32	NA	NA	NA	NA		NA		NA	NA	NA	NA	NA	NA	NA	NA	NA	NA	NA	NA	NA	NA	NA	NA	NA		NA		NA	NA	NA			NA		PIK3CD
26038090	cg07929956	0.602128	0.8133627	-0.2112347	-3.261.462	2.43E-33	NA	NA	NA	NA		NA		NA	NA	NA	NA	NA	NA	NA	NA	NA	NA	NA	NA	NA	NA	NA	NA	NA		NA		NA	NA	NA			NA		ST3GAL2
26038090	cg26620356	0.3451051	0.5563385	-0.2112334	-2.359.014	2.57E-24	NA	NA	NA	NA		NA		NA	NA	NA	NA	NA	NA	NA	NA	NA	NA	NA	NA	NA	NA	NA	NA	NA		NA		NA	NA	NA			NA		KIAA1191
26038090	cg07884764	0.4506439	0.6618694	-0.2112255	-2.434.933	4.47E-25	NA	NA	NA	NA		NA		NA	NA	NA	NA	NA	NA	NA	NA	NA	NA	NA	NA	NA	NA	NA	NA	NA		NA		NA	NA	NA			NA		CCDC88B
26038090	cg20516032	0.5800988	0.7913033	-0.2112045	-306.097	2.46E-31	NA	NA	NA	NA		NA		NA	NA	NA	NA	NA	NA	NA	NA	NA	NA	NA	NA	NA	NA	NA	NA	NA		NA		NA	NA	NA			NA		PVT1
26038090	cg09433910	0.2861181	0.4973006	-0.2111824	-2.452.346	3.00E-25	NA	NA	NA	NA		NA		NA	NA	NA	NA	NA	NA	NA	NA	NA	NA	NA	NA	NA	NA	NA	NA	NA		NA		NA	NA	NA			NA		WDR81
26038090	cg19265289	0.2806194	0.4917812	-0.2111619	-2.466.105	2.18E-25	NA	NA	NA	NA		NA		NA	NA	NA	NA	NA	NA	NA	NA	NA	NA	NA	NA	NA	NA	NA	NA	NA		NA		NA	NA	NA			NA		ARRB2
26038090	cg16186435	0.4868441	0.6979844	-0.2111403	-253.605	4.36E-26	NA	NA	NA	NA		NA		NA	NA	NA	NA	NA	NA	NA	NA	NA	NA	NA	NA	NA	NA	NA	NA	NA		NA		NA	NA	NA			NA		PSMB8
26038090	cg12513352	0.3870206	0.5981605	-0.2111399	-2.349.582	3.19E-24	NA	NA	NA	NA		NA		NA	NA	NA	NA	NA	NA	NA	NA	NA	NA	NA	NA	NA	NA	NA	NA	NA		NA		NA	NA	NA			NA		CUGBP2
26038090	cg09258804	0.4468824	0.6579682	-0.2110858	-2.423.035	5.88E-25	NA	NA	NA	NA		NA		NA	NA	NA	NA	NA	NA	NA	NA	NA	NA	NA	NA	NA	NA	NA	NA	NA		NA		NA	NA	NA			NA		TBX4
26038090	cg12493424	0.6363261	0.8473703	-0.2110441	-3.551.376	3.06E-36	NA	NA	NA	NA		NA		NA	NA	NA	NA	NA	NA	NA	NA	NA	NA	NA	NA	NA	NA	NA	NA	NA		NA		NA	NA	NA			NA		CXCR3	BCYRN1
26038090	cg16736889	0.3760175	0.5870294	-0.2110119	-2.343.719	3.65E-24	NA	NA	NA	NA		NA		NA	NA	NA	NA	NA	NA	NA	NA	NA	NA	NA	NA	NA	NA	NA	NA	NA		NA		NA	NA	NA			NA		ACSM5
26038090	cg09914304	0.5347683	0.7457803	-0.2110119	-2.746.222	3.45E-28	NA	NA	NA	NA		NA		NA	NA	NA	NA	NA	NA	NA	NA	NA	NA	NA	NA	NA	NA	NA	NA	NA		NA		NA	NA	NA			NA		PRF1
26038090	cg07946977	0.2758264	0.4868326	-0.2110062	-247.562	1.75E-25	NA	NA	NA	NA		NA		NA	NA	NA	NA	NA	NA	NA	NA	NA	NA	NA	NA	NA	NA	NA	NA	NA		NA		NA	NA	NA			NA		DUSP10
26038090	cg18278184	0.2463634	0.457351	-0.2109876	-257.462	1.79E-26	NA	NA	NA	NA		NA		NA	NA	NA	NA	NA	NA	NA	NA	NA	NA	NA	NA	NA	NA	NA	NA	NA		NA		NA	NA	NA			NA		SRGN
26038090	cg16316624	0.3512806	0.5622242	-0.2109436	-2.347.987	3.31E-24	NA	NA	NA	NA		NA		NA	NA	NA	NA	NA	NA	NA	NA	NA	NA	NA	NA	NA	NA	NA	NA	NA		NA		NA	NA	NA			NA		TMEM216
26038090	cg19889066	0.3629428	0.5738435	-0.2109007	-2.342.076	3.80E-24	NA	NA	NA	NA		NA		NA	NA	NA	NA	NA	NA	NA	NA	NA	NA	NA	NA	NA	NA	NA	NA	NA		NA		NA	NA	NA			NA
26038090	cg17677490	0.4951297	0.7060001	-0.2108704	-2.558.626	2.59E-26	NA	NA	NA	NA		NA		NA	NA	NA	NA	NA	NA	NA	NA	NA	NA	NA	NA	NA	NA	NA	NA	NA		NA		NA	NA	NA			NA
26038090	cg15129183	0.2992593	0.5101234	-0.2108641	-2.414.639	7.14E-25	NA	NA	NA	NA		NA		NA	NA	NA	NA	NA	NA	NA	NA	NA	NA	NA	NA	NA	NA	NA	NA	NA		NA		NA	NA	NA			NA		LOC257358
26038090	cg22595391	0.3590641	0.5699062	-0.2108422	-234.188	3.81E-24	NA	NA	NA	NA		NA		NA	NA	NA	NA	NA	NA	NA	NA	NA	NA	NA	NA	NA	NA	NA	NA	NA		NA		NA	NA	NA			NA		C17orf62
26038090	cg18720698	0.4290208	0.6398499	-0.2108291	-2.383.288	1.47E-24	NA	NA	NA	NA		NA		NA	NA	NA	NA	NA	NA	NA	NA	NA	NA	NA	NA	NA	NA	NA	NA	NA		NA		NA	NA	NA			NA
26038090	cg01881899	0.3738309	0.584659	-0.2108282	-2.339.126	4.06E-24	NA	NA	NA	NA		NA		NA	NA	NA	NA	NA	NA	NA	NA	NA	NA	NA	NA	NA	NA	NA	NA	NA		NA		NA	NA	NA			NA		ABCG1
26038090	cg03429643	0.3548265	0.5656473	-0.2108208	-2.343.165	3.70E-24	NA	NA	NA	NA		NA		NA	NA	NA	NA	NA	NA	NA	NA	NA	NA	NA	NA	NA	NA	NA	NA	NA		NA		NA	NA	NA			NA		MGAT4A
26038090	cg12756527	0.5096843	0.7205027	-0.2108185	-2.616.505	6.84E-27	NA	NA	NA	NA		NA		NA	NA	NA	NA	NA	NA	NA	NA	NA	NA	NA	NA	NA	NA	NA	NA	NA		NA		NA	NA	NA			NA		CUGBP2
26038090	cg05185926	0.3354641	0.5462681	-0.210804	-2.357.273	2.67E-24	NA	NA	NA	NA		NA		NA	NA	NA	NA	NA	NA	NA	NA	NA	NA	NA	NA	NA	NA	NA	NA	NA		NA		NA	NA	NA			NA		ARHGAP26
26038090	cg22374742	0.706177	0.9168909	-0.2107139	-3.551.376	3.06E-36	NA	NA	NA	NA		NA		NA	NA	NA	NA	NA	NA	NA	NA	NA	NA	NA	NA	NA	NA	NA	NA	NA		NA		NA	NA	NA			NA		UXS1
26038090	cg23385248	0.4224313	0.6330997	-0.2106684	-236.943	2.02E-24	NA	NA	NA	NA		NA		NA	NA	NA	NA	NA	NA	NA	NA	NA	NA	NA	NA	NA	NA	NA	NA	NA		NA		NA	NA	NA			NA
26038090	cg08614334	0.4431919	0.6538602	-0.2106683	-240.455	9.01E-25	NA	NA	NA	NA		NA		NA	NA	NA	NA	NA	NA	NA	NA	NA	NA	NA	NA	NA	NA	NA	NA	NA		NA		NA	NA	NA			NA		ACCN4
26038090	cg26052635	0.2361633	0.4468249	-0.2106616	-2.608.674	8.19E-27	NA	NA	NA	NA		NA		NA	NA	NA	NA	NA	NA	NA	NA	NA	NA	NA	NA	NA	NA	NA	NA	NA		NA		NA	NA	NA			NA		CLIP4
26038090	cg26018685	0.4034682	0.6140876	-0.2106194	-2.347.087	3.38E-24	NA	NA	NA	NA		NA		NA	NA	NA	NA	NA	NA	NA	NA	NA	NA	NA	NA	NA	NA	NA	NA	NA		NA		NA	NA	NA			NA		SLC38A1
26038090	cg20393620	0.240243	0.4508423	-0.2105993	-2.589.859	1.26E-26	NA	NA	NA	NA		NA		NA	NA	NA	NA	NA	NA	NA	NA	NA	NA	NA	NA	NA	NA	NA	NA	NA		NA		NA	NA	NA			NA		SGK1
26038090	cg04813697	0.5336146	0.7442124	-0.2105979	-2.727.139	5.35E-28	NA	NA	NA	NA		NA		NA	NA	NA	NA	NA	NA	NA	NA	NA	NA	NA	NA	NA	NA	NA	NA	NA		NA		NA	NA	NA			NA		PIP4K2A
26038090	cg10500147	0.2552778	0.465872	-0.2105942	-2.531.592	4.83E-26	NA	NA	NA	NA		NA		NA	NA	NA	NA	NA	NA	NA	NA	NA	NA	NA	NA	NA	NA	NA	NA	NA		NA		NA	NA	NA			NA		LAG3
26038090	cg03701930	0.5659426	0.7765233	-0.2105806	-293.032	4.98E-30	NA	NA	NA	NA		NA		NA	NA	NA	NA	NA	NA	NA	NA	NA	NA	NA	NA	NA	NA	NA	NA	NA		NA		NA	NA	NA			NA
26038090	cg21370522	0.236284	0.4468164	-0.2105324	-2.604.983	8.92E-27	NA	NA	NA	NA		NA		NA	NA	NA	NA	NA	NA	NA	NA	NA	NA	NA	NA	NA	NA	NA	NA	NA		NA		NA	NA	NA			NA		TNF
26038090	cg26427090	0.320866	0.5313546	-0.2104886	-2.367.683	2.10E-24	NA	NA	NA	NA		NA		NA	NA	NA	NA	NA	NA	NA	NA	NA	NA	NA	NA	NA	NA	NA	NA	NA		NA		NA	NA	NA			NA		BID
26038090	cg24180759	0.554078	0.7645409	-0.2104629	-2.845.027	3.55E-29	NA	NA	NA	NA		NA		NA	NA	NA	NA	NA	NA	NA	NA	NA	NA	NA	NA	NA	NA	NA	NA	NA		NA		NA	NA	NA			NA		ODZ2
26038090	cg03223172	0.3197564	0.5302055	-0.2104491	-236.836	2.07E-24	NA	NA	NA	NA		NA		NA	NA	NA	NA	NA	NA	NA	NA	NA	NA	NA	NA	NA	NA	NA	NA	NA		NA		NA	NA	NA			NA
26038090	cg06181286	0.3884288	0.5988777	-0.2104489	-2.333.321	4.64E-24	NA	NA	NA	NA		NA		NA	NA	NA	NA	NA	NA	NA	NA	NA	NA	NA	NA	NA	NA	NA	NA	NA		NA		NA	NA	NA			NA
26038090	cg06068897	0.3344024	0.544796	-0.2103936	-2.348.604	3.27E-24	NA	NA	NA	NA		NA		NA	NA	NA	NA	NA	NA	NA	NA	NA	NA	NA	NA	NA	NA	NA	NA	NA		NA		NA	NA	NA			NA
26038090	cg15812586	0.3039733	0.5143579	-0.2103846	-2.393.698	1.16E-24	NA	NA	NA	NA		NA		NA	NA	NA	NA	NA	NA	NA	NA	NA	NA	NA	NA	NA	NA	NA	NA	NA		NA		NA	NA	NA			NA
26038090	cg19039313	0.2831191	0.4934589	-0.2103398	-2.439.871	3.99E-25	NA	NA	NA	NA		NA		NA	NA	NA	NA	NA	NA	NA	NA	NA	NA	NA	NA	NA	NA	NA	NA	NA		NA		NA	NA	NA			NA		MCM6
26038090	cg15536947	0.7002397	0.9105316	-0.2102919	-3.551.376	3.06E-36	NA	NA	NA	NA		NA		NA	NA	NA	NA	NA	NA	NA	NA	NA	NA	NA	NA	NA	NA	NA	NA	NA		NA		NA	NA	NA			NA		PITPNC1
26038090	cg11468953	0.2904934	0.5007756	-0.2102821	-2.420.224	6.28E-25	NA	NA	NA	NA		NA		NA	NA	NA	NA	NA	NA	NA	NA	NA	NA	NA	NA	NA	NA	NA	NA	NA		NA		NA	NA	NA			NA		PTPRJ
26038090	cg25961567	0.5369052	0.7471791	-0.2102739	-2.735.335	4.43E-28	NA	NA	NA	NA		NA		NA	NA	NA	NA	NA	NA	NA	NA	NA	NA	NA	NA	NA	NA	NA	NA	NA		NA		NA	NA	NA			NA		NCK2
26038090	cg02306995	0.3734603	0.583733	-0.2102727	-2.325.707	5.53E-24	NA	NA	NA	NA		NA		NA	NA	NA	NA	NA	NA	NA	NA	NA	NA	NA	NA	NA	NA	NA	NA	NA		NA		NA	NA	NA			NA		SEMA5B
26038090	cg06527318	0.2519433	0.4621452	-0.210202	-2.534.198	4.55E-26	NA	NA	NA	NA		NA		NA	NA	NA	NA	NA	NA	NA	NA	NA	NA	NA	NA	NA	NA	NA	NA	NA		NA		NA	NA	NA			NA
26038090	cg16644366	0.2411559	0.4513074	-0.2101515	-2.575.096	1.77E-26	NA	NA	NA	NA		NA		NA	NA	NA	NA	NA	NA	NA	NA	NA	NA	NA	NA	NA	NA	NA	NA	NA		NA		NA	NA	NA			NA		SPN
26038090	cg24459792	0.2723106	0.4824404	-0.2101298	-2.464.774	2.25E-25	NA	NA	NA	NA		NA		NA	NA	NA	NA	NA	NA	NA	NA	NA	NA	NA	NA	NA	NA	NA	NA	NA		NA		NA	NA	NA			NA		LAPTM5
26038090	cg01175610	0.5712553	0.7813758	-0.2101205	-2.953.992	2.88E-30	NA	NA	NA	NA		NA		NA	NA	NA	NA	NA	NA	NA	NA	NA	NA	NA	NA	NA	NA	NA	NA	NA		NA		NA	NA	NA			NA		BCL2L14
26038090	cg02902617	0.423766	0.6338402	-0.2100742	-2.356.373	2.73E-24	NA	NA	NA	NA		NA		NA	NA	NA	NA	NA	NA	NA	NA	NA	NA	NA	NA	NA	NA	NA	NA	NA		NA		NA	NA	NA			NA		RIN3
26038090	cg25780389	0.2757082	0.4857116	-0.2100035	-2.451.926	3.03E-25	NA	NA	NA	NA		NA		NA	NA	NA	NA	NA	NA	NA	NA	NA	NA	NA	NA	NA	NA	NA	NA	NA		NA		NA	NA	NA			NA		ACSL5
26038090	cg09645818	0.5657312	0.7757341	-0.210003	-2.909.474	8.04E-30	NA	NA	NA	NA		NA		NA	NA	NA	NA	NA	NA	NA	NA	NA	NA	NA	NA	NA	NA	NA	NA	NA		NA		NA	NA	NA			NA
26038090	cg04811114	0.426206	0.6362072	-0.2100012	-2.358.046	2.63E-24	NA	NA	NA	NA		NA		NA	NA	NA	NA	NA	NA	NA	NA	NA	NA	NA	NA	NA	NA	NA	NA	NA		NA		NA	NA	NA			NA		LGR6
26038090	cg06152215	0.4201191	0.630107	-0.209988	-2.349.261	3.22E-24	NA	NA	NA	NA		NA		NA	NA	NA	NA	NA	NA	NA	NA	NA	NA	NA	NA	NA	NA	NA	NA	NA		NA		NA	NA	NA			NA		CCDC92
26038090	cg09248694	0.2546429	0.4646243	-0.2099814	-2.519.005	6.46E-26	NA	NA	NA	NA		NA		NA	NA	NA	NA	NA	NA	NA	NA	NA	NA	NA	NA	NA	NA	NA	NA	NA		NA		NA	NA	NA			NA
26038090	cg10503083	0.280436	0.4904154	-0.2099794	-2.438.353	4.13E-25	NA	NA	NA	NA		NA		NA	NA	NA	NA	NA	NA	NA	NA	NA	NA	NA	NA	NA	NA	NA	NA	NA		NA		NA	NA	NA			NA
26038090	cg18404652	0.505273	0.715241	-0.209968	-2.573.239	1.85E-26	NA	NA	NA	NA		NA		NA	NA	NA	NA	NA	NA	NA	NA	NA	NA	NA	NA	NA	NA	NA	NA	NA		NA		NA	NA	NA			NA		AP3M2
26038090	cg12656272	0.3682376	0.5781717	-0.2099341	-231.785	6.63E-24	NA	NA	NA	NA		NA		NA	NA	NA	NA	NA	NA	NA	NA	NA	NA	NA	NA	NA	NA	NA	NA	NA		NA		NA	NA	NA			NA		GPR128
26038090	cg15279308	0.2653153	0.4752099	-0.2098946	-2.480.658	1.56E-25	NA	NA	NA	NA		NA		NA	NA	NA	NA	NA	NA	NA	NA	NA	NA	NA	NA	NA	NA	NA	NA	NA		NA		NA	NA	NA			NA		CACNA1C
26038090	cg26050975	0.4056073	0.6154581	-0.2098508	-233	5.01E-24	NA	NA	NA	NA		NA		NA	NA	NA	NA	NA	NA	NA	NA	NA	NA	NA	NA	NA	NA	NA	NA	NA		NA		NA	NA	NA			NA		MGAT4B
26038090	cg06825163	0.5120002	0.7218063	-0.2098061	-2.597.296	1.06E-26	NA	NA	NA	NA		NA		NA	NA	NA	NA	NA	NA	NA	NA	NA	NA	NA	NA	NA	NA	NA	NA	NA		NA		NA	NA	NA			NA		LGR6
26038090	cg03081691	0.4034133	0.6132048	-0.2097915	-2.326.669	5.41E-24	NA	NA	NA	NA		NA		NA	NA	NA	NA	NA	NA	NA	NA	NA	NA	NA	NA	NA	NA	NA	NA	NA		NA		NA	NA	NA			NA		C1orf55
26038090	cg03252313	0.329161	0.5389446	-0.2097836	-2.340.045	3.98E-24	NA	NA	NA	NA		NA		NA	NA	NA	NA	NA	NA	NA	NA	NA	NA	NA	NA	NA	NA	NA	NA	NA		NA		NA	NA	NA			NA		CNTNAP2
26038090	cg11074047	0.3121505	0.5218801	-0.2097296	-236.334	2.33E-24	NA	NA	NA	NA		NA		NA	NA	NA	NA	NA	NA	NA	NA	NA	NA	NA	NA	NA	NA	NA	NA	NA		NA		NA	NA	NA			NA		NFATC2
26038090	cg19954286	0.5735398	0.7832649	-0.2097251	-2.957.831	2.64E-30	NA	NA	NA	NA		NA		NA	NA	NA	NA	NA	NA	NA	NA	NA	NA	NA	NA	NA	NA	NA	NA	NA		NA		NA	NA	NA			NA		CCR6
26038090	cg13319446	0.2351926	0.4448309	-0.2096383	-2.587.776	1.33E-26	NA	NA	NA	NA		NA		NA	NA	NA	NA	NA	NA	NA	NA	NA	NA	NA	NA	NA	NA	NA	NA	NA		NA		NA	NA	NA			NA		LOC283663
26038090	cg07464217	0.4800981	0.6896538	-0.2095556	-2.469.999	2.00E-25	NA	NA	NA	NA		NA		NA	NA	NA	NA	NA	NA	NA	NA	NA	NA	NA	NA	NA	NA	NA	NA	NA		NA		NA	NA	NA			NA		CTSZ
26038090	cg23095383	0.651958	0.8615047	-0.2095467	-3.551.376	3.06E-36	NA	NA	NA	NA		NA		NA	NA	NA	NA	NA	NA	NA	NA	NA	NA	NA	NA	NA	NA	NA	NA	NA		NA		NA	NA	NA			NA		PTPRC
26038090	cg06655665	0.2683689	0.4779139	-0.2095449	-2.462.676	2.36E-25	NA	NA	NA	NA		NA		NA	NA	NA	NA	NA	NA	NA	NA	NA	NA	NA	NA	NA	NA	NA	NA	NA		NA		NA	NA	NA			NA
26038090	cg00512404	0.3964079	0.6059469	-0.209539	-231.54	7.01E-24	NA	NA	NA	NA		NA		NA	NA	NA	NA	NA	NA	NA	NA	NA	NA	NA	NA	NA	NA	NA	NA	NA		NA		NA	NA	NA			NA		ARHGDIB
26038090	cg03957124	0.2715767	0.4811146	-0.2095379	-245.279	2.97E-25	NA	NA	NA	NA		NA		NA	NA	NA	NA	NA	NA	NA	NA	NA	NA	NA	NA	NA	NA	NA	NA	NA		NA		NA	NA	NA			NA
26038090	cg11231069	0.6482834	0.857712	-0.2094285	-3.551.376	3.06E-36	NA	NA	NA	NA		NA		NA	NA	NA	NA	NA	NA	NA	NA	NA	NA	NA	NA	NA	NA	NA	NA	NA		NA		NA	NA	NA			NA		HDAC4
26038090	cg17508434	0.4508092	0.6601745	-0.2093652	-238.684	1.35E-24	NA	NA	NA	NA		NA		NA	NA	NA	NA	NA	NA	NA	NA	NA	NA	NA	NA	NA	NA	NA	NA	NA		NA		NA	NA	NA			NA		LMTK2
26038090	cg07787634	0.3110105	0.5203699	-0.2093594	-2.356.538	2.72E-24	NA	NA	NA	NA		NA		NA	NA	NA	NA	NA	NA	NA	NA	NA	NA	NA	NA	NA	NA	NA	NA	NA		NA		NA	NA	NA			NA		KMO
26038090	cg00764796	0.373339	0.5826928	-0.2093538	-230.361	9.20E-24	NA	NA	NA	NA		NA		NA	NA	NA	NA	NA	NA	NA	NA	NA	NA	NA	NA	NA	NA	NA	NA	NA		NA		NA	NA	NA			NA		LOC100134368
26038090	cg16118839	0.5523336	0.7616787	-0.2093451	-2.797.899	1.05E-28	NA	NA	NA	NA		NA		NA	NA	NA	NA	NA	NA	NA	NA	NA	NA	NA	NA	NA	NA	NA	NA	NA		NA		NA	NA	NA			NA		CTSC
26038090	cg08242636	0.334354	0.5436548	-0.2093008	-2.322.758	5.92E-24	NA	NA	NA	NA		NA		NA	NA	NA	NA	NA	NA	NA	NA	NA	NA	NA	NA	NA	NA	NA	NA	NA		NA		NA	NA	NA			NA		CBFB
26038090	cg01195545	0.190853	0.4001492	-0.2092962	-281.73	6.71E-29	NA	NA	NA	NA		NA		NA	NA	NA	NA	NA	NA	NA	NA	NA	NA	NA	NA	NA	NA	NA	NA	NA		NA		NA	NA	NA			NA
26038090	cg08548559	0.432402	0.6416317	-0.2092297	-2.348.243	3.29E-24	NA	NA	NA	NA		NA		NA	NA	NA	NA	NA	NA	NA	NA	NA	NA	NA	NA	NA	NA	NA	NA	NA		NA		NA	NA	NA			NA		PIK3IP1
26038090	cg15299233	0.4317673	0.6409634	-0.2091961	-2.346.373	3.44E-24	NA	NA	NA	NA		NA		NA	NA	NA	NA	NA	NA	NA	NA	NA	NA	NA	NA	NA	NA	NA	NA	NA		NA		NA	NA	NA			NA		SCAMP2
26038090	cg20170271	0.3255151	0.5347095	-0.2091944	-2.330.691	4.93E-24	NA	NA	NA	NA		NA		NA	NA	NA	NA	NA	NA	NA	NA	NA	NA	NA	NA	NA	NA	NA	NA	NA		NA		NA	NA	NA			NA		SH3BP1
26038090	cg21829239	0.3256587	0.5348219	-0.2091632	-2.329.776	5.04E-24	NA	NA	NA	NA		NA		NA	NA	NA	NA	NA	NA	NA	NA	NA	NA	NA	NA	NA	NA	NA	NA	NA		NA		NA	NA	NA			NA		SLAMF1
26038090	cg09879458	0.5951682	0.8043038	-0.2091356	-3.117.368	6.70E-32	NA	NA	NA	NA		NA		NA	NA	NA	NA	NA	NA	NA	NA	NA	NA	NA	NA	NA	NA	NA	NA	NA		NA		NA	NA	NA			NA		RORA
26038090	cg09384035	0.3177326	0.5268576	-0.209125	-2.340.079	3.97E-24	NA	NA	NA	NA		NA		NA	NA	NA	NA	NA	NA	NA	NA	NA	NA	NA	NA	NA	NA	NA	NA	NA		NA		NA	NA	NA			NA
26038090	cg10061129	0.409718	0.6188156	-0.2090976	-2.315.347	7.02E-24	NA	NA	NA	NA		NA		NA	NA	NA	NA	NA	NA	NA	NA	NA	NA	NA	NA	NA	NA	NA	NA	NA		NA		NA	NA	NA			NA
26038090	cg17127769	0.3213665	0.5304065	-0.2090399	-2.332.712	4.71E-24	NA	NA	NA	NA		NA		NA	NA	NA	NA	NA	NA	NA	NA	NA	NA	NA	NA	NA	NA	NA	NA	NA		NA		NA	NA	NA			NA		LCP2
26038090	cg02016178	0.269743	0.4787523	-0.2090094	-2.445.724	3.49E-25	NA	NA	NA	NA		NA		NA	NA	NA	NA	NA	NA	NA	NA	NA	NA	NA	NA	NA	NA	NA	NA	NA		NA		NA	NA	NA			NA		NLRC3
26038090	cg08407620	0.6210176	0.830021	-0.2090034	-3.375.135	1.77E-34	NA	NA	NA	NA		NA		NA	NA	NA	NA	NA	NA	NA	NA	NA	NA	NA	NA	NA	NA	NA	NA	NA		NA		NA	NA	NA			NA
26038090	cg24129356	0.3164207	0.5254229	-0.2090022	-2.339.217	4.05E-24	NA	NA	NA	NA		NA		NA	NA	NA	NA	NA	NA	NA	NA	NA	NA	NA	NA	NA	NA	NA	NA	NA		NA		NA	NA	NA			NA		HLA-DMA
26038090	cg19854901	0.5072811	0.7162661	-0.208985	-2.553.489	2.92E-26	NA	NA	NA	NA		NA		NA	NA	NA	NA	NA	NA	NA	NA	NA	NA	NA	NA	NA	NA	NA	NA	NA		NA		NA	NA	NA			NA		RASSF1
26038090	cg24174557	0.2769991	0.4859821	-0.208983	-2.423.998	5.75E-25	NA	NA	NA	NA		NA		NA	NA	NA	NA	NA	NA	NA	NA	NA	NA	NA	NA	NA	NA	NA	NA	NA		NA		NA	NA	NA			NA		TMEM49
26038090	cg26817371	0.3286163	0.5375895	-0.2089732	-2.321.566	6.09E-24	NA	NA	NA	NA		NA		NA	NA	NA	NA	NA	NA	NA	NA	NA	NA	NA	NA	NA	NA	NA	NA	NA		NA		NA	NA	NA			NA		PLVAP
26038090	cg08578703	0.3948685	0.6036512	-0.2087828	-2.296.043	1.10E-23	NA	NA	NA	NA		NA		NA	NA	NA	NA	NA	NA	NA	NA	NA	NA	NA	NA	NA	NA	NA	NA	NA		NA		NA	NA	NA			NA
26038090	cg07530063	0.3646981	0.5734316	-0.2087335	-2.289.774	1.27E-23	NA	NA	NA	NA		NA		NA	NA	NA	NA	NA	NA	NA	NA	NA	NA	NA	NA	NA	NA	NA	NA	NA		NA		NA	NA	NA			NA		DEGS2
26038090	cg24159575	0.3843938	0.5930128	-0.2086189	-2.287.576	1.33E-23	NA	NA	NA	NA		NA		NA	NA	NA	NA	NA	NA	NA	NA	NA	NA	NA	NA	NA	NA	NA	NA	NA		NA		NA	NA	NA			NA		MACF1
26038090	cg05099288	0.2378647	0.4463923	-0.2085276	-254.918	3.22E-26	NA	NA	NA	NA		NA		NA	NA	NA	NA	NA	NA	NA	NA	NA	NA	NA	NA	NA	NA	NA	NA	NA		NA		NA	NA	NA			NA		CD164
26038090	cg03653573	0.1688084	0.3773293	-0.208521	-295.445	2.85E-30	NA	NA	NA	NA		NA		NA	NA	NA	NA	NA	NA	NA	NA	NA	NA	NA	NA	NA	NA	NA	NA	NA		NA		NA	NA	NA			NA		C5orf56
26038090	cg01719405	0.3529037	0.5613636	-0.2084599	-2.287.956	1.32E-23	NA	NA	NA	NA		NA		NA	NA	NA	NA	NA	NA	NA	NA	NA	NA	NA	NA	NA	NA	NA	NA	NA		NA		NA	NA	NA			NA
26038090	cg03421440	0.6218671	0.830206	-0.208339	-3.358.295	2.61E-34	NA	NA	NA	NA		NA		NA	NA	NA	NA	NA	NA	NA	NA	NA	NA	NA	NA	NA	NA	NA	NA	NA		NA		NA	NA	NA			NA		BRDT
26038090	cg25326509	0.3452459	0.5535482	-0.2083023	-2.289.282	1.28E-23	NA	NA	NA	NA		NA		NA	NA	NA	NA	NA	NA	NA	NA	NA	NA	NA	NA	NA	NA	NA	NA	NA		NA		NA	NA	NA			NA
26038090	cg09914444	0.5979867	0.8062575	-0.2082708	-3.111.671	7.64E-32	NA	NA	NA	NA		NA		NA	NA	NA	NA	NA	NA	NA	NA	NA	NA	NA	NA	NA	NA	NA	NA	NA		NA		NA	NA	NA			NA		DMBX1
26038090	cg04759756	0.6339004	0.8421242	-0.2082238	-3.496.819	1.08E-35	NA	NA	NA	NA		NA		NA	NA	NA	NA	NA	NA	NA	NA	NA	NA	NA	NA	NA	NA	NA	NA	NA		NA		NA	NA	NA			NA		SLA2
26038090	cg07388018	0.3162495	0.524468	-0.2082185	-2.321.074	6.16E-24	NA	NA	NA	NA		NA		NA	NA	NA	NA	NA	NA	NA	NA	NA	NA	NA	NA	NA	NA	NA	NA	NA		NA		NA	NA	NA			NA		CCR7
26038090	cg05401764	0.1794823	0.3877003	-0.2082179	-2.866.801	2.15E-29	NA	NA	NA	NA		NA		NA	NA	NA	NA	NA	NA	NA	NA	NA	NA	NA	NA	NA	NA	NA	NA	NA		NA		NA	NA	NA			NA		SHOX2
26038090	cg12831034	0.3190403	0.5272565	-0.2082162	-231.676	6.80E-24	NA	NA	NA	NA		NA		NA	NA	NA	NA	NA	NA	NA	NA	NA	NA	NA	NA	NA	NA	NA	NA	NA		NA		NA	NA	NA			NA		CTSZ
26038090	cg24672624	0.446387	0.654586	-0.2081989	-2.347.603	3.34E-24	NA	NA	NA	NA		NA		NA	NA	NA	NA	NA	NA	NA	NA	NA	NA	NA	NA	NA	NA	NA	NA	NA		NA		NA	NA	NA			NA		CNR2
26038090	cg20688651	0.47025	0.6784464	-0.2081964	-2.404.441	9.03E-25	NA	NA	NA	NA		NA		NA	NA	NA	NA	NA	NA	NA	NA	NA	NA	NA	NA	NA	NA	NA	NA	NA		NA		NA	NA	NA			NA		HMGA2	RPSAP52
26038090	cg26960939	0.395738	0.6039226	-0.2081846	-2.282.072	1.51E-23	NA	NA	NA	NA		NA		NA	NA	NA	NA	NA	NA	NA	NA	NA	NA	NA	NA	NA	NA	NA	NA	NA		NA		NA	NA	NA			NA		CCR7
26038090	cg20884887	0.2891844	0.4973675	-0.2081832	-237.356	1.84E-24	NA	NA	NA	NA		NA		NA	NA	NA	NA	NA	NA	NA	NA	NA	NA	NA	NA	NA	NA	NA	NA	NA		NA		NA	NA	NA			NA
26038090	cg11839020	0.4758387	0.6839852	-0.2081465	-2.419.117	6.44E-25	NA	NA	NA	NA		NA		NA	NA	NA	NA	NA	NA	NA	NA	NA	NA	NA	NA	NA	NA	NA	NA	NA		NA		NA	NA	NA			NA		LRRC8D
26038090	cg18956547	0.2378249	0.4459557	-0.2081308	-2.539.704	4.01E-26	NA	NA	NA	NA		NA		NA	NA	NA	NA	NA	NA	NA	NA	NA	NA	NA	NA	NA	NA	NA	NA	NA		NA		NA	NA	NA			NA		CXCR1
26038090	cg26137915	0.6086086	0.8167393	-0.2081307	-3.208.748	8.18E-33	NA	NA	NA	NA		NA		NA	NA	NA	NA	NA	NA	NA	NA	NA	NA	NA	NA	NA	NA	NA	NA	NA		NA		NA	NA	NA			NA
26038090	cg00530720	0.4003862	0.6084723	-0.2080862	-2.282.703	1.49E-23	NA	NA	NA	NA		NA		NA	NA	NA	NA	NA	NA	NA	NA	NA	NA	NA	NA	NA	NA	NA	NA	NA		NA		NA	NA	NA			NA		DGKZ
26038090	cg14398113	0.3973271	0.6053578	-0.2080306	-2.279.314	1.61E-23	NA	NA	NA	NA		NA		NA	NA	NA	NA	NA	NA	NA	NA	NA	NA	NA	NA	NA	NA	NA	NA	NA		NA		NA	NA	NA			NA
26038090	cg01303372	0.3330468	0.5409196	-0.2078728	-2.290.546	1.24E-23	NA	NA	NA	NA		NA		NA	NA	NA	NA	NA	NA	NA	NA	NA	NA	NA	NA	NA	NA	NA	NA	NA		NA		NA	NA	NA			NA		BAG3
26038090	cg04578774	0.2759843	0.4838184	-0.207834	-2.399.565	1.01E-24	NA	NA	NA	NA		NA		NA	NA	NA	NA	NA	NA	NA	NA	NA	NA	NA	NA	NA	NA	NA	NA	NA		NA		NA	NA	NA			NA		ALX4
26038090	cg14056993	0.4619864	0.6698111	-0.2078247	-2.373.002	1.86E-24	NA	NA	NA	NA		NA		NA	NA	NA	NA	NA	NA	NA	NA	NA	NA	NA	NA	NA	NA	NA	NA	NA		NA		NA	NA	NA			NA		MAGI1
26038090	cg02073763	0.5251684	0.7329414	-0.207773	-2.598.835	1.03E-26	NA	NA	NA	NA		NA		NA	NA	NA	NA	NA	NA	NA	NA	NA	NA	NA	NA	NA	NA	NA	NA	NA		NA		NA	NA	NA			NA		PRKCE
26038090	cg19749538	0.4042442	0.6119953	-0.2077511	-2.277.502	1.68E-23	NA	NA	NA	NA		NA		NA	NA	NA	NA	NA	NA	NA	NA	NA	NA	NA	NA	NA	NA	NA	NA	NA		NA		NA	NA	NA			NA
26038090	cg00282706	0.411447	0.6191953	-0.2077483	-2.283.946	1.45E-23	NA	NA	NA	NA		NA		NA	NA	NA	NA	NA	NA	NA	NA	NA	NA	NA	NA	NA	NA	NA	NA	NA		NA		NA	NA	NA			NA		ANO2
26038090	cg26396443	0.3024324	0.5101762	-0.2077438	-2.334.415	4.53E-24	NA	NA	NA	NA		NA		NA	NA	NA	NA	NA	NA	NA	NA	NA	NA	NA	NA	NA	NA	NA	NA	NA		NA		NA	NA	NA			NA		BCL11B
26038090	cg18413830	0.5305514	0.7382913	-0.2077399	-2.624.591	5.68E-27	NA	NA	NA	NA		NA		NA	NA	NA	NA	NA	NA	NA	NA	NA	NA	NA	NA	NA	NA	NA	NA	NA		NA		NA	NA	NA			NA
26038090	cg19240569	0.5441344	0.7518318	-0.2076974	-2.696.824	1.08E-27	NA	NA	NA	NA		NA		NA	NA	NA	NA	NA	NA	NA	NA	NA	NA	NA	NA	NA	NA	NA	NA	NA		NA		NA	NA	NA			NA		HRASLS2
26038090	cg00676801	0.5776835	0.7853714	-0.2076879	-2.920.241	6.27E-30	NA	NA	NA	NA		NA		NA	NA	NA	NA	NA	NA	NA	NA	NA	NA	NA	NA	NA	NA	NA	NA	NA		NA		NA	NA	NA			NA		STAT1
26038090	cg12961607	0.5318167	0.7395041	-0.2076874	-2.629.507	5.07E-27	NA	NA	NA	NA		NA		NA	NA	NA	NA	NA	NA	NA	NA	NA	NA	NA	NA	NA	NA	NA	NA	NA		NA		NA	NA	NA			NA		SFRS7
26038090	cg07641284	0.3074529	0.515074	-0.2076211	-2.322.003	6.03E-24	NA	NA	NA	NA		NA		NA	NA	NA	NA	NA	NA	NA	NA	NA	NA	NA	NA	NA	NA	NA	NA	NA		NA		NA	NA	NA			NA		C16orf54
26038090	cg09973986	0.2114647	0.4190591	-0.2075945	-2.652.356	3.00E-27	NA	NA	NA	NA		NA		NA	NA	NA	NA	NA	NA	NA	NA	NA	NA	NA	NA	NA	NA	NA	NA	NA		NA		NA	NA	NA			NA		AGAP2
26038090	cg04254487	0.3512574	0.5588386	-0.2075813	-2.268.232	2.08E-23	NA	NA	NA	NA		NA		NA	NA	NA	NA	NA	NA	NA	NA	NA	NA	NA	NA	NA	NA	NA	NA	NA		NA		NA	NA	NA			NA		TBPL1
26038090	cg21806592	0.3986159	0.6061844	-0.2075685	-2.268.989	2.04E-23	NA	NA	NA	NA		NA		NA	NA	NA	NA	NA	NA	NA	NA	NA	NA	NA	NA	NA	NA	NA	NA	NA		NA		NA	NA	NA			NA
26038090	cg10522125	0.2019319	0.4094639	-0.207532	-2.704.221	9.07E-28	NA	NA	NA	NA		NA		NA	NA	NA	NA	NA	NA	NA	NA	NA	NA	NA	NA	NA	NA	NA	NA	NA		NA		NA	NA	NA			NA		ITGAL
26038090	cg10426084	0.6013191	0.8088431	-0.2075241	-3.115.332	7.03E-32	NA	NA	NA	NA		NA		NA	NA	NA	NA	NA	NA	NA	NA	NA	NA	NA	NA	NA	NA	NA	NA	NA		NA		NA	NA	NA			NA		WDR81
26038090	cg11682858	0.574221	0.7817207	-0.2074997	-2.887.738	1.33E-29	NA	NA	NA	NA		NA		NA	NA	NA	NA	NA	NA	NA	NA	NA	NA	NA	NA	NA	NA	NA	NA	NA		NA		NA	NA	NA			NA
26038090	cg13924510	0.4768667	0.6843228	-0.2074561	-2.403.746	9.17E-25	NA	NA	NA	NA		NA		NA	NA	NA	NA	NA	NA	NA	NA	NA	NA	NA	NA	NA	NA	NA	NA	NA		NA		NA	NA	NA			NA		LDLRAD3
26038090	cg07620562	0.3277303	0.5350901	-0.2073598	-2.284.792	1.42E-23	NA	NA	NA	NA		NA		NA	NA	NA	NA	NA	NA	NA	NA	NA	NA	NA	NA	NA	NA	NA	NA	NA		NA		NA	NA	NA			NA
26038090	cg04661888	0.362327	0.5696657	-0.2073387	-2.257.446	2.66E-23	NA	NA	NA	NA		NA		NA	NA	NA	NA	NA	NA	NA	NA	NA	NA	NA	NA	NA	NA	NA	NA	NA		NA		NA	NA	NA			NA
26038090	cg22491409	0.2849979	0.4923182	-0.2073204	-2.363.521	2.32E-24	NA	NA	NA	NA		NA		NA	NA	NA	NA	NA	NA	NA	NA	NA	NA	NA	NA	NA	NA	NA	NA	NA		NA		NA	NA	NA			NA
26038090	cg03074244	0.5445012	0.7518086	-0.2073074	-2.686.877	1.35E-27	NA	NA	NA	NA		NA		NA	NA	NA	NA	NA	NA	NA	NA	NA	NA	NA	NA	NA	NA	NA	NA	NA		NA		NA	NA	NA			NA		CD3D
26038090	cg26418147	0.3245615	0.531867	-0.2073055	-2.287.612	1.33E-23	NA	NA	NA	NA		NA		NA	NA	NA	NA	NA	NA	NA	NA	NA	NA	NA	NA	NA	NA	NA	NA	NA		NA		NA	NA	NA			NA		RAB7L1
26038090	cg17934775	0.3096135	0.5168736	-0.2072601	-2.309.713	8.00E-24	NA	NA	NA	NA		NA		NA	NA	NA	NA	NA	NA	NA	NA	NA	NA	NA	NA	NA	NA	NA	NA	NA		NA		NA	NA	NA			NA		CHD2
26038090	cg18743793	0.4600168	0.6672695	-0.2072527	-2.353.365	2.93E-24	NA	NA	NA	NA		NA		NA	NA	NA	NA	NA	NA	NA	NA	NA	NA	NA	NA	NA	NA	NA	NA	NA		NA		NA	NA	NA			NA		IKZF1
26038090	cg22157087	0.3922774	0.5995286	-0.2072512	-2.257.796	2.64E-23	NA	NA	NA	NA		NA		NA	NA	NA	NA	NA	NA	NA	NA	NA	NA	NA	NA	NA	NA	NA	NA	NA		NA		NA	NA	NA			NA		ESR1
26038090	cg25189764	0.6554729	0.8626574	-0.2071844	-3.551.376	3.06E-36	NA	NA	NA	NA		NA		NA	NA	NA	NA	NA	NA	NA	NA	NA	NA	NA	NA	NA	NA	NA	NA	NA		NA		NA	NA	NA			NA		FYN
26038090	cg14556762	0.2485033	0.4556869	-0.2071836	-247.42	1.81E-25	NA	NA	NA	NA		NA		NA	NA	NA	NA	NA	NA	NA	NA	NA	NA	NA	NA	NA	NA	NA	NA	NA		NA		NA	NA	NA			NA
26038090	cg18376497	0.3780213	0.5851758	-0.2071545	-2.251.413	3.06E-23	NA	NA	NA	NA		NA		NA	NA	NA	NA	NA	NA	NA	NA	NA	NA	NA	NA	NA	NA	NA	NA	NA		NA		NA	NA	NA			NA		INPP4B
26038090	cg01109135	0.2410608	0.4482097	-0.2071489	-2.502.529	9.43E-26	NA	NA	NA	NA		NA		NA	NA	NA	NA	NA	NA	NA	NA	NA	NA	NA	NA	NA	NA	NA	NA	NA		NA		NA	NA	NA			NA		GPR132
26038090	cg12759096	0.3705932	0.5777047	-0.2071115	-2.250.396	3.13E-23	NA	NA	NA	NA		NA		NA	NA	NA	NA	NA	NA	NA	NA	NA	NA	NA	NA	NA	NA	NA	NA	NA		NA		NA	NA	NA			NA		TNFRSF4
26038090	cg03771282	0.5035703	0.7106624	-0.2070922	-2.485.093	1.41E-25	NA	NA	NA	NA		NA		NA	NA	NA	NA	NA	NA	NA	NA	NA	NA	NA	NA	NA	NA	NA	NA	NA		NA		NA	NA	NA			NA		ANKRD44
26038090	cg00928596	0.5386388	0.7457193	-0.2070805	-2.647.295	3.37E-27	NA	NA	NA	NA		NA		NA	NA	NA	NA	NA	NA	NA	NA	NA	NA	NA	NA	NA	NA	NA	NA	NA		NA		NA	NA	NA			NA		MIR365-1
26038090	cg07111834	0.2699777	0.477044	-0.2070663	-2.398.873	1.03E-24	NA	NA	NA	NA		NA		NA	NA	NA	NA	NA	NA	NA	NA	NA	NA	NA	NA	NA	NA	NA	NA	NA		NA		NA	NA	NA			NA		PTPN22
26038090	cg02082843	0.6605453	0.8675631	-0.2070178	-3.551.376	3.06E-36	NA	NA	NA	NA		NA		NA	NA	NA	NA	NA	NA	NA	NA	NA	NA	NA	NA	NA	NA	NA	NA	NA		NA		NA	NA	NA			NA		FBLN5
26038090	cg00505318	0.4733731	0.680383	-0.2070098	-238.185	1.52E-24	NA	NA	NA	NA		NA		NA	NA	NA	NA	NA	NA	NA	NA	NA	NA	NA	NA	NA	NA	NA	NA	NA		NA		NA	NA	NA			NA		UBA3
26038090	cg20022223	0.3249287	0.5319353	-0.2070067	-2.280.157	1.58E-23	NA	NA	NA	NA		NA		NA	NA	NA	NA	NA	NA	NA	NA	NA	NA	NA	NA	NA	NA	NA	NA	NA		NA		NA	NA	NA			NA
26038090	cg15035143	0.2738003	0.4807934	-0.2069931	-2.385.921	1.38E-24	NA	NA	NA	NA		NA		NA	NA	NA	NA	NA	NA	NA	NA	NA	NA	NA	NA	NA	NA	NA	NA	NA		NA		NA	NA	NA			NA		MIR142
26038090	cg00566961	0.5890062	0.7959983	-0.2069921	-2.987.087	1.35E-30	NA	NA	NA	NA		NA		NA	NA	NA	NA	NA	NA	NA	NA	NA	NA	NA	NA	NA	NA	NA	NA	NA		NA		NA	NA	NA			NA
26038090	cg13798585	0.4135888	0.6205481	-0.2069593	-2.266.896	2.14E-23	NA	NA	NA	NA		NA		NA	NA	NA	NA	NA	NA	NA	NA	NA	NA	NA	NA	NA	NA	NA	NA	NA		NA		NA	NA	NA			NA		MAD1L1
26038090	cg02716776	0.2165865	0.4235414	-0.2069549	-2.609.686	8.00E-27	NA	NA	NA	NA		NA		NA	NA	NA	NA	NA	NA	NA	NA	NA	NA	NA	NA	NA	NA	NA	NA	NA		NA		NA	NA	NA			NA		S1PR4
26038090	cg06144905	0.3007885	0.5077423	-0.2069538	-2.319.244	6.42E-24	NA	NA	NA	NA		NA		NA	NA	NA	NA	NA	NA	NA	NA	NA	NA	NA	NA	NA	NA	NA	NA	NA		NA		NA	NA	NA			NA		PIPOX
26038090	cg26426690	0.4093345	0.6162225	-0.206888	-2.260.989	2.46E-23	NA	NA	NA	NA		NA		NA	NA	NA	NA	NA	NA	NA	NA	NA	NA	NA	NA	NA	NA	NA	NA	NA		NA		NA	NA	NA			NA		CPEB3
26038090	cg00587301	0.3349398	0.5417795	-0.2068397	-2.264.395	2.27E-23	NA	NA	NA	NA		NA		NA	NA	NA	NA	NA	NA	NA	NA	NA	NA	NA	NA	NA	NA	NA	NA	NA		NA		NA	NA	NA			NA
26038090	cg12697139	0.2485474	0.4552965	-0.206749	-2.463.634	2.31E-25	NA	NA	NA	NA		NA		NA	NA	NA	NA	NA	NA	NA	NA	NA	NA	NA	NA	NA	NA	NA	NA	NA		NA		NA	NA	NA			NA
26038090	cg17442683	0.4449292	0.651661	-0.2067318	-2.307.552	8.40E-24	NA	NA	NA	NA		NA		NA	NA	NA	NA	NA	NA	NA	NA	NA	NA	NA	NA	NA	NA	NA	NA	NA		NA		NA	NA	NA			NA		RERE
26038090	cg05088898	0.2935319	0.5001706	-0.2066387	-232.734	5.33E-24	NA	NA	NA	NA		NA		NA	NA	NA	NA	NA	NA	NA	NA	NA	NA	NA	NA	NA	NA	NA	NA	NA		NA		NA	NA	NA			NA		C10orf46
26038090	cg03850957	0.4767935	0.683423	-0.2066296	-2.381.621	1.53E-24	NA	NA	NA	NA		NA		NA	NA	NA	NA	NA	NA	NA	NA	NA	NA	NA	NA	NA	NA	NA	NA	NA		NA		NA	NA	NA			NA		SNRPB2
26038090	cg04025970	0.6312108	0.8378315	-0.2066207	-3.397.893	1.05E-34	NA	NA	NA	NA		NA		NA	NA	NA	NA	NA	NA	NA	NA	NA	NA	NA	NA	NA	NA	NA	NA	NA		NA		NA	NA	NA			NA		MFHAS1
26038090	cg21999229	0.6360002	0.8425821	-0.2065819	-3.454.835	2.83E-35	NA	NA	NA	NA		NA		NA	NA	NA	NA	NA	NA	NA	NA	NA	NA	NA	NA	NA	NA	NA	NA	NA		NA		NA	NA	NA			NA		LTA
26038090	cg26647600	0.5614379	0.7679993	-0.2065614	-2.767.534	2.11E-28	NA	NA	NA	NA		NA		NA	NA	NA	NA	NA	NA	NA	NA	NA	NA	NA	NA	NA	NA	NA	NA	NA		NA		NA	NA	NA			NA		CCR8
26038090	cg25123566	0.1733379	0.3798864	-0.2065485	-2.868.138	2.08E-29	NA	NA	NA	NA		NA		NA	NA	NA	NA	NA	NA	NA	NA	NA	NA	NA	NA	NA	NA	NA	NA	NA		NA		NA	NA	NA			NA		FAM113B	LOC100233209
26038090	cg11869499	0.441866	0.6483804	-0.2065144	-2.296.317	1.09E-23	NA	NA	NA	NA		NA		NA	NA	NA	NA	NA	NA	NA	NA	NA	NA	NA	NA	NA	NA	NA	NA	NA		NA		NA	NA	NA			NA		POLG
26038090	cg09080522	0.436709	0.6432149	-0.2065059	-2.287.084	1.35E-23	NA	NA	NA	NA		NA		NA	NA	NA	NA	NA	NA	NA	NA	NA	NA	NA	NA	NA	NA	NA	NA	NA		NA		NA	NA	NA			NA		PARVG
26038090	cg04599946	0.2984315	0.5049178	-0.2064863	-2.313.206	7.38E-24	NA	NA	NA	NA		NA		NA	NA	NA	NA	NA	NA	NA	NA	NA	NA	NA	NA	NA	NA	NA	NA	NA		NA		NA	NA	NA			NA		IRF8
26038090	cg26100986	0.3079367	0.5143654	-0.2064286	-2.293.301	1.17E-23	NA	NA	NA	NA		NA		NA	NA	NA	NA	NA	NA	NA	NA	NA	NA	NA	NA	NA	NA	NA	NA	NA		NA		NA	NA	NA			NA		PCOLCE
26038090	cg21545720	0.6184136	0.8248182	-0.2064046	-3.244.487	3.59E-33	NA	NA	NA	NA		NA		NA	NA	NA	NA	NA	NA	NA	NA	NA	NA	NA	NA	NA	NA	NA	NA	NA		NA		NA	NA	NA			NA		PTP4A2
26038090	cg07860918	0.394491	0.6008568	-0.2063658	-2.237.773	4.19E-23	NA	NA	NA	NA		NA		NA	NA	NA	NA	NA	NA	NA	NA	NA	NA	NA	NA	NA	NA	NA	NA	NA		NA		NA	NA	NA			NA		GAS8
26038090	cg20504007	0.4421367	0.6484657	-0.206329	-2.292.162	1.20E-23	NA	NA	NA	NA		NA		NA	NA	NA	NA	NA	NA	NA	NA	NA	NA	NA	NA	NA	NA	NA	NA	NA		NA		NA	NA	NA			NA		WDFY4
26038090	cg20827128	0.3998381	0.6061568	-0.2063186	-2.239.789	4.00E-23	NA	NA	NA	NA		NA		NA	NA	NA	NA	NA	NA	NA	NA	NA	NA	NA	NA	NA	NA	NA	NA	NA		NA		NA	NA	NA			NA		PHACTR1
26038090	cg11753018	0.4846408	0.6909543	-0.2063134	-2.397.063	1.07E-24	NA	NA	NA	NA		NA		NA	NA	NA	NA	NA	NA	NA	NA	NA	NA	NA	NA	NA	NA	NA	NA	NA		NA		NA	NA	NA			NA		RASSF4
26038090	cg08617982	0.3870433	0.5933375	-0.2062942	-2.232.944	4.68E-23	NA	NA	NA	NA		NA		NA	NA	NA	NA	NA	NA	NA	NA	NA	NA	NA	NA	NA	NA	NA	NA	NA		NA		NA	NA	NA			NA		RASA3
26038090	cg11982525	0.2205031	0.4267611	-0.206258	-2.573.013	1.86E-26	NA	NA	NA	NA		NA		NA	NA	NA	NA	NA	NA	NA	NA	NA	NA	NA	NA	NA	NA	NA	NA	NA		NA		NA	NA	NA			NA		PIK3CG
26038090	cg10542975	0.5235922	0.7297415	-0.2061492	-2.543.964	3.63E-26	NA	NA	NA	NA		NA		NA	NA	NA	NA	NA	NA	NA	NA	NA	NA	NA	NA	NA	NA	NA	NA	NA		NA		NA	NA	NA			NA		PTPRCAP
26038090	cg23741006	0.3794256	0.585568	-0.2061424	-2.227.672	5.29E-23	NA	NA	NA	NA		NA		NA	NA	NA	NA	NA	NA	NA	NA	NA	NA	NA	NA	NA	NA	NA	NA	NA		NA		NA	NA	NA			NA		TCN1
26038090	cg18489994	0.254566	0.4606997	-0.2061338	-2.427.111	5.36E-25	NA	NA	NA	NA		NA		NA	NA	NA	NA	NA	NA	NA	NA	NA	NA	NA	NA	NA	NA	NA	NA	NA		NA		NA	NA	NA			NA
26038090	cg08861369	0.4645589	0.6706573	-0.2060983	-2.334.671	4.50E-24	NA	NA	NA	NA		NA		NA	NA	NA	NA	NA	NA	NA	NA	NA	NA	NA	NA	NA	NA	NA	NA	NA		NA		NA	NA	NA			NA		KIAA0182
26038090	cg10589443	0.3079752	0.5140433	-0.2060681	-2.284.872	1.42E-23	NA	NA	NA	NA		NA		NA	NA	NA	NA	NA	NA	NA	NA	NA	NA	NA	NA	NA	NA	NA	NA	NA		NA		NA	NA	NA			NA		SCRN1
26038090	cg05471169	0.3200907	0.5261385	-0.2060478	-2.264.637	2.26E-23	NA	NA	NA	NA		NA		NA	NA	NA	NA	NA	NA	NA	NA	NA	NA	NA	NA	NA	NA	NA	NA	NA		NA		NA	NA	NA			NA
26038090	cg16664472	0.3161768	0.5222142	-0.2060374	-2.270.321	1.98E-23	NA	NA	NA	NA		NA		NA	NA	NA	NA	NA	NA	NA	NA	NA	NA	NA	NA	NA	NA	NA	NA	NA		NA		NA	NA	NA			NA		UBXN11	CD52
26038090	cg14165142	0.5347912	0.7407953	-0.2060041	-2.594.653	1.13E-26	NA	NA	NA	NA		NA		NA	NA	NA	NA	NA	NA	NA	NA	NA	NA	NA	NA	NA	NA	NA	NA	NA		NA		NA	NA	NA			NA		CDC25B
26038090	cg15831743	0.2599083	0.4658456	-0.2059372	-2.404.111	9.10E-25	NA	NA	NA	NA		NA		NA	NA	NA	NA	NA	NA	NA	NA	NA	NA	NA	NA	NA	NA	NA	NA	NA		NA		NA	NA	NA			NA
26038090	cg05318454	0.3346814	0.5405803	-0.205899	-2.242.852	3.73E-23	NA	NA	NA	NA		NA		NA	NA	NA	NA	NA	NA	NA	NA	NA	NA	NA	NA	NA	NA	NA	NA	NA		NA		NA	NA	NA			NA		EML2
26038090	cg09611599	0.5141908	0.7200887	-0.2058979	-249.485	1.13E-25	NA	NA	NA	NA		NA		NA	NA	NA	NA	NA	NA	NA	NA	NA	NA	NA	NA	NA	NA	NA	NA	NA		NA		NA	NA	NA			NA
26038090	cg14698665	0.3071454	0.513008	-0.2058626	-2.281.618	1.53E-23	NA	NA	NA	NA		NA		NA	NA	NA	NA	NA	NA	NA	NA	NA	NA	NA	NA	NA	NA	NA	NA	NA		NA		NA	NA	NA			NA		CTNND2
26038090	cg19797087	0.2752088	0.4810698	-0.2058611	-2.355.368	2.79E-24	NA	NA	NA	NA		NA		NA	NA	NA	NA	NA	NA	NA	NA	NA	NA	NA	NA	NA	NA	NA	NA	NA		NA		NA	NA	NA			NA		KLHL6
26038090	cg14392677	0.4445843	0.6504287	-0.2058444	-228.457	1.43E-23	NA	NA	NA	NA		NA		NA	NA	NA	NA	NA	NA	NA	NA	NA	NA	NA	NA	NA	NA	NA	NA	NA		NA		NA	NA	NA			NA		NOTCH1
26038090	cg13905238	0.3890913	0.5949134	-0.2058221	-2.222.464	5.96E-23	NA	NA	NA	NA		NA		NA	NA	NA	NA	NA	NA	NA	NA	NA	NA	NA	NA	NA	NA	NA	NA	NA		NA		NA	NA	NA			NA
26038090	cg00744494	0.3448468	0.5506409	-0.2057941	-2.231.045	4.89E-23	NA	NA	NA	NA		NA		NA	NA	NA	NA	NA	NA	NA	NA	NA	NA	NA	NA	NA	NA	NA	NA	NA		NA		NA	NA	NA			NA		PAPLN
26038090	cg23954922	0.3287306	0.5344977	-0.2057671	-2.246.582	3.42E-23	NA	NA	NA	NA		NA		NA	NA	NA	NA	NA	NA	NA	NA	NA	NA	NA	NA	NA	NA	NA	NA	NA		NA		NA	NA	NA			NA
26038090	cg26479374	0.6966165	0.902362	-0.2057455	-3.551.376	3.06E-36	NA	NA	NA	NA		NA		NA	NA	NA	NA	NA	NA	NA	NA	NA	NA	NA	NA	NA	NA	NA	NA	NA		NA		NA	NA	NA			NA		CTBP1	C4orf42
26038090	cg16173847	0.461647	0.6672992	-0.2056522	-231.612	6.90E-24	NA	NA	NA	NA		NA		NA	NA	NA	NA	NA	NA	NA	NA	NA	NA	NA	NA	NA	NA	NA	NA	NA		NA		NA	NA	NA			NA
26038090	cg19554257	0.3498578	0.555494	-0.2056362	-222.376	5.79E-23	NA	NA	NA	NA		NA		NA	NA	NA	NA	NA	NA	NA	NA	NA	NA	NA	NA	NA	NA	NA	NA	NA		NA		NA	NA	NA			NA		MAP1LC3B2
26038090	cg09115713	0.7229209	0.9285452	-0.2056243	-3.551.376	3.06E-36	NA	NA	NA	NA		NA		NA	NA	NA	NA	NA	NA	NA	NA	NA	NA	NA	NA	NA	NA	NA	NA	NA		NA		NA	NA	NA			NA		FAM38A
26038090	cg05810129	0.3925833	0.598192	-0.2056087	-221.886	6.48E-23	NA	NA	NA	NA		NA		NA	NA	NA	NA	NA	NA	NA	NA	NA	NA	NA	NA	NA	NA	NA	NA	NA		NA		NA	NA	NA			NA		FAM107B
26038090	cg20591407	0.3491738	0.5547228	-0.2055491	-2.222.202	6.00E-23	NA	NA	NA	NA		NA		NA	NA	NA	NA	NA	NA	NA	NA	NA	NA	NA	NA	NA	NA	NA	NA	NA		NA		NA	NA	NA			NA
26038090	cg23079782	0.255338	0.4608786	-0.2055406	-2.410.357	7.88E-25	NA	NA	NA	NA		NA		NA	NA	NA	NA	NA	NA	NA	NA	NA	NA	NA	NA	NA	NA	NA	NA	NA		NA		NA	NA	NA			NA		P2RY10
26038090	cg02696253	0.3958582	0.6013921	-0.2055339	-2.218.719	6.50E-23	NA	NA	NA	NA		NA		NA	NA	NA	NA	NA	NA	NA	NA	NA	NA	NA	NA	NA	NA	NA	NA	NA		NA		NA	NA	NA			NA		AIM1
26038090	cg07562487	0.3808769	0.5863835	-0.2055065	-2.212.936	7.42E-23	NA	NA	NA	NA		NA		NA	NA	NA	NA	NA	NA	NA	NA	NA	NA	NA	NA	NA	NA	NA	NA	NA		NA		NA	NA	NA			NA		PCDH7
26038090	cg13458803	0.5654495	0.7709547	-0.2055052	-2.760.258	2.50E-28	NA	NA	NA	NA		NA		NA	NA	NA	NA	NA	NA	NA	NA	NA	NA	NA	NA	NA	NA	NA	NA	NA		NA		NA	NA	NA			NA		CD80
26038090	cg08279008	0.1654583	0.3709141	-0.2054558	-2.900.101	9.98E-30	NA	NA	NA	NA		NA		NA	NA	NA	NA	NA	NA	NA	NA	NA	NA	NA	NA	NA	NA	NA	NA	NA		NA		NA	NA	NA			NA		POLR1A
26038090	cg12927730	0.5718885	0.7772846	-0.2053961	-2.801.069	9.76E-29	NA	NA	NA	NA		NA		NA	NA	NA	NA	NA	NA	NA	NA	NA	NA	NA	NA	NA	NA	NA	NA	NA		NA		NA	NA	NA			NA		KIAA1310
26038090	cg07052041	0.2844709	0.489854	-0.2053831	-231.961	6.37E-24	NA	NA	NA	NA		NA		NA	NA	NA	NA	NA	NA	NA	NA	NA	NA	NA	NA	NA	NA	NA	NA	NA		NA		NA	NA	NA			NA
26038090	cg21770462	0.4458972	0.6512709	-0.2053737	-227.528	1.77E-23	NA	NA	NA	NA		NA		NA	NA	NA	NA	NA	NA	NA	NA	NA	NA	NA	NA	NA	NA	NA	NA	NA		NA		NA	NA	NA			NA		ZNF366
26038090	cg01016119	0.3632695	0.5684748	-0.2052054	-2.207.314	8.45E-23	NA	NA	NA	NA		NA		NA	NA	NA	NA	NA	NA	NA	NA	NA	NA	NA	NA	NA	NA	NA	NA	NA		NA		NA	NA	NA			NA		ARHGEF3
26038090	cg08168141	0.4779761	0.6831353	-0.2051593	-2.346.353	3.44E-24	NA	NA	NA	NA		NA		NA	NA	NA	NA	NA	NA	NA	NA	NA	NA	NA	NA	NA	NA	NA	NA	NA		NA		NA	NA	NA			NA
26038090	cg00344422	0.3711379	0.5762795	-0.2051416	-2.204.201	9.08E-23	NA	NA	NA	NA		NA		NA	NA	NA	NA	NA	NA	NA	NA	NA	NA	NA	NA	NA	NA	NA	NA	NA		NA		NA	NA	NA			NA
26038090	cg22663489	0.3612418	0.5663528	-0.2051111	-2.205.812	8.75E-23	NA	NA	NA	NA		NA		NA	NA	NA	NA	NA	NA	NA	NA	NA	NA	NA	NA	NA	NA	NA	NA	NA		NA		NA	NA	NA			NA		CCDC88B
26038090	cg01697487	0.3291913	0.5342706	-0.2050793	-2.230.169	4.99E-23	NA	NA	NA	NA		NA		NA	NA	NA	NA	NA	NA	NA	NA	NA	NA	NA	NA	NA	NA	NA	NA	NA		NA		NA	NA	NA			NA		MYCBPAP
26038090	cg23627948	0.4192595	0.6242866	-0.2050271	-2.226.273	5.46E-23	NA	NA	NA	NA		NA		NA	NA	NA	NA	NA	NA	NA	NA	NA	NA	NA	NA	NA	NA	NA	NA	NA		NA		NA	NA	NA			NA
26038090	cg20598190	0.4000809	0.6050313	-0.2049504	-220.735	8.44E-23	NA	NA	NA	NA		NA		NA	NA	NA	NA	NA	NA	NA	NA	NA	NA	NA	NA	NA	NA	NA	NA	NA		NA		NA	NA	NA			NA
26038090	cg10550166	0.7128006	0.9176409	-0.2048403	-3.551.376	3.06E-36	NA	NA	NA	NA		NA		NA	NA	NA	NA	NA	NA	NA	NA	NA	NA	NA	NA	NA	NA	NA	NA	NA		NA		NA	NA	NA			NA		SLC12A6
26038090	cg10798745	0.5448663	0.7496751	-0.2048088	-2.612.724	7.46E-27	NA	NA	NA	NA		NA		NA	NA	NA	NA	NA	NA	NA	NA	NA	NA	NA	NA	NA	NA	NA	NA	NA		NA		NA	NA	NA			NA		CD160
26038090	cg04710768	0.4364839	0.6412881	-0.2048042	-2.244.608	3.58E-23	NA	NA	NA	NA		NA		NA	NA	NA	NA	NA	NA	NA	NA	NA	NA	NA	NA	NA	NA	NA	NA	NA		NA		NA	NA	NA			NA		ZNF366
26038090	cg06005911	0.4914972	0.6962977	-0.2048005	-2.378.855	1.63E-24	NA	NA	NA	NA		NA		NA	NA	NA	NA	NA	NA	NA	NA	NA	NA	NA	NA	NA	NA	NA	NA	NA		NA		NA	NA	NA			NA
26038090	cg22892607	0.2921903	0.4969079	-0.2047176	-228.575	1.39E-23	NA	NA	NA	NA		NA		NA	NA	NA	NA	NA	NA	NA	NA	NA	NA	NA	NA	NA	NA	NA	NA	NA		NA		NA	NA	NA			NA		GATA3
26038090	cg17711527	0.3319004	0.5366166	-0.2047163	-2.218.663	6.51E-23	NA	NA	NA	NA		NA		NA	NA	NA	NA	NA	NA	NA	NA	NA	NA	NA	NA	NA	NA	NA	NA	NA		NA		NA	NA	NA			NA		LAX1
26038090	cg02794451	0.2793407	0.4840243	-0.2046836	-2.316.661	6.81E-24	NA	NA	NA	NA		NA		NA	NA	NA	NA	NA	NA	NA	NA	NA	NA	NA	NA	NA	NA	NA	NA	NA		NA		NA	NA	NA			NA		CACNA1C
26038090	cg07161179	0.4450414	0.6496979	-0.2046565	-2.255.794	2.77E-23	NA	NA	NA	NA		NA		NA	NA	NA	NA	NA	NA	NA	NA	NA	NA	NA	NA	NA	NA	NA	NA	NA		NA		NA	NA	NA			NA		TMEM80
26038090	cg10117369	0.3685325	0.5731415	-0.204609	-2.192.183	1.20E-22	NA	NA	NA	NA		NA		NA	NA	NA	NA	NA	NA	NA	NA	NA	NA	NA	NA	NA	NA	NA	NA	NA		NA		NA	NA	NA			NA		LAX1
26038090	cg01574513	0.3569844	0.5615274	-0.204543	-2.194.471	1.14E-22	NA	NA	NA	NA		NA		NA	NA	NA	NA	NA	NA	NA	NA	NA	NA	NA	NA	NA	NA	NA	NA	NA		NA		NA	NA	NA			NA
26038090	cg26611765	0.3319325	0.5364714	-0.2045389	-2.214.552	7.15E-23	NA	NA	NA	NA		NA		NA	NA	NA	NA	NA	NA	NA	NA	NA	NA	NA	NA	NA	NA	NA	NA	NA		NA		NA	NA	NA			NA
26038090	cg26691434	0.3414961	0.5460081	-0.204512	-2.204.284	9.06E-23	NA	NA	NA	NA		NA		NA	NA	NA	NA	NA	NA	NA	NA	NA	NA	NA	NA	NA	NA	NA	NA	NA		NA		NA	NA	NA			NA		SPN
26038090	cg00143527	0.2942075	0.498691	-0.2044835	-2.275.845	1.74E-23	NA	NA	NA	NA		NA		NA	NA	NA	NA	NA	NA	NA	NA	NA	NA	NA	NA	NA	NA	NA	NA	NA		NA		NA	NA	NA			NA		MESDC1
26038090	cg07554357	0.4243252	0.6287834	-0.2044582	-2.218.667	6.51E-23	NA	NA	NA	NA		NA		NA	NA	NA	NA	NA	NA	NA	NA	NA	NA	NA	NA	NA	NA	NA	NA	NA		NA		NA	NA	NA			NA		MIR548F5	NBEA	MAB21L1
26038090	cg03081173	0.6400053	0.8444545	-0.2044492	-3.416.602	6.82E-35	NA	NA	NA	NA		NA		NA	NA	NA	NA	NA	NA	NA	NA	NA	NA	NA	NA	NA	NA	NA	NA	NA		NA		NA	NA	NA			NA		HCG27
26038090	cg02611419	0.3821154	0.5865046	-0.2043892	-2.186.973	1.35E-22	NA	NA	NA	NA		NA		NA	NA	NA	NA	NA	NA	NA	NA	NA	NA	NA	NA	NA	NA	NA	NA	NA		NA		NA	NA	NA			NA		KCNK16	KCNK17
26038090	cg20143111	0.3267882	0.5311108	-0.2043226	-2.215.802	6.95E-23	NA	NA	NA	NA		NA		NA	NA	NA	NA	NA	NA	NA	NA	NA	NA	NA	NA	NA	NA	NA	NA	NA		NA		NA	NA	NA			NA		CLNK
26038090	cg24135977	0.2474577	0.451729	-0.2042713	-2.408.957	8.14E-25	NA	NA	NA	NA		NA		NA	NA	NA	NA	NA	NA	NA	NA	NA	NA	NA	NA	NA	NA	NA	NA	NA		NA		NA	NA	NA			NA
26038090	cg21899942	0.2670826	0.4713241	-0.2042415	-2.341.441	3.85E-24	NA	NA	NA	NA		NA		NA	NA	NA	NA	NA	NA	NA	NA	NA	NA	NA	NA	NA	NA	NA	NA	NA		NA		NA	NA	NA			NA		RGS6
26038090	cg03784048	0.4537996	0.6580105	-0.2042109	-2.261.965	2.40E-23	NA	NA	NA	NA		NA		NA	NA	NA	NA	NA	NA	NA	NA	NA	NA	NA	NA	NA	NA	NA	NA	NA		NA		NA	NA	NA			NA
26038090	cg15745401	0.5674787	0.7716793	-0.2042006	-2.731.958	4.79E-28	NA	NA	NA	NA		NA		NA	NA	NA	NA	NA	NA	NA	NA	NA	NA	NA	NA	NA	NA	NA	NA	NA		NA		NA	NA	NA			NA		P2RY6
26038090	cg19397991	0.4509043	0.6548671	-0.2039628	-2.249.835	3.17E-23	NA	NA	NA	NA		NA		NA	NA	NA	NA	NA	NA	NA	NA	NA	NA	NA	NA	NA	NA	NA	NA	NA		NA		NA	NA	NA			NA		PASK
26038090	cg04126261	0.243984	0.4479194	-0.2039354	-2.414.314	7.19E-25	NA	NA	NA	NA		NA		NA	NA	NA	NA	NA	NA	NA	NA	NA	NA	NA	NA	NA	NA	NA	NA	NA		NA		NA	NA	NA			NA		INPP5D
26038090	cg07113653	0.3842945	0.5882157	-0.2039213	-2.176.474	1.72E-22	NA	NA	NA	NA		NA		NA	NA	NA	NA	NA	NA	NA	NA	NA	NA	NA	NA	NA	NA	NA	NA	NA		NA		NA	NA	NA			NA		GFOD1
26038090	cg00247571	0.4406212	0.6445175	-0.2038963	-2.229.165	5.11E-23	NA	NA	NA	NA		NA		NA	NA	NA	NA	NA	NA	NA	NA	NA	NA	NA	NA	NA	NA	NA	NA	NA		NA		NA	NA	NA			NA
26038090	cg20432732	0.3806855	0.5845647	-0.2038791	-2.174.893	1.78E-22	NA	NA	NA	NA		NA		NA	NA	NA	NA	NA	NA	NA	NA	NA	NA	NA	NA	NA	NA	NA	NA	NA		NA		NA	NA	NA			NA		UBR4
26038090	cg15691199	0.3449956	0.5488693	-0.2038737	-2.186.718	1.36E-22	NA	NA	NA	NA		NA		NA	NA	NA	NA	NA	NA	NA	NA	NA	NA	NA	NA	NA	NA	NA	NA	NA		NA		NA	NA	NA			NA		CEBPE
26038090	cg24943066	0.5795695	0.7833522	-0.2037827	-2.803.484	9.23E-29	NA	NA	NA	NA		NA		NA	NA	NA	NA	NA	NA	NA	NA	NA	NA	NA	NA	NA	NA	NA	NA	NA		NA		NA	NA	NA			NA
26038090	cg22437221	0.4454587	0.6491903	-0.2037316	-2.233.673	4.61E-23	NA	NA	NA	NA		NA		NA	NA	NA	NA	NA	NA	NA	NA	NA	NA	NA	NA	NA	NA	NA	NA	NA		NA		NA	NA	NA			NA		FYB
26038090	cg21201830	0.358448	0.5621378	-0.2036898	-2.174.152	1.81E-22	NA	NA	NA	NA		NA		NA	NA	NA	NA	NA	NA	NA	NA	NA	NA	NA	NA	NA	NA	NA	NA	NA		NA		NA	NA	NA			NA		C11orf21	TSPAN32
26038090	cg14947429	0.3737369	0.5774019	-0.203665	-2.169.699	2.01E-22	NA	NA	NA	NA		NA		NA	NA	NA	NA	NA	NA	NA	NA	NA	NA	NA	NA	NA	NA	NA	NA	NA		NA		NA	NA	NA			NA		MKX
26038090	cg13790288	0.3141313	0.5177862	-0.2036549	-2.218.855	6.48E-23	NA	NA	NA	NA		NA		NA	NA	NA	NA	NA	NA	NA	NA	NA	NA	NA	NA	NA	NA	NA	NA	NA		NA		NA	NA	NA			NA		CD28
26038090	cg13879937	0.5237799	0.7273924	-0.2036125	-2.471.989	1.91E-25	NA	NA	NA	NA		NA		NA	NA	NA	NA	NA	NA	NA	NA	NA	NA	NA	NA	NA	NA	NA	NA	NA		NA		NA	NA	NA			NA		EHD4
26038090	cg21637761	0.5137908	0.717254	-0.2034631	-2.424.988	5.62E-25	NA	NA	NA	NA		NA		NA	NA	NA	NA	NA	NA	NA	NA	NA	NA	NA	NA	NA	NA	NA	NA	NA		NA		NA	NA	NA			NA		CYTSB
26038090	cg05160234	0.4967468	0.7001585	-0.2034117	-2.359.431	2.55E-24	NA	NA	NA	NA		NA		NA	NA	NA	NA	NA	NA	NA	NA	NA	NA	NA	NA	NA	NA	NA	NA	NA		NA		NA	NA	NA			NA		CD3G	CD3D
26038090	cg02933362	0.1643867	0.3677519	-0.2033652	-2.854.003	2.88E-29	NA	NA	NA	NA		NA		NA	NA	NA	NA	NA	NA	NA	NA	NA	NA	NA	NA	NA	NA	NA	NA	NA		NA		NA	NA	NA			NA		RFX8
26038090	cg20972199	0.2892231	0.4925707	-0.2033476	-2.261.071	2.45E-23	NA	NA	NA	NA		NA		NA	NA	NA	NA	NA	NA	NA	NA	NA	NA	NA	NA	NA	NA	NA	NA	NA		NA		NA	NA	NA			NA
26038090	cg14737484	0.2662635	0.469587	-0.2033235	-2.322.631	5.94E-24	NA	NA	NA	NA		NA		NA	NA	NA	NA	NA	NA	NA	NA	NA	NA	NA	NA	NA	NA	NA	NA	NA		NA		NA	NA	NA			NA		TNXB
26038090	cg24157392	0.6902258	0.8935292	-0.2033034	-3.551.376	3.06E-36	NA	NA	NA	NA		NA		NA	NA	NA	NA	NA	NA	NA	NA	NA	NA	NA	NA	NA	NA	NA	NA	NA		NA		NA	NA	NA			NA		BTLA
26038090	cg18750756	0.2756596	0.4788975	-0.2032379	-2.293.181	1.17E-23	NA	NA	NA	NA		NA		NA	NA	NA	NA	NA	NA	NA	NA	NA	NA	NA	NA	NA	NA	NA	NA	NA		NA		NA	NA	NA			NA		SPNS3
26038090	cg05044173	0.4383276	0.6414717	-0.2031441	-2.206.965	8.52E-23	NA	NA	NA	NA		NA		NA	NA	NA	NA	NA	NA	NA	NA	NA	NA	NA	NA	NA	NA	NA	NA	NA		NA		NA	NA	NA			NA		CD4
26038090	cg09659400	0.5880624	0.7911726	-0.2031102	-2.845.813	3.48E-29	NA	NA	NA	NA		NA		NA	NA	NA	NA	NA	NA	NA	NA	NA	NA	NA	NA	NA	NA	NA	NA	NA		NA		NA	NA	NA			NA		WFDC5
26038090	cg22795331	0.4557091	0.6588106	-0.2031015	-2.238.262	4.14E-23	NA	NA	NA	NA		NA		NA	NA	NA	NA	NA	NA	NA	NA	NA	NA	NA	NA	NA	NA	NA	NA	NA		NA		NA	NA	NA			NA
26038090	cg10161121	0.5216047	0.7246863	-0.2030815	-2.447.375	3.36E-25	NA	NA	NA	NA		NA		NA	NA	NA	NA	NA	NA	NA	NA	NA	NA	NA	NA	NA	NA	NA	NA	NA		NA		NA	NA	NA			NA		FASLG
26038090	cg14640149	0.2990198	0.502081	-0.2030612	-223.303	4.67E-23	NA	NA	NA	NA		NA		NA	NA	NA	NA	NA	NA	NA	NA	NA	NA	NA	NA	NA	NA	NA	NA	NA		NA		NA	NA	NA			NA
26038090	cg05887270	0.3133162	0.5163522	-0.203036	-2.206.083	8.69E-23	NA	NA	NA	NA		NA		NA	NA	NA	NA	NA	NA	NA	NA	NA	NA	NA	NA	NA	NA	NA	NA	NA		NA		NA	NA	NA			NA		SEPN1
26038090	cg01932734	0.2660253	0.4690364	-0.2030111	-2.316.154	6.89E-24	NA	NA	NA	NA		NA		NA	NA	NA	NA	NA	NA	NA	NA	NA	NA	NA	NA	NA	NA	NA	NA	NA		NA		NA	NA	NA			NA		RASSF1
26038090	cg19867250	0.6016581	0.8046172	-0.2029591	-2.954.014	2.88E-30	NA	NA	NA	NA		NA		NA	NA	NA	NA	NA	NA	NA	NA	NA	NA	NA	NA	NA	NA	NA	NA	NA		NA		NA	NA	NA			NA
26038090	cg12459932	0.695052	0.8979999	-0.2029479	-3.551.376	3.06E-36	NA	NA	NA	NA		NA		NA	NA	NA	NA	NA	NA	NA	NA	NA	NA	NA	NA	NA	NA	NA	NA	NA		NA		NA	NA	NA			NA		RUNX3
26038090	cg00117908	0.4399203	0.6428528	-0.2029324	-2.204.414	9.03E-23	NA	NA	NA	NA		NA		NA	NA	NA	NA	NA	NA	NA	NA	NA	NA	NA	NA	NA	NA	NA	NA	NA		NA		NA	NA	NA			NA		ARSG
26038090	cg05935184	0.3837167	0.5866301	-0.2029134	-2.152.944	2.96E-22	NA	NA	NA	NA		NA		NA	NA	NA	NA	NA	NA	NA	NA	NA	NA	NA	NA	NA	NA	NA	NA	NA		NA		NA	NA	NA			NA		FMNL2
26038090	cg01567509	0.4298813	0.6327662	-0.202885	-2.188.038	1.32E-22	NA	NA	NA	NA		NA		NA	NA	NA	NA	NA	NA	NA	NA	NA	NA	NA	NA	NA	NA	NA	NA	NA		NA		NA	NA	NA			NA		KIAA1026
26038090	cg11623339	0.453178	0.6560366	-0.2028586	-222.698	5.37E-23	NA	NA	NA	NA		NA		NA	NA	NA	NA	NA	NA	NA	NA	NA	NA	NA	NA	NA	NA	NA	NA	NA		NA		NA	NA	NA			NA		MGC29506
26038090	cg10768932	0.4381688	0.6410257	-0.2028568	-2.199.724	1.01E-22	NA	NA	NA	NA		NA		NA	NA	NA	NA	NA	NA	NA	NA	NA	NA	NA	NA	NA	NA	NA	NA	NA		NA		NA	NA	NA			NA
26038090	cg10171357	0.4281327	0.6309288	-0.2027961	-2.183.552	1.46E-22	NA	NA	NA	NA		NA		NA	NA	NA	NA	NA	NA	NA	NA	NA	NA	NA	NA	NA	NA	NA	NA	NA		NA		NA	NA	NA			NA
26038090	cg12048225	0.417258	0.6200352	-0.2027772	-2.170.199	1.99E-22	NA	NA	NA	NA		NA		NA	NA	NA	NA	NA	NA	NA	NA	NA	NA	NA	NA	NA	NA	NA	NA	NA		NA		NA	NA	NA			NA		PSMB8
26038090	cg27511894	0.3793221	0.5820901	-0.202768	-2.149.046	3.23E-22	NA	NA	NA	NA		NA		NA	NA	NA	NA	NA	NA	NA	NA	NA	NA	NA	NA	NA	NA	NA	NA	NA		NA		NA	NA	NA			NA
26038090	cg09238677	0.1393884	0.3421233	-0.2027349	-3.057.085	2.69E-31	NA	NA	NA	NA		NA		NA	NA	NA	NA	NA	NA	NA	NA	NA	NA	NA	NA	NA	NA	NA	NA	NA		NA		NA	NA	NA			NA		C3AR1
26038090	cg15569052	0.3372276	0.5399518	-0.2027242	-2.167.451	2.12E-22	NA	NA	NA	NA		NA		NA	NA	NA	NA	NA	NA	NA	NA	NA	NA	NA	NA	NA	NA	NA	NA	NA		NA		NA	NA	NA			NA		SH3BP2
26038090	cg05521150	0.4019558	0.6046028	-0.202647	-2.154.265	2.87E-22	NA	NA	NA	NA		NA		NA	NA	NA	NA	NA	NA	NA	NA	NA	NA	NA	NA	NA	NA	NA	NA	NA		NA		NA	NA	NA			NA
26038090	cg21311067	0.3537341	0.5563083	-0.2025742	-2.151.053	3.09E-22	NA	NA	NA	NA		NA		NA	NA	NA	NA	NA	NA	NA	NA	NA	NA	NA	NA	NA	NA	NA	NA	NA		NA		NA	NA	NA			NA		UHRF1
26038090	cg09153080	0.4238239	0.6263839	-0.20256	-2.172.414	1.89E-22	NA	NA	NA	NA		NA		NA	NA	NA	NA	NA	NA	NA	NA	NA	NA	NA	NA	NA	NA	NA	NA	NA		NA		NA	NA	NA			NA		CD6
26038090	cg08356262	0.4647105	0.667239	-0.2025284	-2.244.002	3.63E-23	NA	NA	NA	NA		NA		NA	NA	NA	NA	NA	NA	NA	NA	NA	NA	NA	NA	NA	NA	NA	NA	NA		NA		NA	NA	NA			NA		IQGAP2
26038090	cg22689323	0.6039535	0.8064582	-0.2025047	-2.958.282	2.61E-30	NA	NA	NA	NA		NA		NA	NA	NA	NA	NA	NA	NA	NA	NA	NA	NA	NA	NA	NA	NA	NA	NA		NA		NA	NA	NA			NA		GML
26038090	cg26835302	0.1953973	0.3978802	-0.202483	-2.617.054	6.75E-27	NA	NA	NA	NA		NA		NA	NA	NA	NA	NA	NA	NA	NA	NA	NA	NA	NA	NA	NA	NA	NA	NA		NA		NA	NA	NA			NA
26038090	cg05713242	0.3494606	0.5518993	-0.2024387	-215.068	3.11E-22	NA	NA	NA	NA		NA		NA	NA	NA	NA	NA	NA	NA	NA	NA	NA	NA	NA	NA	NA	NA	NA	NA		NA		NA	NA	NA			NA		R3HCC1
26038090	cg14569771	0.380438	0.5828542	-0.2024161	-2.141.051	3.89E-22	NA	NA	NA	NA		NA		NA	NA	NA	NA	NA	NA	NA	NA	NA	NA	NA	NA	NA	NA	NA	NA	NA		NA		NA	NA	NA			NA
26038090	cg03562367	0.4931913	0.6955934	-0.202402	-2.320.661	6.21E-24	NA	NA	NA	NA		NA		NA	NA	NA	NA	NA	NA	NA	NA	NA	NA	NA	NA	NA	NA	NA	NA	NA		NA		NA	NA	NA			NA		USP25
26038090	cg17165848	0.1420492	0.344451	-0.2024018	-3.022.432	5.97E-31	NA	NA	NA	NA		NA		NA	NA	NA	NA	NA	NA	NA	NA	NA	NA	NA	NA	NA	NA	NA	NA	NA		NA		NA	NA	NA			NA		WIPF1
26038090	cg23881926	0.4178104	0.6201367	-0.2023262	-216.005	2.51E-22	NA	NA	NA	NA		NA		NA	NA	NA	NA	NA	NA	NA	NA	NA	NA	NA	NA	NA	NA	NA	NA	NA		NA		NA	NA	NA			NA		FAM110B
26038090	cg11756029	0.1521398	0.3544486	-0.2023088	-2.927.995	5.25E-30	NA	NA	NA	NA		NA		NA	NA	NA	NA	NA	NA	NA	NA	NA	NA	NA	NA	NA	NA	NA	NA	NA		NA		NA	NA	NA			NA		TRAFD1
26038090	cg13925686	0.3046382	0.5068722	-0.202234	-2.203.186	9.29E-23	NA	NA	NA	NA		NA		NA	NA	NA	NA	NA	NA	NA	NA	NA	NA	NA	NA	NA	NA	NA	NA	NA		NA		NA	NA	NA			NA		ACAP1
26038090	cg04852348	0.3256459	0.5278629	-0.202217	-2.169.328	2.03E-22	NA	NA	NA	NA		NA		NA	NA	NA	NA	NA	NA	NA	NA	NA	NA	NA	NA	NA	NA	NA	NA	NA		NA		NA	NA	NA			NA
26038090	cg03234777	0.306748	0.5089555	-0.2022075	-219.868	1.03E-22	NA	NA	NA	NA		NA		NA	NA	NA	NA	NA	NA	NA	NA	NA	NA	NA	NA	NA	NA	NA	NA	NA		NA		NA	NA	NA			NA		AMICA1
26038090	cg20417024	0.6293299	0.831511	-0.202181	-3.199.445	1.01E-32	NA	NA	NA	NA		NA		NA	NA	NA	NA	NA	NA	NA	NA	NA	NA	NA	NA	NA	NA	NA	NA	NA		NA		NA	NA	NA			NA		F2R
26038090	cg27263049	0.3672988	0.5693813	-0.2020825	-2.134.368	4.53E-22	NA	NA	NA	NA		NA		NA	NA	NA	NA	NA	NA	NA	NA	NA	NA	NA	NA	NA	NA	NA	NA	NA		NA		NA	NA	NA			NA		SPATC1
26038090	cg03366884	0.5311481	0.7332178	-0.2020698	-2.461.984	2.40E-25	NA	NA	NA	NA		NA		NA	NA	NA	NA	NA	NA	NA	NA	NA	NA	NA	NA	NA	NA	NA	NA	NA		NA		NA	NA	NA			NA		PIK3R5
26038090	cg09067459	0.3428985	0.5449613	-0.2020628	-2.147.218	3.37E-22	NA	NA	NA	NA		NA		NA	NA	NA	NA	NA	NA	NA	NA	NA	NA	NA	NA	NA	NA	NA	NA	NA		NA		NA	NA	NA			NA
26038090	cg09679862	0.5935099	0.7955575	-0.2020476	-2.853.262	2.93E-29	NA	NA	NA	NA		NA		NA	NA	NA	NA	NA	NA	NA	NA	NA	NA	NA	NA	NA	NA	NA	NA	NA		NA		NA	NA	NA			NA		CORO1C
26038090	cg14237903	0.3776118	0.5796297	-0.2020179	-2.131.768	4.81E-22	NA	NA	NA	NA		NA		NA	NA	NA	NA	NA	NA	NA	NA	NA	NA	NA	NA	NA	NA	NA	NA	NA		NA		NA	NA	NA			NA		MRC2
26038090	cg07974890	0.3715661	0.5735323	-0.2019663	-2.130.934	4.91E-22	NA	NA	NA	NA		NA		NA	NA	NA	NA	NA	NA	NA	NA	NA	NA	NA	NA	NA	NA	NA	NA	NA		NA		NA	NA	NA			NA
26038090	cg01437204	0.3768623	0.5788216	-0.2019593	-2.130.422	4.96E-22	NA	NA	NA	NA		NA		NA	NA	NA	NA	NA	NA	NA	NA	NA	NA	NA	NA	NA	NA	NA	NA	NA		NA		NA	NA	NA			NA		PTPN7
26038090	cg03621974	0.4202993	0.6222481	-0.2019488	-2.153.799	2.90E-22	NA	NA	NA	NA		NA		NA	NA	NA	NA	NA	NA	NA	NA	NA	NA	NA	NA	NA	NA	NA	NA	NA		NA		NA	NA	NA			NA		CD163
26038090	cg02844611	0.2793146	0.4812626	-0.201948	-2.253.724	2.90E-23	NA	NA	NA	NA		NA		NA	NA	NA	NA	NA	NA	NA	NA	NA	NA	NA	NA	NA	NA	NA	NA	NA		NA		NA	NA	NA			NA		KLHL6
26038090	cg14557487	0.380068	0.5819904	-0.2019224	-2.129.707	5.05E-22	NA	NA	NA	NA		NA		NA	NA	NA	NA	NA	NA	NA	NA	NA	NA	NA	NA	NA	NA	NA	NA	NA		NA		NA	NA	NA			NA		TBR1
26038090	cg26158194	0.3152768	0.5171366	-0.2018598	-2.176.272	1.73E-22	NA	NA	NA	NA		NA		NA	NA	NA	NA	NA	NA	NA	NA	NA	NA	NA	NA	NA	NA	NA	NA	NA		NA		NA	NA	NA			NA		LSP1
26038090	cg06632549	0.5251915	0.7270128	-0.2018212	-2.427.723	5.28E-25	NA	NA	NA	NA		NA		NA	NA	NA	NA	NA	NA	NA	NA	NA	NA	NA	NA	NA	NA	NA	NA	NA		NA		NA	NA	NA			NA
26038090	cg15535471	0.6277101	0.8295097	-0.2017996	-3.166.852	2.15E-32	NA	NA	NA	NA		NA		NA	NA	NA	NA	NA	NA	NA	NA	NA	NA	NA	NA	NA	NA	NA	NA	NA		NA		NA	NA	NA			NA		HIPK2
26038090	cg01965380	0.4661533	0.66794	-0.2017867	-222.878	5.15E-23	NA	NA	NA	NA		NA		NA	NA	NA	NA	NA	NA	NA	NA	NA	NA	NA	NA	NA	NA	NA	NA	NA		NA		NA	NA	NA			NA		LRRC8D
26038090	cg19667460	0.6195574	0.8213099	-0.2017525	-3.079.479	1.60E-31	NA	NA	NA	NA		NA		NA	NA	NA	NA	NA	NA	NA	NA	NA	NA	NA	NA	NA	NA	NA	NA	NA		NA		NA	NA	NA			NA		RORA
26038090	cg14343548	0.2088038	0.4104094	-0.2016056	-2.519.706	6.35E-26	NA	NA	NA	NA		NA		NA	NA	NA	NA	NA	NA	NA	NA	NA	NA	NA	NA	NA	NA	NA	NA	NA		NA		NA	NA	NA			NA		ADRBK1
26038090	cg03907390	0.3710543	0.5726561	-0.2016018	-2.122.693	5.93E-22	NA	NA	NA	NA		NA		NA	NA	NA	NA	NA	NA	NA	NA	NA	NA	NA	NA	NA	NA	NA	NA	NA		NA		NA	NA	NA			NA		GRK5
26038090	cg26333751	0.291498	0.4930931	-0.2015951	-2.215.928	6.93E-23	NA	NA	NA	NA		NA		NA	NA	NA	NA	NA	NA	NA	NA	NA	NA	NA	NA	NA	NA	NA	NA	NA		NA		NA	NA	NA			NA		WIBG
26038090	cg16967668	0.3672376	0.5688123	-0.2015747	-2.122.826	5.91E-22	NA	NA	NA	NA		NA		NA	NA	NA	NA	NA	NA	NA	NA	NA	NA	NA	NA	NA	NA	NA	NA	NA		NA		NA	NA	NA			NA		Sep 06
26038090	cg25063151	0.2514023	0.4528311	-0.2014288	-2.328.063	5.24E-24	NA	NA	NA	NA		NA		NA	NA	NA	NA	NA	NA	NA	NA	NA	NA	NA	NA	NA	NA	NA	NA	NA		NA		NA	NA	NA			NA		MXRA8
26038090	cg10615765	0.432019	0.6334319	-0.2014129	-2.155.658	2.78E-22	NA	NA	NA	NA		NA		NA	NA	NA	NA	NA	NA	NA	NA	NA	NA	NA	NA	NA	NA	NA	NA	NA		NA		NA	NA	NA			NA
26038090	cg11176159	0.2752869	0.4766817	-0.2013948	-2.251.956	3.02E-23	NA	NA	NA	NA		NA		NA	NA	NA	NA	NA	NA	NA	NA	NA	NA	NA	NA	NA	NA	NA	NA	NA		NA		NA	NA	NA			NA
26038090	cg24452282	0.4389588	0.6403494	-0.2013906	-2.165.449	2.22E-22	NA	NA	NA	NA		NA		NA	NA	NA	NA	NA	NA	NA	NA	NA	NA	NA	NA	NA	NA	NA	NA	NA		NA		NA	NA	NA			NA		TNF
26038090	cg04118190	0.4174206	0.6187853	-0.2013647	-2.137.016	4.26E-22	NA	NA	NA	NA		NA		NA	NA	NA	NA	NA	NA	NA	NA	NA	NA	NA	NA	NA	NA	NA	NA	NA		NA		NA	NA	NA			NA		DUSP2
26038090	cg18700744	0.2021758	0.4035203	-0.2013445	-2.549.675	3.19E-26	NA	NA	NA	NA		NA		NA	NA	NA	NA	NA	NA	NA	NA	NA	NA	NA	NA	NA	NA	NA	NA	NA		NA		NA	NA	NA			NA		NAA25
26038090	cg14802312	0.2463737	0.4477007	-0.201327	-2.344.057	3.63E-24	NA	NA	NA	NA		NA		NA	NA	NA	NA	NA	NA	NA	NA	NA	NA	NA	NA	NA	NA	NA	NA	NA		NA		NA	NA	NA			NA		ARHGAP9
26038090	cg17069068	0.4272468	0.6285499	-0.2013031	-214.672	3.41E-22	NA	NA	NA	NA		NA		NA	NA	NA	NA	NA	NA	NA	NA	NA	NA	NA	NA	NA	NA	NA	NA	NA		NA		NA	NA	NA			NA
26038090	cg03052162	0.2007346	0.4019724	-0.2012378	-2.555.224	2.80E-26	NA	NA	NA	NA		NA		NA	NA	NA	NA	NA	NA	NA	NA	NA	NA	NA	NA	NA	NA	NA	NA	NA		NA		NA	NA	NA			NA		SHMT2
26038090	cg08055663	0.459252	0.6604807	-0.2012287	-2.199.309	1.02E-22	NA	NA	NA	NA		NA		NA	NA	NA	NA	NA	NA	NA	NA	NA	NA	NA	NA	NA	NA	NA	NA	NA		NA		NA	NA	NA			NA		KCTD5
26038090	cg26905258	0.4484187	0.6496418	-0.2012231	-2.177.591	1.68E-22	NA	NA	NA	NA		NA		NA	NA	NA	NA	NA	NA	NA	NA	NA	NA	NA	NA	NA	NA	NA	NA	NA		NA		NA	NA	NA			NA		MYCBP2
26038090	cg25486399	0.5724638	0.7736838	-0.20122	-2.670.346	1.98E-27	NA	NA	NA	NA		NA		NA	NA	NA	NA	NA	NA	NA	NA	NA	NA	NA	NA	NA	NA	NA	NA	NA		NA		NA	NA	NA			NA		KIAA0748
26038090	cg01574571	0.2112216	0.4124181	-0.2011965	-2.497.091	1.07E-25	NA	NA	NA	NA		NA		NA	NA	NA	NA	NA	NA	NA	NA	NA	NA	NA	NA	NA	NA	NA	NA	NA		NA		NA	NA	NA			NA		IL12RB1
26038090	cg17375396	0.4765371	0.6777319	-0.2011948	-2.239.994	3.98E-23	NA	NA	NA	NA		NA		NA	NA	NA	NA	NA	NA	NA	NA	NA	NA	NA	NA	NA	NA	NA	NA	NA		NA		NA	NA	NA			NA		RPS6KB2
26038090	cg15526535	0.5797355	0.7809165	-0.201181	-2.719.381	6.40E-28	NA	NA	NA	NA		NA		NA	NA	NA	NA	NA	NA	NA	NA	NA	NA	NA	NA	NA	NA	NA	NA	NA		NA		NA	NA	NA			NA		TNFRSF1B
26038090	cg16176694	0.4384264	0.6396071	-0.2011807	-2.159.558	2.54E-22	NA	NA	NA	NA		NA		NA	NA	NA	NA	NA	NA	NA	NA	NA	NA	NA	NA	NA	NA	NA	NA	NA		NA		NA	NA	NA			NA
26038090	cg10351284	0.4675415	0.6687138	-0.2011724	-2.216.707	6.81E-23	NA	NA	NA	NA		NA		NA	NA	NA	NA	NA	NA	NA	NA	NA	NA	NA	NA	NA	NA	NA	NA	NA		NA		NA	NA	NA			NA		MTSS1
26038090	cg06623274	0.5209771	0.7221404	-0.2011634	-2.391.038	1.23E-24	NA	NA	NA	NA		NA		NA	NA	NA	NA	NA	NA	NA	NA	NA	NA	NA	NA	NA	NA	NA	NA	NA		NA		NA	NA	NA			NA		MSR1
26038090	cg06114334	0.18447	0.3855072	-0.2010371	-2.649.883	3.17E-27	NA	NA	NA	NA		NA		NA	NA	NA	NA	NA	NA	NA	NA	NA	NA	NA	NA	NA	NA	NA	NA	NA		NA		NA	NA	NA			NA
26038090	cg19631762	0.4337867	0.6348087	-0.201022	-2.148.842	3.25E-22	NA	NA	NA	NA		NA		NA	NA	NA	NA	NA	NA	NA	NA	NA	NA	NA	NA	NA	NA	NA	NA	NA		NA		NA	NA	NA			NA
26038090	cg24559044	0.5753932	0.776363	-0.2009698	-2.682.235	1.51E-27	NA	NA	NA	NA		NA		NA	NA	NA	NA	NA	NA	NA	NA	NA	NA	NA	NA	NA	NA	NA	NA	NA		NA		NA	NA	NA			NA		ARHGAP26
26038090	cg19086110	0.4370055	0.6378855	-0.20088	-2.150.186	3.15E-22	NA	NA	NA	NA		NA		NA	NA	NA	NA	NA	NA	NA	NA	NA	NA	NA	NA	NA	NA	NA	NA	NA		NA		NA	NA	NA			NA
26038090	cg16332159	0.245818	0.4466964	-0.2008783	-233.572	4.39E-24	NA	NA	NA	NA		NA		NA	NA	NA	NA	NA	NA	NA	NA	NA	NA	NA	NA	NA	NA	NA	NA	NA		NA		NA	NA	NA			NA		APOB48R
26038090	cg05608541	0.3612952	0.5621654	-0.2008702	-2.108.773	8.17E-22	NA	NA	NA	NA		NA		NA	NA	NA	NA	NA	NA	NA	NA	NA	NA	NA	NA	NA	NA	NA	NA	NA		NA		NA	NA	NA			NA		C11orf21	TSPAN32
26038090	cg03989273	0.3780605	0.5788769	-0.2008164	-2.104.325	9.05E-22	NA	NA	NA	NA		NA		NA	NA	NA	NA	NA	NA	NA	NA	NA	NA	NA	NA	NA	NA	NA	NA	NA		NA		NA	NA	NA			NA		TCF7
26038090	cg17988320	0.3092009	0.5099468	-0.2007459	-2.161.287	2.44E-22	NA	NA	NA	NA		NA		NA	NA	NA	NA	NA	NA	NA	NA	NA	NA	NA	NA	NA	NA	NA	NA	NA		NA		NA	NA	NA			NA		ZNRF2
26038090	cg11091914	0.4649355	0.6656545	-0.200719	-2.199.292	1.02E-22	NA	NA	NA	NA		NA		NA	NA	NA	NA	NA	NA	NA	NA	NA	NA	NA	NA	NA	NA	NA	NA	NA		NA		NA	NA	NA			NA		LRP12
26038090	cg23989012	0.5113888	0.7120594	-0.2006706	-2.338.948	4.08E-24	NA	NA	NA	NA		NA		NA	NA	NA	NA	NA	NA	NA	NA	NA	NA	NA	NA	NA	NA	NA	NA	NA		NA		NA	NA	NA			NA
26038090	cg09277532	0.3291956	0.529855	-0.2006594	-212.985	5.03E-22	NA	NA	NA	NA		NA		NA	NA	NA	NA	NA	NA	NA	NA	NA	NA	NA	NA	NA	NA	NA	NA	NA		NA		NA	NA	NA			NA		CCDC102A
26038090	cg16668359	0.368921	0.5695791	-0.2006581	-2.101.649	9.63E-22	NA	NA	NA	NA		NA		NA	NA	NA	NA	NA	NA	NA	NA	NA	NA	NA	NA	NA	NA	NA	NA	NA		NA		NA	NA	NA			NA
26038090	cg12434312	0.3270501	0.5276893	-0.2006392	-2.132.054	4.78E-22	NA	NA	NA	NA		NA		NA	NA	NA	NA	NA	NA	NA	NA	NA	NA	NA	NA	NA	NA	NA	NA	NA		NA		NA	NA	NA			NA		PTPRE
26038090	cg13914531	0.3603738	0.5609872	-0.2006134	-2.103.365	9.25E-22	NA	NA	NA	NA		NA		NA	NA	NA	NA	NA	NA	NA	NA	NA	NA	NA	NA	NA	NA	NA	NA	NA		NA		NA	NA	NA			NA		IRF5
26038090	cg03188064	0.3096789	0.5102867	-0.2006077	-2.157.363	2.67E-22	NA	NA	NA	NA		NA		NA	NA	NA	NA	NA	NA	NA	NA	NA	NA	NA	NA	NA	NA	NA	NA	NA		NA		NA	NA	NA			NA		MORN3
26038090	cg17388653	0.1945069	0.3950852	-0.2005783	-2.575.545	1.76E-26	NA	NA	NA	NA		NA		NA	NA	NA	NA	NA	NA	NA	NA	NA	NA	NA	NA	NA	NA	NA	NA	NA		NA		NA	NA	NA			NA		IL2RG
26038090	cg01367992	0.603959	0.8045058	-0.2005469	-288.929	1.28E-29	NA	NA	NA	NA		NA		NA	NA	NA	NA	NA	NA	NA	NA	NA	NA	NA	NA	NA	NA	NA	NA	NA		NA		NA	NA	NA			NA		LY9
26038090	cg11667061	0.4625468	0.6630819	-0.2005352	-2.189.338	1.28E-22	NA	NA	NA	NA		NA		NA	NA	NA	NA	NA	NA	NA	NA	NA	NA	NA	NA	NA	NA	NA	NA	NA		NA		NA	NA	NA			NA
26038090	cg26017930	0.1999955	0.4004587	-0.2004632	-2.540.585	3.93E-26	NA	NA	NA	NA		NA		NA	NA	NA	NA	NA	NA	NA	NA	NA	NA	NA	NA	NA	NA	NA	NA	NA		NA		NA	NA	NA			NA		SKI
26038090	cg13740185	0.4897915	0.6902444	-0.2004529	-2.258.883	2.58E-23	NA	NA	NA	NA		NA		NA	NA	NA	NA	NA	NA	NA	NA	NA	NA	NA	NA	NA	NA	NA	NA	NA		NA		NA	NA	NA			NA		C10orf105	CDH23
26038090	cg22583147	0.5094921	0.7099273	-0.2004352	-2.325.419	5.57E-24	NA	NA	NA	NA		NA		NA	NA	NA	NA	NA	NA	NA	NA	NA	NA	NA	NA	NA	NA	NA	NA	NA		NA		NA	NA	NA			NA		C3orf77
26038090	cg25513433	0.3259152	0.5263466	-0.2004313	-212.887	5.14E-22	NA	NA	NA	NA		NA		NA	NA	NA	NA	NA	NA	NA	NA	NA	NA	NA	NA	NA	NA	NA	NA	NA		NA		NA	NA	NA			NA		SBF2
26038090	cg06762457	0.2735741	0.4740001	-0.2004261	-2.234.694	4.50E-23	NA	NA	NA	NA		NA		NA	NA	NA	NA	NA	NA	NA	NA	NA	NA	NA	NA	NA	NA	NA	NA	NA		NA		NA	NA	NA			NA		ZC3H12D
26038090	cg03043417	0.1777229	0.3781238	-0.2004009	-2.679.474	1.60E-27	NA	NA	NA	NA		NA		NA	NA	NA	NA	NA	NA	NA	NA	NA	NA	NA	NA	NA	NA	NA	NA	NA		NA		NA	NA	NA			NA		CD53
26038090	cg00032884	0.5279627	0.7283409	-0.2003782	-2.399.545	1.01E-24	NA	NA	NA	NA		NA		NA	NA	NA	NA	NA	NA	NA	NA	NA	NA	NA	NA	NA	NA	NA	NA	NA		NA		NA	NA	NA			NA		FOXN2
26038090	cg11549417	0.3132689	0.5136162	-0.2003473	-2.145.497	3.51E-22	NA	NA	NA	NA		NA		NA	NA	NA	NA	NA	NA	NA	NA	NA	NA	NA	NA	NA	NA	NA	NA	NA		NA		NA	NA	NA			NA		RASA3
26038090	cg21565960	0.4056419	0.6059877	-0.2003458	-2.103.259	9.28E-22	NA	NA	NA	NA		NA		NA	NA	NA	NA	NA	NA	NA	NA	NA	NA	NA	NA	NA	NA	NA	NA	NA		NA		NA	NA	NA			NA
26038090	cg23651889	0.4244438	0.624762	-0.2003182	-2.120.069	6.30E-22	NA	NA	NA	NA		NA		NA	NA	NA	NA	NA	NA	NA	NA	NA	NA	NA	NA	NA	NA	NA	NA	NA		NA		NA	NA	NA			NA		LPP
26038090	cg22286382	0.4344932	0.6348021	-0.2003089	-2.132.898	4.69E-22	NA	NA	NA	NA		NA		NA	NA	NA	NA	NA	NA	NA	NA	NA	NA	NA	NA	NA	NA	NA	NA	NA		NA		NA	NA	NA			NA		SLC17A3
26038090	cg06143615	0.4787948	0.6790841	-0.2002893	-2.223.067	5.88E-23	NA	NA	NA	NA		NA		NA	NA	NA	NA	NA	NA	NA	NA	NA	NA	NA	NA	NA	NA	NA	NA	NA		NA		NA	NA	NA			NA		NUP210
26038090	cg11066033	0.3941638	0.5944487	-0.200285	-209.56	1.11E-21	NA	NA	NA	NA		NA		NA	NA	NA	NA	NA	NA	NA	NA	NA	NA	NA	NA	NA	NA	NA	NA	NA		NA		NA	NA	NA			NA		THAP4
26038090	cg14641757	0.6004854	0.8007594	-0.200274	-2.850.095	3.16E-29	NA	NA	NA	NA		NA		NA	NA	NA	NA	NA	NA	NA	NA	NA	NA	NA	NA	NA	NA	NA	NA	NA		NA		NA	NA	NA			NA		C21orf96	RUNX1
26038090	cg01867764	0.4572998	0.6575546	-0.2002548	-2.171.212	1.94E-22	NA	NA	NA	NA		NA		NA	NA	NA	NA	NA	NA	NA	NA	NA	NA	NA	NA	NA	NA	NA	NA	NA		NA		NA	NA	NA			NA
26038090	cg17666418	0.2408015	0.4410464	-0.2002449	-2.340.299	3.95E-24	NA	NA	NA	NA		NA		NA	NA	NA	NA	NA	NA	NA	NA	NA	NA	NA	NA	NA	NA	NA	NA	NA		NA		NA	NA	NA			NA
26038090	cg11992736	0.2690238	0.469247	-0.2002232	-2.243.135	3.70E-23	NA	NA	NA	NA		NA		NA	NA	NA	NA	NA	NA	NA	NA	NA	NA	NA	NA	NA	NA	NA	NA	NA		NA		NA	NA	NA			NA		IL12RB1
26038090	cg13456960	0.3131096	0.5133067	-0.2001971	-2.142.414	3.77E-22	NA	NA	NA	NA		NA		NA	NA	NA	NA	NA	NA	NA	NA	NA	NA	NA	NA	NA	NA	NA	NA	NA		NA		NA	NA	NA			NA		KDM4B
26038090	cg05280527	0.5079992	0.7081875	-0.2001882	-2.313.258	7.37E-24	NA	NA	NA	NA		NA		NA	NA	NA	NA	NA	NA	NA	NA	NA	NA	NA	NA	NA	NA	NA	NA	NA		NA		NA	NA	NA			NA		NRXN3
26038090	cg07237926	0.369657	0.5698338	-0.2001768	-2.090.653	1.24E-21	NA	NA	NA	NA		NA		NA	NA	NA	NA	NA	NA	NA	NA	NA	NA	NA	NA	NA	NA	NA	NA	NA		NA		NA	NA	NA			NA		IL10RA
26038090	cg00355656	0.5137355	0.7139097	-0.2001742	-2.334.565	4.51E-24	NA	NA	NA	NA		NA		NA	NA	NA	NA	NA	NA	NA	NA	NA	NA	NA	NA	NA	NA	NA	NA	NA		NA		NA	NA	NA			NA		ABCB10
26038090	cg15482893	0.4179044	0.6180353	-0.2001309	-2.108.591	8.21E-22	NA	NA	NA	NA		NA		NA	NA	NA	NA	NA	NA	NA	NA	NA	NA	NA	NA	NA	NA	NA	NA	NA		NA		NA	NA	NA			NA		BSDC1
26038090	cg05336051	0.2157623	0.4158769	-0.2001146	-2.448.185	3.30E-25	NA	NA	NA	NA		NA		NA	NA	NA	NA	NA	NA	NA	NA	NA	NA	NA	NA	NA	NA	NA	NA	NA		NA		NA	NA	NA			NA		SH3BP2
26038090	cg00045114	0.4978121	0.6978972	-0.2000851	-2.274.877	1.78E-23	NA	NA	NA	NA		NA		NA	NA	NA	NA	NA	NA	NA	NA	NA	NA	NA	NA	NA	NA	NA	NA	NA		NA		NA	NA	NA			NA
26038090	cg12067423	0.3760119	0.5760795	-0.2000676	-2.087.412	1.34E-21	NA	NA	NA	NA		NA		NA	NA	NA	NA	NA	NA	NA	NA	NA	NA	NA	NA	NA	NA	NA	NA	NA		NA		NA	NA	NA			NA
26038090	cg08923160	0.2991093	0.4991278	-0.2000186	-2.164.043	2.29E-22	NA	NA	NA	NA		NA		NA	NA	NA	NA	NA	NA	NA	NA	NA	NA	NA	NA	NA	NA	NA	NA	NA		NA		NA	NA	NA			NA		APOB48R
26038090	cg22392666	0.3519842	0.5519976	-0.2000134	-2.094.366	1.14E-21	NA	NA	NA	NA		NA		NA	NA	NA	NA	NA	NA	NA	NA	NA	NA	NA	NA	NA	NA	NA	NA	NA		NA		NA	NA	NA			NA		FXYD7
26038090	cg00447208	0.2752387	0.4752454	-0.2000068	-2.220.577	6.23E-23	NA	NA	NA	NA		NA		NA	NA	NA	NA	NA	NA	NA	NA	NA	NA	NA	NA	NA	NA	NA	NA	NA		NA		NA	NA	NA			NA		TMC8	TMC6
26038090	cg01915791	0.2807507	0.08073276	0.200018	3.578.392	1.64E-36	NA	NA	NA	NA		NA		NA	NA	NA	NA	NA	NA	NA	NA	NA	NA	NA	NA	NA	NA	NA	NA	NA		NA		NA	NA	NA			NA		HSPB6
26038090	cg23779626	0.5596582	0.3596287	0.2000294	3.578.392	1.64E-36	NA	NA	NA	NA		NA		NA	NA	NA	NA	NA	NA	NA	NA	NA	NA	NA	NA	NA	NA	NA	NA	NA		NA		NA	NA	NA			NA
26038090	cg27294164	0.604704	0.4046726	0.2000315	3.578.392	1.64E-36	NA	NA	NA	NA		NA		NA	NA	NA	NA	NA	NA	NA	NA	NA	NA	NA	NA	NA	NA	NA	NA	NA		NA		NA	NA	NA			NA
26038090	cg23910340	0.5414276	0.3413894	0.2000382	3.578.392	1.64E-36	NA	NA	NA	NA		NA		NA	NA	NA	NA	NA	NA	NA	NA	NA	NA	NA	NA	NA	NA	NA	NA	NA		NA		NA	NA	NA			NA
26038090	cg27322701	0.3422674	0.1422215	0.2000459	3.578.392	1.64E-36	NA	NA	NA	NA		NA		NA	NA	NA	NA	NA	NA	NA	NA	NA	NA	NA	NA	NA	NA	NA	NA	NA		NA		NA	NA	NA			NA		MICA
26038090	cg04482762	0.6246126	0.4245331	0.2000795	3.578.392	1.64E-36	NA	NA	NA	NA		NA		NA	NA	NA	NA	NA	NA	NA	NA	NA	NA	NA	NA	NA	NA	NA	NA	NA		NA		NA	NA	NA			NA
26038090	cg16691714	0.6506045	0.4505165	0.2000881	3.578.392	1.64E-36	NA	NA	NA	NA		NA		NA	NA	NA	NA	NA	NA	NA	NA	NA	NA	NA	NA	NA	NA	NA	NA	NA		NA		NA	NA	NA			NA
26038090	cg03331514	0.5666439	0.3665402	0.2001037	3.578.392	1.64E-36	NA	NA	NA	NA		NA		NA	NA	NA	NA	NA	NA	NA	NA	NA	NA	NA	NA	NA	NA	NA	NA	NA		NA		NA	NA	NA			NA		MAFK
26038090	cg09532267	0.6121365	0.4119987	0.2001378	3.578.392	1.64E-36	NA	NA	NA	NA		NA		NA	NA	NA	NA	NA	NA	NA	NA	NA	NA	NA	NA	NA	NA	NA	NA	NA		NA		NA	NA	NA			NA		HTA
26038090	cg19314470	0.5848939	0.3847547	0.2001392	3.578.392	1.64E-36	NA	NA	NA	NA		NA		NA	NA	NA	NA	NA	NA	NA	NA	NA	NA	NA	NA	NA	NA	NA	NA	NA		NA		NA	NA	NA			NA		RBPMS
26038090	cg01211137	0.6833767	0.4832195	0.2001573	3.578.392	1.64E-36	NA	NA	NA	NA		NA		NA	NA	NA	NA	NA	NA	NA	NA	NA	NA	NA	NA	NA	NA	NA	NA	NA		NA		NA	NA	NA			NA		SPON1
26038090	cg14384093	0.5815325	0.3813439	0.2001886	3.578.392	1.64E-36	NA	NA	NA	NA		NA		NA	NA	NA	NA	NA	NA	NA	NA	NA	NA	NA	NA	NA	NA	NA	NA	NA		NA		NA	NA	NA			NA		C9orf5
26038090	cg07962311	0.6121133	0.41191	0.2002033	3.578.392	1.64E-36	NA	NA	NA	NA		NA		NA	NA	NA	NA	NA	NA	NA	NA	NA	NA	NA	NA	NA	NA	NA	NA	NA		NA		NA	NA	NA			NA		KLHL38
26038090	cg04967578	0.5008098	0.300593	0.2002168	3.578.392	1.64E-36	NA	NA	NA	NA		NA		NA	NA	NA	NA	NA	NA	NA	NA	NA	NA	NA	NA	NA	NA	NA	NA	NA		NA		NA	NA	NA			NA		C18orf1
26038090	cg09756419	0.6445743	0.4443235	0.2002507	3.578.392	1.64E-36	NA	NA	NA	NA		NA		NA	NA	NA	NA	NA	NA	NA	NA	NA	NA	NA	NA	NA	NA	NA	NA	NA		NA		NA	NA	NA			NA		NRN1L
26038090	cg24794228	0.3751515	0.1748789	0.2002726	3.578.392	1.64E-36	NA	NA	NA	NA		NA		NA	NA	NA	NA	NA	NA	NA	NA	NA	NA	NA	NA	NA	NA	NA	NA	NA		NA		NA	NA	NA			NA		ZNF577
26038090	cg13076468	0.7456633	0.5453479	0.2003154	3.578.392	1.64E-36	NA	NA	NA	NA		NA		NA	NA	NA	NA	NA	NA	NA	NA	NA	NA	NA	NA	NA	NA	NA	NA	NA		NA		NA	NA	NA			NA		KIAA0317
26038090	cg20152430	0.4902315	0.2899137	0.2003178	3.578.392	1.64E-36	NA	NA	NA	NA		NA		NA	NA	NA	NA	NA	NA	NA	NA	NA	NA	NA	NA	NA	NA	NA	NA	NA		NA		NA	NA	NA			NA		HOXB3
26038090	cg01766396	0.4081768	0.2078574	0.2003195	3.578.392	1.64E-36	NA	NA	NA	NA		NA		NA	NA	NA	NA	NA	NA	NA	NA	NA	NA	NA	NA	NA	NA	NA	NA	NA		NA		NA	NA	NA			NA		RFTN2
26038090	cg16338313	0.5915723	0.391246	0.2003263	3.578.392	1.64E-36	NA	NA	NA	NA		NA		NA	NA	NA	NA	NA	NA	NA	NA	NA	NA	NA	NA	NA	NA	NA	NA	NA		NA		NA	NA	NA			NA		RGS6
26038090	cg18220961	0.5217997	0.3214628	0.2003368	3.578.392	1.64E-36	NA	NA	NA	NA		NA		NA	NA	NA	NA	NA	NA	NA	NA	NA	NA	NA	NA	NA	NA	NA	NA	NA		NA		NA	NA	NA			NA
26038090	cg19898448	0.5908199	0.3904819	0.2003379	3.578.392	1.64E-36	NA	NA	NA	NA		NA		NA	NA	NA	NA	NA	NA	NA	NA	NA	NA	NA	NA	NA	NA	NA	NA	NA		NA		NA	NA	NA			NA		ANKRD50
26038090	cg26195495	0.7066671	0.5063191	0.200348	3.578.392	1.64E-36	NA	NA	NA	NA		NA		NA	NA	NA	NA	NA	NA	NA	NA	NA	NA	NA	NA	NA	NA	NA	NA	NA		NA		NA	NA	NA			NA		ARHGEF10
26038090	cg26081974	0.6765068	0.4761365	0.2003703	3.578.392	1.64E-36	NA	NA	NA	NA		NA		NA	NA	NA	NA	NA	NA	NA	NA	NA	NA	NA	NA	NA	NA	NA	NA	NA		NA		NA	NA	NA			NA
26038090	cg05501426	0.6725007	0.4721197	0.200381	3.578.392	1.64E-36	NA	NA	NA	NA		NA		NA	NA	NA	NA	NA	NA	NA	NA	NA	NA	NA	NA	NA	NA	NA	NA	NA		NA		NA	NA	NA			NA
26038090	cg20817131	0.5914205	0.39101	0.2004105	3.578.392	1.64E-36	NA	NA	NA	NA		NA		NA	NA	NA	NA	NA	NA	NA	NA	NA	NA	NA	NA	NA	NA	NA	NA	NA		NA		NA	NA	NA			NA		HOXA5
26038090	cg17356036	0.6522113	0.4517892	0.2004221	3.578.392	1.64E-36	NA	NA	NA	NA		NA		NA	NA	NA	NA	NA	NA	NA	NA	NA	NA	NA	NA	NA	NA	NA	NA	NA		NA		NA	NA	NA			NA		HDAC4
26038090	cg26217813	0.7545122	0.5540794	0.2004328	3.578.392	1.64E-36	NA	NA	NA	NA		NA		NA	NA	NA	NA	NA	NA	NA	NA	NA	NA	NA	NA	NA	NA	NA	NA	NA		NA		NA	NA	NA			NA		ASPA
26038090	cg25018049	0.4860885	0.2856483	0.2004402	3.578.392	1.64E-36	NA	NA	NA	NA		NA		NA	NA	NA	NA	NA	NA	NA	NA	NA	NA	NA	NA	NA	NA	NA	NA	NA		NA		NA	NA	NA			NA		CSRP1
26038090	cg16276850	0.3960993	0.195632	0.2004672	3.578.392	1.64E-36	NA	NA	NA	NA		NA		NA	NA	NA	NA	NA	NA	NA	NA	NA	NA	NA	NA	NA	NA	NA	NA	NA		NA		NA	NA	NA			NA		RARA
26038090	cg13533683	0.6370063	0.436528	0.2004783	3.578.392	1.64E-36	NA	NA	NA	NA		NA		NA	NA	NA	NA	NA	NA	NA	NA	NA	NA	NA	NA	NA	NA	NA	NA	NA		NA		NA	NA	NA			NA
26038090	cg15324917	0.7149042	0.5144259	0.2004784	3.578.392	1.64E-36	NA	NA	NA	NA		NA		NA	NA	NA	NA	NA	NA	NA	NA	NA	NA	NA	NA	NA	NA	NA	NA	NA		NA		NA	NA	NA			NA		C1orf198
26038090	cg14013695	0.602085	0.4015816	0.2005034	3.578.392	1.64E-36	NA	NA	NA	NA		NA		NA	NA	NA	NA	NA	NA	NA	NA	NA	NA	NA	NA	NA	NA	NA	NA	NA		NA		NA	NA	NA			NA		HOXA5
26038090	cg10623530	0.6758599	0.4753461	0.2005138	3.578.392	1.64E-36	NA	NA	NA	NA		NA		NA	NA	NA	NA	NA	NA	NA	NA	NA	NA	NA	NA	NA	NA	NA	NA	NA		NA		NA	NA	NA			NA		PRKAR1B
26038090	cg05719140	0.5184217	0.3179035	0.2005182	3.578.392	1.64E-36	NA	NA	NA	NA		NA		NA	NA	NA	NA	NA	NA	NA	NA	NA	NA	NA	NA	NA	NA	NA	NA	NA		NA		NA	NA	NA			NA
26038090	cg21827203	0.6827049	0.4821765	0.2005284	3.578.392	1.64E-36	NA	NA	NA	NA		NA		NA	NA	NA	NA	NA	NA	NA	NA	NA	NA	NA	NA	NA	NA	NA	NA	NA		NA		NA	NA	NA			NA		CYB5R3
26038090	cg22189286	0.508617	0.3080794	0.2005377	3.578.392	1.64E-36	NA	NA	NA	NA		NA		NA	NA	NA	NA	NA	NA	NA	NA	NA	NA	NA	NA	NA	NA	NA	NA	NA		NA		NA	NA	NA			NA		HSPB8
26038090	cg16268165	0.4827884	0.2822467	0.2005418	3.578.392	1.64E-36	NA	NA	NA	NA		NA		NA	NA	NA	NA	NA	NA	NA	NA	NA	NA	NA	NA	NA	NA	NA	NA	NA		NA		NA	NA	NA			NA		UNC5A
26038090	cg06711259	0.5310211	0.3304671	0.200554	3.578.392	1.64E-36	NA	NA	NA	NA		NA		NA	NA	NA	NA	NA	NA	NA	NA	NA	NA	NA	NA	NA	NA	NA	NA	NA		NA		NA	NA	NA			NA		JOSD1
26038090	cg05004973	0.5922694	0.3917081	0.2005613	3.578.392	1.64E-36	NA	NA	NA	NA		NA		NA	NA	NA	NA	NA	NA	NA	NA	NA	NA	NA	NA	NA	NA	NA	NA	NA		NA		NA	NA	NA			NA
26038090	cg16767867	0.6425126	0.4419189	0.2005937	3.578.392	1.64E-36	NA	NA	NA	NA		NA		NA	NA	NA	NA	NA	NA	NA	NA	NA	NA	NA	NA	NA	NA	NA	NA	NA		NA		NA	NA	NA			NA		SORBS2
26038090	cg09615821	0.6361105	0.4354746	0.2006359	3.578.392	1.64E-36	NA	NA	NA	NA		NA		NA	NA	NA	NA	NA	NA	NA	NA	NA	NA	NA	NA	NA	NA	NA	NA	NA		NA		NA	NA	NA			NA		VAC14
26038090	cg01214458	0.4808764	0.2802389	0.2006375	3.578.392	1.64E-36	NA	NA	NA	NA		NA		NA	NA	NA	NA	NA	NA	NA	NA	NA	NA	NA	NA	NA	NA	NA	NA	NA		NA		NA	NA	NA			NA		MN1
26038090	cg25206536	0.671692	0.4710144	0.2006775	3.578.392	1.64E-36	NA	NA	NA	NA		NA		NA	NA	NA	NA	NA	NA	NA	NA	NA	NA	NA	NA	NA	NA	NA	NA	NA		NA		NA	NA	NA			NA		MIR572
26038090	cg02633729	0.5554929	0.3548136	0.2006792	3.578.392	1.64E-36	NA	NA	NA	NA		NA		NA	NA	NA	NA	NA	NA	NA	NA	NA	NA	NA	NA	NA	NA	NA	NA	NA		NA		NA	NA	NA			NA		DNM3
26038090	cg05564831	0.3998282	0.1991352	0.200693	3.578.392	1.64E-36	NA	NA	NA	NA		NA		NA	NA	NA	NA	NA	NA	NA	NA	NA	NA	NA	NA	NA	NA	NA	NA	NA		NA		NA	NA	NA			NA		NT5DC2
26038090	cg16129132	0.4593198	0.2586135	0.2007063	3.578.392	1.64E-36	NA	NA	NA	NA		NA		NA	NA	NA	NA	NA	NA	NA	NA	NA	NA	NA	NA	NA	NA	NA	NA	NA		NA		NA	NA	NA			NA		OSBPL5
26038090	cg08052629	0.5332586	0.3325403	0.2007182	3.578.392	1.64E-36	NA	NA	NA	NA		NA		NA	NA	NA	NA	NA	NA	NA	NA	NA	NA	NA	NA	NA	NA	NA	NA	NA		NA		NA	NA	NA			NA		PPP1R14A
26038090	cg06212213	0.6944265	0.4936737	0.2007529	3.578.392	1.64E-36	NA	NA	NA	NA		NA		NA	NA	NA	NA	NA	NA	NA	NA	NA	NA	NA	NA	NA	NA	NA	NA	NA		NA		NA	NA	NA			NA		PRKAR1B
26038090	cg08884395	0.6531781	0.4524131	0.200765	3.578.392	1.64E-36	NA	NA	NA	NA		NA		NA	NA	NA	NA	NA	NA	NA	NA	NA	NA	NA	NA	NA	NA	NA	NA	NA		NA		NA	NA	NA			NA		ESR1
26038090	cg03432176	0.316764	0.115996	0.200768	3.578.392	1.64E-36	NA	NA	NA	NA		NA		NA	NA	NA	NA	NA	NA	NA	NA	NA	NA	NA	NA	NA	NA	NA	NA	NA		NA		NA	NA	NA			NA		CD302
26038090	cg06545367	0.6868646	0.4860812	0.2007834	3.578.392	1.64E-36	NA	NA	NA	NA		NA		NA	NA	NA	NA	NA	NA	NA	NA	NA	NA	NA	NA	NA	NA	NA	NA	NA		NA		NA	NA	NA			NA		LRRN3	IMMP2L
26038090	cg10437931	0.4848599	0.2840751	0.2007848	3.578.392	1.64E-36	NA	NA	NA	NA		NA		NA	NA	NA	NA	NA	NA	NA	NA	NA	NA	NA	NA	NA	NA	NA	NA	NA		NA		NA	NA	NA			NA
26038090	cg13611006	0.5189157	0.318099	0.2008168	3.578.392	1.64E-36	NA	NA	NA	NA		NA		NA	NA	NA	NA	NA	NA	NA	NA	NA	NA	NA	NA	NA	NA	NA	NA	NA		NA		NA	NA	NA			NA		SP2
26038090	cg18792528	0.6975172	0.4966934	0.2008238	3.578.392	1.64E-36	NA	NA	NA	NA		NA		NA	NA	NA	NA	NA	NA	NA	NA	NA	NA	NA	NA	NA	NA	NA	NA	NA		NA		NA	NA	NA			NA		LDLRAP1
26038090	cg10108710	0.6699325	0.4691059	0.2008266	3.578.392	1.64E-36	NA	NA	NA	NA		NA		NA	NA	NA	NA	NA	NA	NA	NA	NA	NA	NA	NA	NA	NA	NA	NA	NA		NA		NA	NA	NA			NA
26038090	cg08991643	0.5819021	0.3810509	0.2008511	3.578.392	1.64E-36	NA	NA	NA	NA		NA		NA	NA	NA	NA	NA	NA	NA	NA	NA	NA	NA	NA	NA	NA	NA	NA	NA		NA		NA	NA	NA			NA
26038090	cg04256248	0.8346047	0.6337417	0.200863	3.578.392	1.64E-36	NA	NA	NA	NA		NA		NA	NA	NA	NA	NA	NA	NA	NA	NA	NA	NA	NA	NA	NA	NA	NA	NA		NA		NA	NA	NA			NA
26038090	cg12251895	0.5822139	0.3813412	0.2008726	3.578.392	1.64E-36	NA	NA	NA	NA		NA		NA	NA	NA	NA	NA	NA	NA	NA	NA	NA	NA	NA	NA	NA	NA	NA	NA		NA		NA	NA	NA			NA		KLF7
26038090	cg06589885	0.6717642	0.4708837	0.2008805	3.578.392	1.64E-36	NA	NA	NA	NA		NA		NA	NA	NA	NA	NA	NA	NA	NA	NA	NA	NA	NA	NA	NA	NA	NA	NA		NA		NA	NA	NA			NA		HFE2
26038090	cg11877812	0.6479905	0.4471099	0.2008806	3.578.392	1.64E-36	NA	NA	NA	NA		NA		NA	NA	NA	NA	NA	NA	NA	NA	NA	NA	NA	NA	NA	NA	NA	NA	NA		NA		NA	NA	NA			NA
26038090	cg24539848	0.5822202	0.3813362	0.200884	3.578.392	1.64E-36	NA	NA	NA	NA		NA		NA	NA	NA	NA	NA	NA	NA	NA	NA	NA	NA	NA	NA	NA	NA	NA	NA		NA		NA	NA	NA			NA		ANKMY1
26038090	cg11481968	0.4139246	0.2130234	0.2009012	3.578.392	1.64E-36	NA	NA	NA	NA		NA		NA	NA	NA	NA	NA	NA	NA	NA	NA	NA	NA	NA	NA	NA	NA	NA	NA		NA		NA	NA	NA			NA
26038090	cg10846682	0.7044324	0.5035132	0.2009193	3.578.392	1.64E-36	NA	NA	NA	NA		NA		NA	NA	NA	NA	NA	NA	NA	NA	NA	NA	NA	NA	NA	NA	NA	NA	NA		NA		NA	NA	NA			NA		RAMP1
26038090	cg02400942	0.5716963	0.3707697	0.2009265	3.578.392	1.64E-36	NA	NA	NA	NA		NA		NA	NA	NA	NA	NA	NA	NA	NA	NA	NA	NA	NA	NA	NA	NA	NA	NA		NA		NA	NA	NA			NA		CSPG4
26038090	cg21091841	0.6304846	0.4295371	0.2009475	3.578.392	1.64E-36	NA	NA	NA	NA		NA		NA	NA	NA	NA	NA	NA	NA	NA	NA	NA	NA	NA	NA	NA	NA	NA	NA		NA		NA	NA	NA			NA
26038090	cg04334243	0.6438825	0.4429239	0.2009586	3.578.392	1.64E-36	NA	NA	NA	NA		NA		NA	NA	NA	NA	NA	NA	NA	NA	NA	NA	NA	NA	NA	NA	NA	NA	NA		NA		NA	NA	NA			NA		CSRNP3
26038090	cg05146888	0.5362216	0.3352276	0.200994	3.578.392	1.64E-36	NA	NA	NA	NA		NA		NA	NA	NA	NA	NA	NA	NA	NA	NA	NA	NA	NA	NA	NA	NA	NA	NA		NA		NA	NA	NA			NA
26038090	cg10725344	0.659968	0.4589337	0.2010343	3.578.392	1.64E-36	NA	NA	NA	NA		NA		NA	NA	NA	NA	NA	NA	NA	NA	NA	NA	NA	NA	NA	NA	NA	NA	NA		NA		NA	NA	NA			NA		FAM180A
26038090	cg16516490	0.7139757	0.5129356	0.2010401	3.578.392	1.64E-36	NA	NA	NA	NA		NA		NA	NA	NA	NA	NA	NA	NA	NA	NA	NA	NA	NA	NA	NA	NA	NA	NA		NA		NA	NA	NA			NA		CTSK
26038090	cg12119988	0.563107	0.3620664	0.2010406	3.578.392	1.64E-36	NA	NA	NA	NA		NA		NA	NA	NA	NA	NA	NA	NA	NA	NA	NA	NA	NA	NA	NA	NA	NA	NA		NA		NA	NA	NA			NA		ANKDD1A
26038090	cg19856273	0.616484	0.41544	0.201044	3.578.392	1.64E-36	NA	NA	NA	NA		NA		NA	NA	NA	NA	NA	NA	NA	NA	NA	NA	NA	NA	NA	NA	NA	NA	NA		NA		NA	NA	NA			NA		C1orf190	POMGNT1
26038090	cg08274637	0.5774281	0.3763824	0.2010457	3.578.392	1.64E-36	NA	NA	NA	NA		NA		NA	NA	NA	NA	NA	NA	NA	NA	NA	NA	NA	NA	NA	NA	NA	NA	NA		NA		NA	NA	NA			NA		DLEU7
26038090	cg14059665	0.7058575	0.5048113	0.2010461	3.578.392	1.64E-36	NA	NA	NA	NA		NA		NA	NA	NA	NA	NA	NA	NA	NA	NA	NA	NA	NA	NA	NA	NA	NA	NA		NA		NA	NA	NA			NA		RPTOR
26038090	cg13521620	0.5678957	0.3668423	0.2010534	3.578.392	1.64E-36	NA	NA	NA	NA		NA		NA	NA	NA	NA	NA	NA	NA	NA	NA	NA	NA	NA	NA	NA	NA	NA	NA		NA		NA	NA	NA			NA		YPEL2
26038090	cg18493677	0.666168	0.4651022	0.2010658	3.578.392	1.64E-36	NA	NA	NA	NA		NA		NA	NA	NA	NA	NA	NA	NA	NA	NA	NA	NA	NA	NA	NA	NA	NA	NA		NA		NA	NA	NA			NA		TRPV3
26038090	cg00835825	0.5824048	0.3812885	0.2011163	3.578.392	1.64E-36	NA	NA	NA	NA		NA		NA	NA	NA	NA	NA	NA	NA	NA	NA	NA	NA	NA	NA	NA	NA	NA	NA		NA		NA	NA	NA			NA
26038090	cg07538190	0.4772052	0.2760874	0.2011178	3.578.392	1.64E-36	NA	NA	NA	NA		NA		NA	NA	NA	NA	NA	NA	NA	NA	NA	NA	NA	NA	NA	NA	NA	NA	NA		NA		NA	NA	NA			NA		C8orf58
26038090	cg14482093	0.5854691	0.3843428	0.2011263	3.578.392	1.64E-36	NA	NA	NA	NA		NA		NA	NA	NA	NA	NA	NA	NA	NA	NA	NA	NA	NA	NA	NA	NA	NA	NA		NA		NA	NA	NA			NA		KIAA1967	C8orf58
26038090	cg12719233	0.570136	0.3690062	0.2011298	3.578.392	1.64E-36	NA	NA	NA	NA		NA		NA	NA	NA	NA	NA	NA	NA	NA	NA	NA	NA	NA	NA	NA	NA	NA	NA		NA		NA	NA	NA			NA
26038090	cg03719152	0.742356	0.5412249	0.2011311	3.578.392	1.64E-36	NA	NA	NA	NA		NA		NA	NA	NA	NA	NA	NA	NA	NA	NA	NA	NA	NA	NA	NA	NA	NA	NA		NA		NA	NA	NA			NA		PRKAR1B
26038090	cg17017514	0.5633028	0.362138	0.2011648	3.578.392	1.64E-36	NA	NA	NA	NA		NA		NA	NA	NA	NA	NA	NA	NA	NA	NA	NA	NA	NA	NA	NA	NA	NA	NA		NA		NA	NA	NA			NA
26038090	cg26780138	0.329869	0.1286938	0.2011752	3.578.392	1.64E-36	NA	NA	NA	NA		NA		NA	NA	NA	NA	NA	NA	NA	NA	NA	NA	NA	NA	NA	NA	NA	NA	NA		NA		NA	NA	NA			NA		RAB11FIP3
26038090	cg20591728	0.7623047	0.5611243	0.2011804	3.578.392	1.64E-36	NA	NA	NA	NA		NA		NA	NA	NA	NA	NA	NA	NA	NA	NA	NA	NA	NA	NA	NA	NA	NA	NA		NA		NA	NA	NA			NA		LOC404266	HOXB6
26038090	cg03744763	0.4129012	0.2117079	0.2011932	3.578.392	1.64E-36	NA	NA	NA	NA		NA		NA	NA	NA	NA	NA	NA	NA	NA	NA	NA	NA	NA	NA	NA	NA	NA	NA		NA		NA	NA	NA			NA		HOXA5
26038090	cg23082657	0.6215171	0.4202982	0.2012189	3.578.392	1.64E-36	NA	NA	NA	NA		NA		NA	NA	NA	NA	NA	NA	NA	NA	NA	NA	NA	NA	NA	NA	NA	NA	NA		NA		NA	NA	NA			NA		ILVBL
26038090	cg13461821	0.6350535	0.4338157	0.2012377	3.578.392	1.64E-36	NA	NA	NA	NA		NA		NA	NA	NA	NA	NA	NA	NA	NA	NA	NA	NA	NA	NA	NA	NA	NA	NA		NA		NA	NA	NA			NA		PTDSS1
26038090	cg16122628	0.4079711	0.2067309	0.2012402	3.578.392	1.64E-36	NA	NA	NA	NA		NA		NA	NA	NA	NA	NA	NA	NA	NA	NA	NA	NA	NA	NA	NA	NA	NA	NA		NA		NA	NA	NA			NA		C6orf145
26038090	cg02563364	0.695149	0.4938662	0.2012828	3.578.392	1.64E-36	NA	NA	NA	NA		NA		NA	NA	NA	NA	NA	NA	NA	NA	NA	NA	NA	NA	NA	NA	NA	NA	NA		NA		NA	NA	NA			NA
26038090	cg00767000	0.6191302	0.4178342	0.201296	3.578.392	1.64E-36	NA	NA	NA	NA		NA		NA	NA	NA	NA	NA	NA	NA	NA	NA	NA	NA	NA	NA	NA	NA	NA	NA		NA		NA	NA	NA			NA		ZCCHC14
26038090	cg24437523	0.5611438	0.3598378	0.201306	3.578.392	1.64E-36	NA	NA	NA	NA		NA		NA	NA	NA	NA	NA	NA	NA	NA	NA	NA	NA	NA	NA	NA	NA	NA	NA		NA		NA	NA	NA			NA		ATP1A2
26038090	cg20453820	0.6947328	0.4934134	0.2013194	3.578.392	1.64E-36	NA	NA	NA	NA		NA		NA	NA	NA	NA	NA	NA	NA	NA	NA	NA	NA	NA	NA	NA	NA	NA	NA		NA		NA	NA	NA			NA
26038090	cg04587220	0.6066304	0.4052971	0.2013333	3.578.392	1.64E-36	NA	NA	NA	NA		NA		NA	NA	NA	NA	NA	NA	NA	NA	NA	NA	NA	NA	NA	NA	NA	NA	NA		NA		NA	NA	NA			NA		HMHA1
26038090	cg09743437	0.3998588	0.1985245	0.2013343	3.578.392	1.64E-36	NA	NA	NA	NA		NA		NA	NA	NA	NA	NA	NA	NA	NA	NA	NA	NA	NA	NA	NA	NA	NA	NA		NA		NA	NA	NA			NA
26038090	cg18872016	0.6513816	0.4500299	0.2013518	3.578.392	1.64E-36	NA	NA	NA	NA		NA		NA	NA	NA	NA	NA	NA	NA	NA	NA	NA	NA	NA	NA	NA	NA	NA	NA		NA		NA	NA	NA			NA
26038090	cg26758131	0.6446264	0.443269	0.2013573	3.578.392	1.64E-36	NA	NA	NA	NA		NA		NA	NA	NA	NA	NA	NA	NA	NA	NA	NA	NA	NA	NA	NA	NA	NA	NA		NA		NA	NA	NA			NA		ARID5B
26038090	cg24035107	0.6598939	0.4585257	0.2013682	3.578.392	1.64E-36	NA	NA	NA	NA		NA		NA	NA	NA	NA	NA	NA	NA	NA	NA	NA	NA	NA	NA	NA	NA	NA	NA		NA		NA	NA	NA			NA		METT10D
26038090	cg00620190	0.6392816	0.4379083	0.2013733	3.578.392	1.64E-36	NA	NA	NA	NA		NA		NA	NA	NA	NA	NA	NA	NA	NA	NA	NA	NA	NA	NA	NA	NA	NA	NA		NA		NA	NA	NA			NA		HIST1H4F
26038090	cg10334741	0.6086315	0.4072405	0.201391	3.578.392	1.64E-36	NA	NA	NA	NA		NA		NA	NA	NA	NA	NA	NA	NA	NA	NA	NA	NA	NA	NA	NA	NA	NA	NA		NA		NA	NA	NA			NA
26038090	cg06635946	0.3922586	0.1908328	0.2014257	3.578.392	1.64E-36	NA	NA	NA	NA		NA		NA	NA	NA	NA	NA	NA	NA	NA	NA	NA	NA	NA	NA	NA	NA	NA	NA		NA		NA	NA	NA			NA
26038090	cg06382303	0.3328088	0.1313797	0.2014291	3.578.392	1.64E-36	NA	NA	NA	NA		NA		NA	NA	NA	NA	NA	NA	NA	NA	NA	NA	NA	NA	NA	NA	NA	NA	NA		NA		NA	NA	NA			NA		C17orf68
26038090	cg16680159	0.5288236	0.3273841	0.2014396	3.578.392	1.64E-36	NA	NA	NA	NA		NA		NA	NA	NA	NA	NA	NA	NA	NA	NA	NA	NA	NA	NA	NA	NA	NA	NA		NA		NA	NA	NA			NA
26038090	cg07216529	0.647266	0.4458186	0.2014473	3.578.392	1.64E-36	NA	NA	NA	NA		NA		NA	NA	NA	NA	NA	NA	NA	NA	NA	NA	NA	NA	NA	NA	NA	NA	NA		NA		NA	NA	NA			NA		ACTA2
26038090	cg19617161	0.5631165	0.361658	0.2014585	3.578.392	1.64E-36	NA	NA	NA	NA		NA		NA	NA	NA	NA	NA	NA	NA	NA	NA	NA	NA	NA	NA	NA	NA	NA	NA		NA		NA	NA	NA			NA
26038090	cg14195974	0.3894873	0.1879955	0.2014918	3.578.392	1.64E-36	NA	NA	NA	NA		NA		NA	NA	NA	NA	NA	NA	NA	NA	NA	NA	NA	NA	NA	NA	NA	NA	NA		NA		NA	NA	NA			NA		C9orf119	GOLGA2
26038090	cg18051353	0.3260365	0.124538	0.2014985	3.578.392	1.64E-36	NA	NA	NA	NA		NA		NA	NA	NA	NA	NA	NA	NA	NA	NA	NA	NA	NA	NA	NA	NA	NA	NA		NA		NA	NA	NA			NA		ARFGEF1
26038090	cg24298423	0.7750622	0.5735604	0.2015018	3.578.392	1.64E-36	NA	NA	NA	NA		NA		NA	NA	NA	NA	NA	NA	NA	NA	NA	NA	NA	NA	NA	NA	NA	NA	NA		NA		NA	NA	NA			NA		C7orf58
26038090	cg05688618	0.5659598	0.364414	0.2015457	3.578.392	1.64E-36	NA	NA	NA	NA		NA		NA	NA	NA	NA	NA	NA	NA	NA	NA	NA	NA	NA	NA	NA	NA	NA	NA		NA		NA	NA	NA			NA		ARHGAP24
26038090	cg08864240	0.6613676	0.4598219	0.2015457	3.578.392	1.64E-36	NA	NA	NA	NA		NA		NA	NA	NA	NA	NA	NA	NA	NA	NA	NA	NA	NA	NA	NA	NA	NA	NA		NA		NA	NA	NA			NA		MOCS1
26038090	cg02475695	0.6499777	0.4484162	0.2015615	3.578.392	1.64E-36	NA	NA	NA	NA		NA		NA	NA	NA	NA	NA	NA	NA	NA	NA	NA	NA	NA	NA	NA	NA	NA	NA		NA		NA	NA	NA			NA		NHLRC4
26038090	cg27280037	0.5300123	0.3284501	0.2015622	3.578.392	1.64E-36	NA	NA	NA	NA		NA		NA	NA	NA	NA	NA	NA	NA	NA	NA	NA	NA	NA	NA	NA	NA	NA	NA		NA		NA	NA	NA			NA
26038090	cg17540545	0.3570924	0.1555287	0.2015637	3.578.392	1.64E-36	NA	NA	NA	NA		NA		NA	NA	NA	NA	NA	NA	NA	NA	NA	NA	NA	NA	NA	NA	NA	NA	NA		NA		NA	NA	NA			NA		FXYD1
26038090	cg12409074	0.3914897	0.1899238	0.2015659	3.578.392	1.64E-36	NA	NA	NA	NA		NA		NA	NA	NA	NA	NA	NA	NA	NA	NA	NA	NA	NA	NA	NA	NA	NA	NA		NA		NA	NA	NA			NA		PRDM10
26038090	cg23460145	0.6231564	0.4215902	0.2015662	3.578.392	1.64E-36	NA	NA	NA	NA		NA		NA	NA	NA	NA	NA	NA	NA	NA	NA	NA	NA	NA	NA	NA	NA	NA	NA		NA		NA	NA	NA			NA		ARHGEF17
26038090	cg14375499	0.5582607	0.356667	0.2015937	3.578.392	1.64E-36	NA	NA	NA	NA		NA		NA	NA	NA	NA	NA	NA	NA	NA	NA	NA	NA	NA	NA	NA	NA	NA	NA		NA		NA	NA	NA			NA		ALOX12
26038090	cg04369651	0.5899326	0.3883124	0.2016202	3.578.392	1.64E-36	NA	NA	NA	NA		NA		NA	NA	NA	NA	NA	NA	NA	NA	NA	NA	NA	NA	NA	NA	NA	NA	NA		NA		NA	NA	NA			NA		MYT1L
26038090	cg08405119	0.4891073	0.2874478	0.2016595	3.578.392	1.64E-36	NA	NA	NA	NA		NA		NA	NA	NA	NA	NA	NA	NA	NA	NA	NA	NA	NA	NA	NA	NA	NA	NA		NA		NA	NA	NA			NA		RASL11B
26038090	cg10114555	0.2930709	0.09139404	0.2016768	3.578.392	1.64E-36	NA	NA	NA	NA		NA		NA	NA	NA	NA	NA	NA	NA	NA	NA	NA	NA	NA	NA	NA	NA	NA	NA		NA		NA	NA	NA			NA		MOV10
26038090	cg05544807	0.5586722	0.3569943	0.2016779	3.578.392	1.64E-36	NA	NA	NA	NA		NA		NA	NA	NA	NA	NA	NA	NA	NA	NA	NA	NA	NA	NA	NA	NA	NA	NA		NA		NA	NA	NA			NA		DNMT3A
26038090	cg13761998	0.3549373	0.1532523	0.201685	3.578.392	1.64E-36	NA	NA	NA	NA		NA		NA	NA	NA	NA	NA	NA	NA	NA	NA	NA	NA	NA	NA	NA	NA	NA	NA		NA		NA	NA	NA			NA		GRB7
26038090	cg03404566	0.4990025	0.2973162	0.2016863	3.578.392	1.64E-36	NA	NA	NA	NA		NA		NA	NA	NA	NA	NA	NA	NA	NA	NA	NA	NA	NA	NA	NA	NA	NA	NA		NA		NA	NA	NA			NA		ALOX12
26038090	cg06325209	0.493696	0.2920067	0.2016893	3.578.392	1.64E-36	NA	NA	NA	NA		NA		NA	NA	NA	NA	NA	NA	NA	NA	NA	NA	NA	NA	NA	NA	NA	NA	NA		NA		NA	NA	NA			NA		DDR2
26038090	cg09646593	0.7442738	0.5425774	0.2016964	3.578.392	1.64E-36	NA	NA	NA	NA		NA		NA	NA	NA	NA	NA	NA	NA	NA	NA	NA	NA	NA	NA	NA	NA	NA	NA		NA		NA	NA	NA			NA		ANKRD50
26038090	cg04292941	0.6139342	0.4121784	0.2017557	3.578.392	1.64E-36	NA	NA	NA	NA		NA		NA	NA	NA	NA	NA	NA	NA	NA	NA	NA	NA	NA	NA	NA	NA	NA	NA		NA		NA	NA	NA			NA		DNHD1
26038090	cg11784564	0.514304	0.3125305	0.2017735	3.578.392	1.64E-36	NA	NA	NA	NA		NA		NA	NA	NA	NA	NA	NA	NA	NA	NA	NA	NA	NA	NA	NA	NA	NA	NA		NA		NA	NA	NA			NA
26038090	cg00329411	0.4725994	0.2708195	0.2017799	3.578.392	1.64E-36	NA	NA	NA	NA		NA		NA	NA	NA	NA	NA	NA	NA	NA	NA	NA	NA	NA	NA	NA	NA	NA	NA		NA		NA	NA	NA			NA
26038090	cg01405445	0.394798	0.1930052	0.2017928	3.578.392	1.64E-36	NA	NA	NA	NA		NA		NA	NA	NA	NA	NA	NA	NA	NA	NA	NA	NA	NA	NA	NA	NA	NA	NA		NA		NA	NA	NA			NA		HSPB6
26038090	cg00247963	0.4310268	0.2291809	0.2018459	3.578.392	1.64E-36	NA	NA	NA	NA		NA		NA	NA	NA	NA	NA	NA	NA	NA	NA	NA	NA	NA	NA	NA	NA	NA	NA		NA		NA	NA	NA			NA
26038090	cg06786372	0.6770525	0.4751795	0.201873	3.578.392	1.64E-36	NA	NA	NA	NA		NA		NA	NA	NA	NA	NA	NA	NA	NA	NA	NA	NA	NA	NA	NA	NA	NA	NA		NA		NA	NA	NA			NA		HOXA2
26038090	cg11862001	0.6977056	0.4958293	0.2018763	3.578.392	1.64E-36	NA	NA	NA	NA		NA		NA	NA	NA	NA	NA	NA	NA	NA	NA	NA	NA	NA	NA	NA	NA	NA	NA		NA		NA	NA	NA			NA
26038090	cg05647197	0.6623689	0.4604822	0.2018867	3.578.392	1.64E-36	NA	NA	NA	NA		NA		NA	NA	NA	NA	NA	NA	NA	NA	NA	NA	NA	NA	NA	NA	NA	NA	NA		NA		NA	NA	NA			NA		KLF11
26038090	cg20815992	0.6115608	0.4096693	0.2018915	3.578.392	1.64E-36	NA	NA	NA	NA		NA		NA	NA	NA	NA	NA	NA	NA	NA	NA	NA	NA	NA	NA	NA	NA	NA	NA		NA		NA	NA	NA			NA
26038090	cg04203587	0.7362933	0.534394	0.2018993	3.578.392	1.64E-36	NA	NA	NA	NA		NA		NA	NA	NA	NA	NA	NA	NA	NA	NA	NA	NA	NA	NA	NA	NA	NA	NA		NA		NA	NA	NA			NA		PARM1
26038090	cg24358781	0.52932	0.3274129	0.2019071	3.578.392	1.64E-36	NA	NA	NA	NA		NA		NA	NA	NA	NA	NA	NA	NA	NA	NA	NA	NA	NA	NA	NA	NA	NA	NA		NA		NA	NA	NA			NA		RASAL2
26038090	cg12765405	0.6293496	0.4274398	0.2019098	3.578.392	1.64E-36	NA	NA	NA	NA		NA		NA	NA	NA	NA	NA	NA	NA	NA	NA	NA	NA	NA	NA	NA	NA	NA	NA		NA		NA	NA	NA			NA		SPATA20
26038090	cg09614479	0.5283891	0.3264239	0.2019652	3.578.392	1.64E-36	NA	NA	NA	NA		NA		NA	NA	NA	NA	NA	NA	NA	NA	NA	NA	NA	NA	NA	NA	NA	NA	NA		NA		NA	NA	NA			NA
26038090	cg18126557	0.5802109	0.3782447	0.2019661	3.578.392	1.64E-36	NA	NA	NA	NA		NA		NA	NA	NA	NA	NA	NA	NA	NA	NA	NA	NA	NA	NA	NA	NA	NA	NA		NA		NA	NA	NA			NA		NLRP3
26038090	cg13283952	0.3828193	0.1808384	0.2019809	3.578.392	1.64E-36	NA	NA	NA	NA		NA		NA	NA	NA	NA	NA	NA	NA	NA	NA	NA	NA	NA	NA	NA	NA	NA	NA		NA		NA	NA	NA			NA
26038090	cg08512167	0.3257306	0.1237494	0.2019812	3.578.392	1.64E-36	NA	NA	NA	NA		NA		NA	NA	NA	NA	NA	NA	NA	NA	NA	NA	NA	NA	NA	NA	NA	NA	NA		NA		NA	NA	NA			NA		PPP1R13L
26038090	cg03321196	0.6423798	0.440396	0.2019837	3.578.392	1.64E-36	NA	NA	NA	NA		NA		NA	NA	NA	NA	NA	NA	NA	NA	NA	NA	NA	NA	NA	NA	NA	NA	NA		NA		NA	NA	NA			NA
26038090	cg04905755	0.7413102	0.5393262	0.201984	3.578.392	1.64E-36	NA	NA	NA	NA		NA		NA	NA	NA	NA	NA	NA	NA	NA	NA	NA	NA	NA	NA	NA	NA	NA	NA		NA		NA	NA	NA			NA
26038090	cg04046669	0.3192897	0.1172964	0.2019933	3.578.392	1.64E-36	NA	NA	NA	NA		NA		NA	NA	NA	NA	NA	NA	NA	NA	NA	NA	NA	NA	NA	NA	NA	NA	NA		NA		NA	NA	NA			NA		HORMAD2
26038090	cg18109665	0.6436796	0.4416746	0.2020051	3.578.392	1.64E-36	NA	NA	NA	NA		NA		NA	NA	NA	NA	NA	NA	NA	NA	NA	NA	NA	NA	NA	NA	NA	NA	NA		NA		NA	NA	NA			NA		SRGAP3
26038090	cg14398691	0.4572658	0.2552547	0.202011	3.578.392	1.64E-36	NA	NA	NA	NA		NA		NA	NA	NA	NA	NA	NA	NA	NA	NA	NA	NA	NA	NA	NA	NA	NA	NA		NA		NA	NA	NA			NA		GRB7
26038090	cg08289130	0.6465129	0.4444973	0.2020157	3.578.392	1.64E-36	NA	NA	NA	NA		NA		NA	NA	NA	NA	NA	NA	NA	NA	NA	NA	NA	NA	NA	NA	NA	NA	NA		NA		NA	NA	NA			NA
26038090	cg08635395	0.6195792	0.4175223	0.2020569	3.578.392	1.64E-36	NA	NA	NA	NA		NA		NA	NA	NA	NA	NA	NA	NA	NA	NA	NA	NA	NA	NA	NA	NA	NA	NA		NA		NA	NA	NA			NA		NDE1
26038090	cg23044186	0.4750727	0.2730054	0.2020674	3.578.392	1.64E-36	NA	NA	NA	NA		NA		NA	NA	NA	NA	NA	NA	NA	NA	NA	NA	NA	NA	NA	NA	NA	NA	NA		NA		NA	NA	NA			NA
26038090	cg19399165	0.5242067	0.3221348	0.2020719	3.578.392	1.64E-36	NA	NA	NA	NA		NA		NA	NA	NA	NA	NA	NA	NA	NA	NA	NA	NA	NA	NA	NA	NA	NA	NA		NA		NA	NA	NA			NA		EMILIN1
26038090	cg01021682	0.7128223	0.5107247	0.2020975	3.578.392	1.64E-36	NA	NA	NA	NA		NA		NA	NA	NA	NA	NA	NA	NA	NA	NA	NA	NA	NA	NA	NA	NA	NA	NA		NA		NA	NA	NA			NA
26038090	cg10682957	0.5232728	0.3211747	0.2020981	3.578.392	1.64E-36	NA	NA	NA	NA		NA		NA	NA	NA	NA	NA	NA	NA	NA	NA	NA	NA	NA	NA	NA	NA	NA	NA		NA		NA	NA	NA			NA
26038090	cg19416570	0.462005	0.2599031	0.2021019	3.578.392	1.64E-36	NA	NA	NA	NA		NA		NA	NA	NA	NA	NA	NA	NA	NA	NA	NA	NA	NA	NA	NA	NA	NA	NA		NA		NA	NA	NA			NA		ZNF274
26038090	cg18444689	0.713109	0.5110057	0.2021033	3.578.392	1.64E-36	NA	NA	NA	NA		NA		NA	NA	NA	NA	NA	NA	NA	NA	NA	NA	NA	NA	NA	NA	NA	NA	NA		NA		NA	NA	NA			NA		MAP3K13
26038090	cg08494221	0.5628135	0.3607038	0.2021096	3.578.392	1.64E-36	NA	NA	NA	NA		NA		NA	NA	NA	NA	NA	NA	NA	NA	NA	NA	NA	NA	NA	NA	NA	NA	NA		NA		NA	NA	NA			NA		PURG	WRN
26038090	cg13516209	0.3784705	0.1763421	0.2021284	3.578.392	1.64E-36	NA	NA	NA	NA		NA		NA	NA	NA	NA	NA	NA	NA	NA	NA	NA	NA	NA	NA	NA	NA	NA	NA		NA		NA	NA	NA			NA		HLA-H
26038090	cg02467956	0.5761229	0.3739866	0.2021364	3.578.392	1.64E-36	NA	NA	NA	NA		NA		NA	NA	NA	NA	NA	NA	NA	NA	NA	NA	NA	NA	NA	NA	NA	NA	NA		NA		NA	NA	NA			NA
26038090	cg16449084	0.3925994	0.1904403	0.2021591	3.578.392	1.64E-36	NA	NA	NA	NA		NA		NA	NA	NA	NA	NA	NA	NA	NA	NA	NA	NA	NA	NA	NA	NA	NA	NA		NA		NA	NA	NA			NA		SSH3	ANKRD13D
26038090	cg15451548	0.4490218	0.246827	0.2021947	3.578.392	1.64E-36	NA	NA	NA	NA		NA		NA	NA	NA	NA	NA	NA	NA	NA	NA	NA	NA	NA	NA	NA	NA	NA	NA		NA		NA	NA	NA			NA
26038090	cg02943290	0.5457904	0.3435773	0.2022132	3.578.392	1.64E-36	NA	NA	NA	NA		NA		NA	NA	NA	NA	NA	NA	NA	NA	NA	NA	NA	NA	NA	NA	NA	NA	NA		NA		NA	NA	NA			NA		C1orf198
26038090	cg12151942	0.563073	0.3608403	0.2022327	3.578.392	1.64E-36	NA	NA	NA	NA		NA		NA	NA	NA	NA	NA	NA	NA	NA	NA	NA	NA	NA	NA	NA	NA	NA	NA		NA		NA	NA	NA			NA
26038090	cg04245250	0.4074012	0.2051567	0.2022445	3.578.392	1.64E-36	NA	NA	NA	NA		NA		NA	NA	NA	NA	NA	NA	NA	NA	NA	NA	NA	NA	NA	NA	NA	NA	NA		NA		NA	NA	NA			NA		FAM166B
26038090	cg24436462	0.5714015	0.3691563	0.2022452	3.578.392	1.64E-36	NA	NA	NA	NA		NA		NA	NA	NA	NA	NA	NA	NA	NA	NA	NA	NA	NA	NA	NA	NA	NA	NA		NA		NA	NA	NA			NA		ARPC5
26038090	cg11118690	0.6060681	0.4038163	0.2022518	3.578.392	1.64E-36	NA	NA	NA	NA		NA		NA	NA	NA	NA	NA	NA	NA	NA	NA	NA	NA	NA	NA	NA	NA	NA	NA		NA		NA	NA	NA			NA
26038090	cg03010301	0.5101701	0.3079132	0.2022569	3.578.392	1.64E-36	NA	NA	NA	NA		NA		NA	NA	NA	NA	NA	NA	NA	NA	NA	NA	NA	NA	NA	NA	NA	NA	NA		NA		NA	NA	NA			NA		MIR125A	MIR99B	NCRNA00085	MIRLET7E
26038090	cg04270401	0.6870881	0.4848292	0.2022589	3.578.392	1.64E-36	NA	NA	NA	NA		NA		NA	NA	NA	NA	NA	NA	NA	NA	NA	NA	NA	NA	NA	NA	NA	NA	NA		NA		NA	NA	NA			NA
26038090	cg07584093	0.7038705	0.5015831	0.2022874	3.578.392	1.64E-36	NA	NA	NA	NA		NA		NA	NA	NA	NA	NA	NA	NA	NA	NA	NA	NA	NA	NA	NA	NA	NA	NA		NA		NA	NA	NA			NA		ESR1
26038090	cg24002183	0.6195614	0.4172708	0.2022906	3.578.392	1.64E-36	NA	NA	NA	NA		NA		NA	NA	NA	NA	NA	NA	NA	NA	NA	NA	NA	NA	NA	NA	NA	NA	NA		NA		NA	NA	NA			NA		RASAL3
26038090	cg02963973	0.6741318	0.4718001	0.2023317	3.578.392	1.64E-36	NA	NA	NA	NA		NA		NA	NA	NA	NA	NA	NA	NA	NA	NA	NA	NA	NA	NA	NA	NA	NA	NA		NA		NA	NA	NA			NA		TEAD3
26038090	cg13637871	0.6947068	0.4923669	0.2023399	3.578.392	1.64E-36	NA	NA	NA	NA		NA		NA	NA	NA	NA	NA	NA	NA	NA	NA	NA	NA	NA	NA	NA	NA	NA	NA		NA		NA	NA	NA			NA		C9orf16
26038090	cg03613822	0.521833	0.3194754	0.2023576	3.578.392	1.64E-36	NA	NA	NA	NA		NA		NA	NA	NA	NA	NA	NA	NA	NA	NA	NA	NA	NA	NA	NA	NA	NA	NA		NA		NA	NA	NA			NA		DLG4
26038090	cg21399057	0.7396842	0.5373169	0.2023672	3.578.392	1.64E-36	NA	NA	NA	NA		NA		NA	NA	NA	NA	NA	NA	NA	NA	NA	NA	NA	NA	NA	NA	NA	NA	NA		NA		NA	NA	NA			NA		HOXB3
26038090	cg19187110	0.598398	0.3960273	0.2023707	3.578.392	1.64E-36	NA	NA	NA	NA		NA		NA	NA	NA	NA	NA	NA	NA	NA	NA	NA	NA	NA	NA	NA	NA	NA	NA		NA		NA	NA	NA			NA
26038090	cg07642463	0.5908397	0.3884358	0.202404	3.578.392	1.64E-36	NA	NA	NA	NA		NA		NA	NA	NA	NA	NA	NA	NA	NA	NA	NA	NA	NA	NA	NA	NA	NA	NA		NA		NA	NA	NA			NA		ZNF264
26038090	cg14522034	0.5805668	0.3781355	0.2024312	3.578.392	1.64E-36	NA	NA	NA	NA		NA		NA	NA	NA	NA	NA	NA	NA	NA	NA	NA	NA	NA	NA	NA	NA	NA	NA		NA		NA	NA	NA			NA		POFUT2	LOC642852
26038090	cg06642677	0.6327701	0.4303316	0.2024385	3.578.392	1.64E-36	NA	NA	NA	NA		NA		NA	NA	NA	NA	NA	NA	NA	NA	NA	NA	NA	NA	NA	NA	NA	NA	NA		NA		NA	NA	NA			NA		SNRPE
26038090	cg01385708	0.6907582	0.4882848	0.2024734	3.578.392	1.64E-36	NA	NA	NA	NA		NA		NA	NA	NA	NA	NA	NA	NA	NA	NA	NA	NA	NA	NA	NA	NA	NA	NA		NA		NA	NA	NA			NA
26038090	cg20584841	0.7109302	0.5084364	0.2024938	3.578.392	1.64E-36	NA	NA	NA	NA		NA		NA	NA	NA	NA	NA	NA	NA	NA	NA	NA	NA	NA	NA	NA	NA	NA	NA		NA		NA	NA	NA			NA		HMHA1
26038090	cg10450897	0.5911224	0.3886118	0.2025106	3.578.392	1.64E-36	NA	NA	NA	NA		NA		NA	NA	NA	NA	NA	NA	NA	NA	NA	NA	NA	NA	NA	NA	NA	NA	NA		NA		NA	NA	NA			NA		ZFPM2
26038090	cg00572323	0.6435034	0.4409919	0.2025114	3.578.392	1.64E-36	NA	NA	NA	NA		NA		NA	NA	NA	NA	NA	NA	NA	NA	NA	NA	NA	NA	NA	NA	NA	NA	NA		NA		NA	NA	NA			NA		QPRT
26038090	cg19954602	0.4509431	0.2484313	0.2025117	3.578.392	1.64E-36	NA	NA	NA	NA		NA		NA	NA	NA	NA	NA	NA	NA	NA	NA	NA	NA	NA	NA	NA	NA	NA	NA		NA		NA	NA	NA			NA		FILIP1
26038090	cg00231875	0.7721196	0.5696051	0.2025146	3.578.392	1.64E-36	NA	NA	NA	NA		NA		NA	NA	NA	NA	NA	NA	NA	NA	NA	NA	NA	NA	NA	NA	NA	NA	NA		NA		NA	NA	NA			NA		SPON1
26038090	cg07690882	0.419017	0.2164841	0.2025329	3.578.392	1.64E-36	NA	NA	NA	NA		NA		NA	NA	NA	NA	NA	NA	NA	NA	NA	NA	NA	NA	NA	NA	NA	NA	NA		NA		NA	NA	NA			NA
26038090	cg12271487	0.4202411	0.2177079	0.2025333	3.578.392	1.64E-36	NA	NA	NA	NA		NA		NA	NA	NA	NA	NA	NA	NA	NA	NA	NA	NA	NA	NA	NA	NA	NA	NA		NA		NA	NA	NA			NA		ARMC2
26038090	cg09437283	0.7167943	0.5142605	0.2025338	3.578.392	1.64E-36	NA	NA	NA	NA		NA		NA	NA	NA	NA	NA	NA	NA	NA	NA	NA	NA	NA	NA	NA	NA	NA	NA		NA		NA	NA	NA			NA		IQSEC1
26038090	cg12734710	0.7078136	0.5052795	0.202534	3.578.392	1.64E-36	NA	NA	NA	NA		NA		NA	NA	NA	NA	NA	NA	NA	NA	NA	NA	NA	NA	NA	NA	NA	NA	NA		NA		NA	NA	NA			NA		SSU72
26038090	cg11016151	0.7119755	0.5094085	0.2025669	3.578.392	1.64E-36	NA	NA	NA	NA		NA		NA	NA	NA	NA	NA	NA	NA	NA	NA	NA	NA	NA	NA	NA	NA	NA	NA		NA		NA	NA	NA			NA
26038090	cg02248763	0.7067509	0.5041782	0.2025727	3.578.392	1.64E-36	NA	NA	NA	NA		NA		NA	NA	NA	NA	NA	NA	NA	NA	NA	NA	NA	NA	NA	NA	NA	NA	NA		NA		NA	NA	NA			NA		DUSP8	HCCA2
26038090	cg15894581	0.5496808	0.3471028	0.2025779	3.578.392	1.64E-36	NA	NA	NA	NA		NA		NA	NA	NA	NA	NA	NA	NA	NA	NA	NA	NA	NA	NA	NA	NA	NA	NA		NA		NA	NA	NA			NA		FBXL22
26038090	cg13127506	0.6188347	0.4162269	0.2026078	3.578.392	1.64E-36	NA	NA	NA	NA		NA		NA	NA	NA	NA	NA	NA	NA	NA	NA	NA	NA	NA	NA	NA	NA	NA	NA		NA		NA	NA	NA			NA		CDK2AP1
26038090	cg27624319	0.6146821	0.4120693	0.2026128	3.578.392	1.64E-36	NA	NA	NA	NA		NA		NA	NA	NA	NA	NA	NA	NA	NA	NA	NA	NA	NA	NA	NA	NA	NA	NA		NA		NA	NA	NA			NA		MAP1LC3A
26038090	cg00317837	0.6356651	0.4330265	0.2026386	3.578.392	1.64E-36	NA	NA	NA	NA		NA		NA	NA	NA	NA	NA	NA	NA	NA	NA	NA	NA	NA	NA	NA	NA	NA	NA		NA		NA	NA	NA			NA		DEPDC6
26038090	cg14401749	0.4982513	0.295599	0.2026523	3.578.392	1.64E-36	NA	NA	NA	NA		NA		NA	NA	NA	NA	NA	NA	NA	NA	NA	NA	NA	NA	NA	NA	NA	NA	NA		NA		NA	NA	NA			NA
26038090	cg25102449	0.37034	0.1676737	0.2026663	3.578.392	1.64E-36	NA	NA	NA	NA		NA		NA	NA	NA	NA	NA	NA	NA	NA	NA	NA	NA	NA	NA	NA	NA	NA	NA		NA		NA	NA	NA			NA		KLHL26
26038090	cg08312765	0.5774482	0.374775	0.2026732	3.578.392	1.64E-36	NA	NA	NA	NA		NA		NA	NA	NA	NA	NA	NA	NA	NA	NA	NA	NA	NA	NA	NA	NA	NA	NA		NA		NA	NA	NA			NA
26038090	cg15539944	0.5761417	0.3734218	0.20272	3.578.392	1.64E-36	NA	NA	NA	NA		NA		NA	NA	NA	NA	NA	NA	NA	NA	NA	NA	NA	NA	NA	NA	NA	NA	NA		NA		NA	NA	NA			NA		AGAP2
26038090	cg23336996	0.5859818	0.3832588	0.202723	3.578.392	1.64E-36	NA	NA	NA	NA		NA		NA	NA	NA	NA	NA	NA	NA	NA	NA	NA	NA	NA	NA	NA	NA	NA	NA		NA		NA	NA	NA			NA		ANO6
26038090	cg05287480	0.5254661	0.3227394	0.2027267	3.578.392	1.64E-36	NA	NA	NA	NA		NA		NA	NA	NA	NA	NA	NA	NA	NA	NA	NA	NA	NA	NA	NA	NA	NA	NA		NA		NA	NA	NA			NA
26038090	cg04749631	0.3289266	0.1261489	0.2027777	3.578.392	1.64E-36	NA	NA	NA	NA		NA		NA	NA	NA	NA	NA	NA	NA	NA	NA	NA	NA	NA	NA	NA	NA	NA	NA		NA		NA	NA	NA			NA		PGM3	RWDD2A
26038090	cg05491858	0.6614321	0.4586507	0.2027814	3.578.392	1.64E-36	NA	NA	NA	NA		NA		NA	NA	NA	NA	NA	NA	NA	NA	NA	NA	NA	NA	NA	NA	NA	NA	NA		NA		NA	NA	NA			NA
26038090	cg02993991	0.3310601	0.1282748	0.2027854	3.578.392	1.64E-36	NA	NA	NA	NA		NA		NA	NA	NA	NA	NA	NA	NA	NA	NA	NA	NA	NA	NA	NA	NA	NA	NA		NA		NA	NA	NA			NA		ZBTB7A
26038090	cg07006718	0.6225262	0.41974	0.2027861	3.578.392	1.64E-36	NA	NA	NA	NA		NA		NA	NA	NA	NA	NA	NA	NA	NA	NA	NA	NA	NA	NA	NA	NA	NA	NA		NA		NA	NA	NA			NA		MBP
26038090	cg17360338	0.6681282	0.4653222	0.202806	3.578.392	1.64E-36	NA	NA	NA	NA		NA		NA	NA	NA	NA	NA	NA	NA	NA	NA	NA	NA	NA	NA	NA	NA	NA	NA		NA		NA	NA	NA			NA		GATAD2A
26038090	cg03446062	0.4283042	0.2254941	0.2028101	3.578.392	1.64E-36	NA	NA	NA	NA		NA		NA	NA	NA	NA	NA	NA	NA	NA	NA	NA	NA	NA	NA	NA	NA	NA	NA		NA		NA	NA	NA			NA
26038090	cg02516419	0.5430121	0.3401913	0.2028208	3.578.392	1.64E-36	NA	NA	NA	NA		NA		NA	NA	NA	NA	NA	NA	NA	NA	NA	NA	NA	NA	NA	NA	NA	NA	NA		NA		NA	NA	NA			NA
26038090	cg12727256	0.6060662	0.4032431	0.2028231	3.578.392	1.64E-36	NA	NA	NA	NA		NA		NA	NA	NA	NA	NA	NA	NA	NA	NA	NA	NA	NA	NA	NA	NA	NA	NA		NA		NA	NA	NA			NA		C22orf45	ADORA2A
26038090	cg13507084	0.727569	0.5247312	0.2028378	3.578.392	1.64E-36	NA	NA	NA	NA		NA		NA	NA	NA	NA	NA	NA	NA	NA	NA	NA	NA	NA	NA	NA	NA	NA	NA		NA		NA	NA	NA			NA		CNTFR
26038090	cg00648452	0.6922301	0.4893452	0.2028849	3.578.392	1.64E-36	NA	NA	NA	NA		NA		NA	NA	NA	NA	NA	NA	NA	NA	NA	NA	NA	NA	NA	NA	NA	NA	NA		NA		NA	NA	NA			NA
26038090	cg00278392	0.3847311	0.1818333	0.2028978	3.578.392	1.64E-36	NA	NA	NA	NA		NA		NA	NA	NA	NA	NA	NA	NA	NA	NA	NA	NA	NA	NA	NA	NA	NA	NA		NA		NA	NA	NA			NA
26038090	cg08923669	0.3351733	0.1322231	0.2029502	3.578.392	1.64E-36	NA	NA	NA	NA		NA		NA	NA	NA	NA	NA	NA	NA	NA	NA	NA	NA	NA	NA	NA	NA	NA	NA		NA		NA	NA	NA			NA		MRPL28
26038090	cg22438763	0.2992471	0.09629531	0.2029518	3.578.392	1.64E-36	NA	NA	NA	NA		NA		NA	NA	NA	NA	NA	NA	NA	NA	NA	NA	NA	NA	NA	NA	NA	NA	NA		NA		NA	NA	NA			NA		FOXD2	MGC12982
26038090	cg05928581	0.457573	0.2546191	0.2029539	3.578.392	1.64E-36	NA	NA	NA	NA		NA		NA	NA	NA	NA	NA	NA	NA	NA	NA	NA	NA	NA	NA	NA	NA	NA	NA		NA		NA	NA	NA			NA		LSP1
26038090	cg17466131	0.6097149	0.4067282	0.2029867	3.578.392	1.64E-36	NA	NA	NA	NA		NA		NA	NA	NA	NA	NA	NA	NA	NA	NA	NA	NA	NA	NA	NA	NA	NA	NA		NA		NA	NA	NA			NA		SORBS2
26038090	cg07855465	0.5706075	0.3676134	0.2029941	3.578.392	1.64E-36	NA	NA	NA	NA		NA		NA	NA	NA	NA	NA	NA	NA	NA	NA	NA	NA	NA	NA	NA	NA	NA	NA		NA		NA	NA	NA			NA		BAHCC1
26038090	cg02930963	0.5792194	0.3762121	0.2030073	3.578.392	1.64E-36	NA	NA	NA	NA		NA		NA	NA	NA	NA	NA	NA	NA	NA	NA	NA	NA	NA	NA	NA	NA	NA	NA		NA		NA	NA	NA			NA		C21orf70
26038090	cg19817912	0.6500027	0.446992	0.2030107	3.578.392	1.64E-36	NA	NA	NA	NA		NA		NA	NA	NA	NA	NA	NA	NA	NA	NA	NA	NA	NA	NA	NA	NA	NA	NA		NA		NA	NA	NA			NA		HOXA3
26038090	cg19007141	0.5373493	0.3343359	0.2030134	3.578.392	1.64E-36	NA	NA	NA	NA		NA		NA	NA	NA	NA	NA	NA	NA	NA	NA	NA	NA	NA	NA	NA	NA	NA	NA		NA		NA	NA	NA			NA		MAML3
26038090	cg11967480	0.3761303	0.1730854	0.2030448	3.578.392	1.64E-36	NA	NA	NA	NA		NA		NA	NA	NA	NA	NA	NA	NA	NA	NA	NA	NA	NA	NA	NA	NA	NA	NA		NA		NA	NA	NA			NA
26038090	cg17944003	0.7513715	0.5483191	0.2030524	3.578.392	1.64E-36	NA	NA	NA	NA		NA		NA	NA	NA	NA	NA	NA	NA	NA	NA	NA	NA	NA	NA	NA	NA	NA	NA		NA		NA	NA	NA			NA		NDUFAF2
26038090	cg02489552	0.5344723	0.331417	0.2030553	3.578.392	1.64E-36	NA	NA	NA	NA		NA		NA	NA	NA	NA	NA	NA	NA	NA	NA	NA	NA	NA	NA	NA	NA	NA	NA		NA		NA	NA	NA			NA		CCDC105
26038090	cg23760732	0.599981	0.3969213	0.2030596	3.578.392	1.64E-36	NA	NA	NA	NA		NA		NA	NA	NA	NA	NA	NA	NA	NA	NA	NA	NA	NA	NA	NA	NA	NA	NA		NA		NA	NA	NA			NA		RBPMS
26038090	cg27499850	0.6853055	0.4822276	0.2030779	3.578.392	1.64E-36	NA	NA	NA	NA		NA		NA	NA	NA	NA	NA	NA	NA	NA	NA	NA	NA	NA	NA	NA	NA	NA	NA		NA		NA	NA	NA			NA		HTA
26038090	cg26521129	0.5076449	0.3045488	0.2030961	3.578.392	1.64E-36	NA	NA	NA	NA		NA		NA	NA	NA	NA	NA	NA	NA	NA	NA	NA	NA	NA	NA	NA	NA	NA	NA		NA		NA	NA	NA			NA		SYT11
26038090	cg13166642	0.718459	0.5153114	0.2031475	3.578.392	1.64E-36	NA	NA	NA	NA		NA		NA	NA	NA	NA	NA	NA	NA	NA	NA	NA	NA	NA	NA	NA	NA	NA	NA		NA		NA	NA	NA			NA
26038090	cg02707176	0.5673648	0.3642171	0.2031477	3.578.392	1.64E-36	NA	NA	NA	NA		NA		NA	NA	NA	NA	NA	NA	NA	NA	NA	NA	NA	NA	NA	NA	NA	NA	NA		NA		NA	NA	NA			NA		PCDHGA4	PCDHGA9	PCDHGA1	PCDHGB1	PCDHGB7	PCDHGB6	PCDHGB3	PCDHGA6	PCDHGA8
26038090	cg27178401	0.6733025	0.4701547	0.2031478	3.578.392	1.64E-36	NA	NA	NA	NA		NA		NA	NA	NA	NA	NA	NA	NA	NA	NA	NA	NA	NA	NA	NA	NA	NA	NA		NA		NA	NA	NA			NA		EMP2
26038090	cg10904854	0.5624124	0.3592502	0.2031623	3.578.392	1.64E-36	NA	NA	NA	NA		NA		NA	NA	NA	NA	NA	NA	NA	NA	NA	NA	NA	NA	NA	NA	NA	NA	NA		NA		NA	NA	NA			NA
26038090	cg05051550	0.5899714	0.3867994	0.203172	3.578.392	1.64E-36	NA	NA	NA	NA		NA		NA	NA	NA	NA	NA	NA	NA	NA	NA	NA	NA	NA	NA	NA	NA	NA	NA		NA		NA	NA	NA			NA		GSTCD
26038090	cg08726417	0.620163	0.416987	0.203176	3.578.392	1.64E-36	NA	NA	NA	NA		NA		NA	NA	NA	NA	NA	NA	NA	NA	NA	NA	NA	NA	NA	NA	NA	NA	NA		NA		NA	NA	NA			NA		MYLK2
26038090	cg05915593	0.6763524	0.4731703	0.203182	3.578.392	1.64E-36	NA	NA	NA	NA		NA		NA	NA	NA	NA	NA	NA	NA	NA	NA	NA	NA	NA	NA	NA	NA	NA	NA		NA		NA	NA	NA			NA		SYNE2
26038090	cg27437721	0.6530448	0.449862	0.2031828	3.578.392	1.64E-36	NA	NA	NA	NA		NA		NA	NA	NA	NA	NA	NA	NA	NA	NA	NA	NA	NA	NA	NA	NA	NA	NA		NA		NA	NA	NA			NA		INPP5A
26038090	cg17809595	0.5646558	0.3614678	0.203188	3.578.392	1.64E-36	NA	NA	NA	NA		NA		NA	NA	NA	NA	NA	NA	NA	NA	NA	NA	NA	NA	NA	NA	NA	NA	NA		NA		NA	NA	NA			NA		BMF
26038090	cg00939442	0.678082	0.4748767	0.2032053	3.578.392	1.64E-36	NA	NA	NA	NA		NA		NA	NA	NA	NA	NA	NA	NA	NA	NA	NA	NA	NA	NA	NA	NA	NA	NA		NA		NA	NA	NA			NA
26038090	cg25007447	0.6674694	0.4642555	0.2032139	3.578.392	1.64E-36	NA	NA	NA	NA		NA		NA	NA	NA	NA	NA	NA	NA	NA	NA	NA	NA	NA	NA	NA	NA	NA	NA		NA		NA	NA	NA			NA
26038090	cg08125125	0.6332587	0.4300211	0.2032376	3.578.392	1.64E-36	NA	NA	NA	NA		NA		NA	NA	NA	NA	NA	NA	NA	NA	NA	NA	NA	NA	NA	NA	NA	NA	NA		NA		NA	NA	NA			NA		SYNPO
26038090	cg11860005	0.3428732	0.1396233	0.20325	3.578.392	1.64E-36	NA	NA	NA	NA		NA		NA	NA	NA	NA	NA	NA	NA	NA	NA	NA	NA	NA	NA	NA	NA	NA	NA		NA		NA	NA	NA			NA		DEPDC5
26038090	cg01288904	0.5922196	0.3889669	0.2032527	3.578.392	1.64E-36	NA	NA	NA	NA		NA		NA	NA	NA	NA	NA	NA	NA	NA	NA	NA	NA	NA	NA	NA	NA	NA	NA		NA		NA	NA	NA			NA		TPD52
26038090	cg14870136	0.7020978	0.4988242	0.2032736	3.578.392	1.64E-36	NA	NA	NA	NA		NA		NA	NA	NA	NA	NA	NA	NA	NA	NA	NA	NA	NA	NA	NA	NA	NA	NA		NA		NA	NA	NA			NA		ATP11A
26038090	cg09579989	0.6580634	0.4547625	0.2033009	3.578.392	1.64E-36	NA	NA	NA	NA		NA		NA	NA	NA	NA	NA	NA	NA	NA	NA	NA	NA	NA	NA	NA	NA	NA	NA		NA		NA	NA	NA			NA
26038090	cg25685359	0.4284512	0.2251493	0.203302	3.578.392	1.64E-36	NA	NA	NA	NA		NA		NA	NA	NA	NA	NA	NA	NA	NA	NA	NA	NA	NA	NA	NA	NA	NA	NA		NA		NA	NA	NA			NA
26038090	cg06206057	0.4382406	0.2349333	0.2033073	3.578.392	1.64E-36	NA	NA	NA	NA		NA		NA	NA	NA	NA	NA	NA	NA	NA	NA	NA	NA	NA	NA	NA	NA	NA	NA		NA		NA	NA	NA			NA
26038090	cg00885918	0.5670965	0.3637562	0.2033403	3.578.392	1.64E-36	NA	NA	NA	NA		NA		NA	NA	NA	NA	NA	NA	NA	NA	NA	NA	NA	NA	NA	NA	NA	NA	NA		NA		NA	NA	NA			NA		MYLK2
26038090	cg17179862	0.4870888	0.2837432	0.2033456	3.578.392	1.64E-36	NA	NA	NA	NA		NA		NA	NA	NA	NA	NA	NA	NA	NA	NA	NA	NA	NA	NA	NA	NA	NA	NA		NA		NA	NA	NA			NA		LOC404266	HOXB6
26038090	cg26514793	0.4586061	0.2552556	0.2033505	3.578.392	1.64E-36	NA	NA	NA	NA		NA		NA	NA	NA	NA	NA	NA	NA	NA	NA	NA	NA	NA	NA	NA	NA	NA	NA		NA		NA	NA	NA			NA		CHST3
26038090	cg19600538	0.4494079	0.2460534	0.2033545	3.578.392	1.64E-36	NA	NA	NA	NA		NA		NA	NA	NA	NA	NA	NA	NA	NA	NA	NA	NA	NA	NA	NA	NA	NA	NA		NA		NA	NA	NA			NA		SLC44A3
26038090	cg20899625	0.5948785	0.3915046	0.2033738	3.578.392	1.64E-36	NA	NA	NA	NA		NA		NA	NA	NA	NA	NA	NA	NA	NA	NA	NA	NA	NA	NA	NA	NA	NA	NA		NA		NA	NA	NA			NA		PLXNA1
26038090	cg10376827	0.3360504	0.1326683	0.2033821	3.578.392	1.64E-36	NA	NA	NA	NA		NA		NA	NA	NA	NA	NA	NA	NA	NA	NA	NA	NA	NA	NA	NA	NA	NA	NA		NA		NA	NA	NA			NA		AGAP11	C10orf116
26038090	cg10270293	0.7228144	0.519427	0.2033874	3.578.392	1.64E-36	NA	NA	NA	NA		NA		NA	NA	NA	NA	NA	NA	NA	NA	NA	NA	NA	NA	NA	NA	NA	NA	NA		NA		NA	NA	NA			NA
26038090	cg05314420	0.6993964	0.4960042	0.2033922	3.578.392	1.64E-36	NA	NA	NA	NA		NA		NA	NA	NA	NA	NA	NA	NA	NA	NA	NA	NA	NA	NA	NA	NA	NA	NA		NA		NA	NA	NA			NA		MAL
26038090	cg14545570	0.5290565	0.3256639	0.2033927	3.578.392	1.64E-36	NA	NA	NA	NA		NA		NA	NA	NA	NA	NA	NA	NA	NA	NA	NA	NA	NA	NA	NA	NA	NA	NA		NA		NA	NA	NA			NA		COL27A1
26038090	cg00207352	0.375555	0.172149	0.203406	3.578.392	1.64E-36	NA	NA	NA	NA		NA		NA	NA	NA	NA	NA	NA	NA	NA	NA	NA	NA	NA	NA	NA	NA	NA	NA		NA		NA	NA	NA			NA		PLXNB1
26038090	cg15624376	0.6532983	0.4498868	0.2034115	3.578.392	1.64E-36	NA	NA	NA	NA		NA		NA	NA	NA	NA	NA	NA	NA	NA	NA	NA	NA	NA	NA	NA	NA	NA	NA		NA		NA	NA	NA			NA		HOXA4
26038090	cg20325547	0.6118	0.4083438	0.2034562	3.578.392	1.64E-36	NA	NA	NA	NA		NA		NA	NA	NA	NA	NA	NA	NA	NA	NA	NA	NA	NA	NA	NA	NA	NA	NA		NA		NA	NA	NA			NA
26038090	cg03259292	0.6326957	0.4292349	0.2034608	3.578.392	1.64E-36	NA	NA	NA	NA		NA		NA	NA	NA	NA	NA	NA	NA	NA	NA	NA	NA	NA	NA	NA	NA	NA	NA		NA		NA	NA	NA			NA
26038090	cg13667243	0.4396501	0.2361886	0.2034615	3.578.392	1.64E-36	NA	NA	NA	NA		NA		NA	NA	NA	NA	NA	NA	NA	NA	NA	NA	NA	NA	NA	NA	NA	NA	NA		NA		NA	NA	NA			NA		ADAM19
26038090	cg19641804	0.4612176	0.2577453	0.2034723	3.578.392	1.64E-36	NA	NA	NA	NA		NA		NA	NA	NA	NA	NA	NA	NA	NA	NA	NA	NA	NA	NA	NA	NA	NA	NA		NA		NA	NA	NA			NA		CBX5
26038090	cg01968002	0.5882394	0.3847626	0.2034767	3.578.392	1.64E-36	NA	NA	NA	NA		NA		NA	NA	NA	NA	NA	NA	NA	NA	NA	NA	NA	NA	NA	NA	NA	NA	NA		NA		NA	NA	NA			NA		SNX33
26038090	cg01294327	0.5026655	0.2991509	0.2035147	3.578.392	1.64E-36	NA	NA	NA	NA		NA		NA	NA	NA	NA	NA	NA	NA	NA	NA	NA	NA	NA	NA	NA	NA	NA	NA		NA		NA	NA	NA			NA		LINGO3
26038090	cg01788396	0.469908	0.2663883	0.2035197	3.578.392	1.64E-36	NA	NA	NA	NA		NA		NA	NA	NA	NA	NA	NA	NA	NA	NA	NA	NA	NA	NA	NA	NA	NA	NA		NA		NA	NA	NA			NA		CCDC28B
26038090	cg15672768	0.4213135	0.2177852	0.2035282	3.578.392	1.64E-36	NA	NA	NA	NA		NA		NA	NA	NA	NA	NA	NA	NA	NA	NA	NA	NA	NA	NA	NA	NA	NA	NA		NA		NA	NA	NA			NA		PCDHGA4	PCDHGA2	PCDHGB2	PCDHGA1	PCDHGB1	PCDHGA3
26038090	cg02345613	0.6434729	0.4399432	0.2035297	3.578.392	1.64E-36	NA	NA	NA	NA		NA		NA	NA	NA	NA	NA	NA	NA	NA	NA	NA	NA	NA	NA	NA	NA	NA	NA		NA		NA	NA	NA			NA		EIF2C2
26038090	cg09476092	0.5967731	0.3932271	0.203546	3.578.392	1.64E-36	NA	NA	NA	NA		NA		NA	NA	NA	NA	NA	NA	NA	NA	NA	NA	NA	NA	NA	NA	NA	NA	NA		NA		NA	NA	NA			NA
26038090	cg23532138	0.5287552	0.3252054	0.2035499	3.578.392	1.64E-36	NA	NA	NA	NA		NA		NA	NA	NA	NA	NA	NA	NA	NA	NA	NA	NA	NA	NA	NA	NA	NA	NA		NA		NA	NA	NA			NA		CYP2S1
26038090	cg21843594	0.4837652	0.2801163	0.2036489	3.578.392	1.64E-36	NA	NA	NA	NA		NA		NA	NA	NA	NA	NA	NA	NA	NA	NA	NA	NA	NA	NA	NA	NA	NA	NA		NA		NA	NA	NA			NA		HORMAD2
26038090	cg17665699	0.6032529	0.3995974	0.2036555	3.578.392	1.64E-36	NA	NA	NA	NA		NA		NA	NA	NA	NA	NA	NA	NA	NA	NA	NA	NA	NA	NA	NA	NA	NA	NA		NA		NA	NA	NA			NA		ULK2
26038090	cg18163342	0.4855737	0.2818884	0.2036853	3.578.392	1.64E-36	NA	NA	NA	NA		NA		NA	NA	NA	NA	NA	NA	NA	NA	NA	NA	NA	NA	NA	NA	NA	NA	NA		NA		NA	NA	NA			NA		KIAA0284
26038090	cg15567340	0.662264	0.4585622	0.2037018	3.578.392	1.64E-36	NA	NA	NA	NA		NA		NA	NA	NA	NA	NA	NA	NA	NA	NA	NA	NA	NA	NA	NA	NA	NA	NA		NA		NA	NA	NA			NA		CHRNA4
26038090	cg17378966	0.5903036	0.3865941	0.2037095	3.578.392	1.64E-36	NA	NA	NA	NA		NA		NA	NA	NA	NA	NA	NA	NA	NA	NA	NA	NA	NA	NA	NA	NA	NA	NA		NA		NA	NA	NA			NA		DUSP1
26038090	cg19986012	0.7525731	0.548812	0.203761	3.578.392	1.64E-36	NA	NA	NA	NA		NA		NA	NA	NA	NA	NA	NA	NA	NA	NA	NA	NA	NA	NA	NA	NA	NA	NA		NA		NA	NA	NA			NA		HOXB3
26038090	cg18185980	0.5879527	0.3841693	0.2037834	3.578.392	1.64E-36	NA	NA	NA	NA		NA		NA	NA	NA	NA	NA	NA	NA	NA	NA	NA	NA	NA	NA	NA	NA	NA	NA		NA		NA	NA	NA			NA		WIPF1
26038090	cg17557141	0.5797526	0.3759541	0.2037985	3.578.392	1.64E-36	NA	NA	NA	NA		NA		NA	NA	NA	NA	NA	NA	NA	NA	NA	NA	NA	NA	NA	NA	NA	NA	NA		NA		NA	NA	NA			NA
26038090	cg14717666	0.4943811	0.2905822	0.2037989	3.578.392	1.64E-36	NA	NA	NA	NA		NA		NA	NA	NA	NA	NA	NA	NA	NA	NA	NA	NA	NA	NA	NA	NA	NA	NA		NA		NA	NA	NA			NA		SYNPO2
26038090	cg05061886	0.5691916	0.3653575	0.2038341	3.578.392	1.64E-36	NA	NA	NA	NA		NA		NA	NA	NA	NA	NA	NA	NA	NA	NA	NA	NA	NA	NA	NA	NA	NA	NA		NA		NA	NA	NA			NA		MN1
26038090	cg01468420	0.3279149	0.1240676	0.2038473	3.578.392	1.64E-36	NA	NA	NA	NA		NA		NA	NA	NA	NA	NA	NA	NA	NA	NA	NA	NA	NA	NA	NA	NA	NA	NA		NA		NA	NA	NA			NA		SYNGAP1
26038090	cg11117438	0.6728231	0.4689415	0.2038816	3.578.392	1.64E-36	NA	NA	NA	NA		NA		NA	NA	NA	NA	NA	NA	NA	NA	NA	NA	NA	NA	NA	NA	NA	NA	NA		NA		NA	NA	NA			NA
26038090	cg09065113	0.6644937	0.4605735	0.2039202	3.578.392	1.64E-36	NA	NA	NA	NA		NA		NA	NA	NA	NA	NA	NA	NA	NA	NA	NA	NA	NA	NA	NA	NA	NA	NA		NA		NA	NA	NA			NA
26038090	cg10370305	0.5691187	0.3651655	0.2039532	3.578.392	1.64E-36	NA	NA	NA	NA		NA		NA	NA	NA	NA	NA	NA	NA	NA	NA	NA	NA	NA	NA	NA	NA	NA	NA		NA		NA	NA	NA			NA
26038090	cg08182193	0.3876622	0.1837062	0.203956	3.578.392	1.64E-36	NA	NA	NA	NA		NA		NA	NA	NA	NA	NA	NA	NA	NA	NA	NA	NA	NA	NA	NA	NA	NA	NA		NA		NA	NA	NA			NA		CRIP2
26038090	cg15599382	0.7650787	0.561099	0.2039797	3.578.392	1.64E-36	NA	NA	NA	NA		NA		NA	NA	NA	NA	NA	NA	NA	NA	NA	NA	NA	NA	NA	NA	NA	NA	NA		NA		NA	NA	NA			NA
26038090	cg05057352	0.5759301	0.3719259	0.2040043	3.578.392	1.64E-36	NA	NA	NA	NA		NA		NA	NA	NA	NA	NA	NA	NA	NA	NA	NA	NA	NA	NA	NA	NA	NA	NA		NA		NA	NA	NA			NA		XYLT1
26038090	cg07737802	0.5187444	0.3147389	0.2040055	3.578.392	1.64E-36	NA	NA	NA	NA		NA		NA	NA	NA	NA	NA	NA	NA	NA	NA	NA	NA	NA	NA	NA	NA	NA	NA		NA		NA	NA	NA			NA		FGD6
26038090	cg16686135	0.5664623	0.3624478	0.2040145	3.578.392	1.64E-36	NA	NA	NA	NA		NA		NA	NA	NA	NA	NA	NA	NA	NA	NA	NA	NA	NA	NA	NA	NA	NA	NA		NA		NA	NA	NA			NA
26038090	cg04934382	0.4411922	0.2371773	0.2040149	3.578.392	1.64E-36	NA	NA	NA	NA		NA		NA	NA	NA	NA	NA	NA	NA	NA	NA	NA	NA	NA	NA	NA	NA	NA	NA		NA		NA	NA	NA			NA
26038090	cg18085176	0.5067845	0.3027499	0.2040346	3.578.392	1.64E-36	NA	NA	NA	NA		NA		NA	NA	NA	NA	NA	NA	NA	NA	NA	NA	NA	NA	NA	NA	NA	NA	NA		NA		NA	NA	NA			NA		AFAP1
26038090	cg02898721	0.5562749	0.3522303	0.2040446	3.578.392	1.64E-36	NA	NA	NA	NA		NA		NA	NA	NA	NA	NA	NA	NA	NA	NA	NA	NA	NA	NA	NA	NA	NA	NA		NA		NA	NA	NA			NA		RARA
26038090	cg12359001	0.5465723	0.3425234	0.204049	3.578.392	1.64E-36	NA	NA	NA	NA		NA		NA	NA	NA	NA	NA	NA	NA	NA	NA	NA	NA	NA	NA	NA	NA	NA	NA		NA		NA	NA	NA			NA		MAFK
26038090	cg09820244	0.5865181	0.3824053	0.2041128	3.578.392	1.64E-36	NA	NA	NA	NA		NA		NA	NA	NA	NA	NA	NA	NA	NA	NA	NA	NA	NA	NA	NA	NA	NA	NA		NA		NA	NA	NA			NA		SSBP3
26038090	cg00938816	0.6218148	0.4176825	0.2041323	3.578.392	1.64E-36	NA	NA	NA	NA		NA		NA	NA	NA	NA	NA	NA	NA	NA	NA	NA	NA	NA	NA	NA	NA	NA	NA		NA		NA	NA	NA			NA
26038090	cg23236370	0.5284078	0.3242594	0.2041484	3.578.392	1.64E-36	NA	NA	NA	NA		NA		NA	NA	NA	NA	NA	NA	NA	NA	NA	NA	NA	NA	NA	NA	NA	NA	NA		NA		NA	NA	NA			NA		ADAMTS12
26038090	cg09299082	0.6443152	0.4401628	0.2041523	3.578.392	1.64E-36	NA	NA	NA	NA		NA		NA	NA	NA	NA	NA	NA	NA	NA	NA	NA	NA	NA	NA	NA	NA	NA	NA		NA		NA	NA	NA			NA		MYL4
26038090	cg08895618	0.5828255	0.3786551	0.2041704	3.578.392	1.64E-36	NA	NA	NA	NA		NA		NA	NA	NA	NA	NA	NA	NA	NA	NA	NA	NA	NA	NA	NA	NA	NA	NA		NA		NA	NA	NA			NA		NDST1
26038090	cg21773820	0.5774217	0.3732468	0.2041748	3.578.392	1.64E-36	NA	NA	NA	NA		NA		NA	NA	NA	NA	NA	NA	NA	NA	NA	NA	NA	NA	NA	NA	NA	NA	NA		NA		NA	NA	NA			NA
26038090	cg02516101	0.2924908	0.08831073	0.2041801	3.578.392	1.64E-36	NA	NA	NA	NA		NA		NA	NA	NA	NA	NA	NA	NA	NA	NA	NA	NA	NA	NA	NA	NA	NA	NA		NA		NA	NA	NA			NA		CSNK1E
26038090	cg20097219	0.6410667	0.4368746	0.2041921	3.578.392	1.64E-36	NA	NA	NA	NA		NA		NA	NA	NA	NA	NA	NA	NA	NA	NA	NA	NA	NA	NA	NA	NA	NA	NA		NA		NA	NA	NA			NA		TBC1D16
26038090	cg02066331	0.3814653	0.1772476	0.2042177	3.578.392	1.64E-36	NA	NA	NA	NA		NA		NA	NA	NA	NA	NA	NA	NA	NA	NA	NA	NA	NA	NA	NA	NA	NA	NA		NA		NA	NA	NA			NA		RBM24
26038090	cg01038597	0.7280243	0.5237951	0.2042292	3.578.392	1.64E-36	NA	NA	NA	NA		NA		NA	NA	NA	NA	NA	NA	NA	NA	NA	NA	NA	NA	NA	NA	NA	NA	NA		NA		NA	NA	NA			NA		BCKDK
26038090	cg14796563	0.4328522	0.2285975	0.2042547	3.578.392	1.64E-36	NA	NA	NA	NA		NA		NA	NA	NA	NA	NA	NA	NA	NA	NA	NA	NA	NA	NA	NA	NA	NA	NA		NA		NA	NA	NA			NA		EFNA2
26038090	cg13435326	0.546028	0.3417689	0.2042591	3.578.392	1.64E-36	NA	NA	NA	NA		NA		NA	NA	NA	NA	NA	NA	NA	NA	NA	NA	NA	NA	NA	NA	NA	NA	NA		NA		NA	NA	NA			NA		PIK3CA
26038090	cg04425701	0.4541673	0.2499079	0.2042594	3.578.392	1.64E-36	NA	NA	NA	NA		NA		NA	NA	NA	NA	NA	NA	NA	NA	NA	NA	NA	NA	NA	NA	NA	NA	NA		NA		NA	NA	NA			NA		FXYD1
26038090	cg16850945	0.6138424	0.4095687	0.2042737	3.578.392	1.64E-36	NA	NA	NA	NA		NA		NA	NA	NA	NA	NA	NA	NA	NA	NA	NA	NA	NA	NA	NA	NA	NA	NA		NA		NA	NA	NA			NA		TNNC1	NISCH
26038090	cg14630748	0.6058056	0.401522	0.2042836	3.578.392	1.64E-36	NA	NA	NA	NA		NA		NA	NA	NA	NA	NA	NA	NA	NA	NA	NA	NA	NA	NA	NA	NA	NA	NA		NA		NA	NA	NA			NA		TNXB
26038090	cg14818621	0.4572145	0.2529213	0.2042932	3.578.392	1.64E-36	NA	NA	NA	NA		NA		NA	NA	NA	NA	NA	NA	NA	NA	NA	NA	NA	NA	NA	NA	NA	NA	NA		NA		NA	NA	NA			NA
26038090	cg11073813	0.795289	0.5909901	0.204299	3.578.392	1.64E-36	NA	NA	NA	NA		NA		NA	NA	NA	NA	NA	NA	NA	NA	NA	NA	NA	NA	NA	NA	NA	NA	NA		NA		NA	NA	NA			NA
26038090	cg18640444	0.570201	0.3659014	0.2042996	3.578.392	1.64E-36	NA	NA	NA	NA		NA		NA	NA	NA	NA	NA	NA	NA	NA	NA	NA	NA	NA	NA	NA	NA	NA	NA		NA		NA	NA	NA			NA
26038090	cg12759597	0.6751427	0.4708258	0.2043169	3.578.392	1.64E-36	NA	NA	NA	NA		NA		NA	NA	NA	NA	NA	NA	NA	NA	NA	NA	NA	NA	NA	NA	NA	NA	NA		NA		NA	NA	NA			NA		MTX1
26038090	cg12626957	0.5626561	0.3583246	0.2043315	3.578.392	1.64E-36	NA	NA	NA	NA		NA		NA	NA	NA	NA	NA	NA	NA	NA	NA	NA	NA	NA	NA	NA	NA	NA	NA		NA		NA	NA	NA			NA
26038090	cg07525299	0.6949811	0.4906141	0.204367	3.578.392	1.64E-36	NA	NA	NA	NA		NA		NA	NA	NA	NA	NA	NA	NA	NA	NA	NA	NA	NA	NA	NA	NA	NA	NA		NA		NA	NA	NA			NA		ASCL2
26038090	cg27570984	0.726281	0.5219033	0.2043777	3.578.392	1.64E-36	NA	NA	NA	NA		NA		NA	NA	NA	NA	NA	NA	NA	NA	NA	NA	NA	NA	NA	NA	NA	NA	NA		NA		NA	NA	NA			NA
26038090	cg24613043	0.7023405	0.4979477	0.2043928	3.578.392	1.64E-36	NA	NA	NA	NA		NA		NA	NA	NA	NA	NA	NA	NA	NA	NA	NA	NA	NA	NA	NA	NA	NA	NA		NA		NA	NA	NA			NA		PRSS23
26038090	cg24118495	0.656889	0.4524694	0.2044195	3.578.392	1.64E-36	NA	NA	NA	NA		NA		NA	NA	NA	NA	NA	NA	NA	NA	NA	NA	NA	NA	NA	NA	NA	NA	NA		NA		NA	NA	NA			NA		SMURF1
26038090	cg04606020	0.3207034	0.1162816	0.2044218	3.578.392	1.64E-36	NA	NA	NA	NA		NA		NA	NA	NA	NA	NA	NA	NA	NA	NA	NA	NA	NA	NA	NA	NA	NA	NA		NA		NA	NA	NA			NA		GDF11
26038090	cg05871254	0.4677158	0.263276	0.2044398	3.578.392	1.64E-36	NA	NA	NA	NA		NA		NA	NA	NA	NA	NA	NA	NA	NA	NA	NA	NA	NA	NA	NA	NA	NA	NA		NA		NA	NA	NA			NA		HS3ST3B1
26038090	cg23216101	0.7675667	0.5631221	0.2044446	3.578.392	1.64E-36	NA	NA	NA	NA		NA		NA	NA	NA	NA	NA	NA	NA	NA	NA	NA	NA	NA	NA	NA	NA	NA	NA		NA		NA	NA	NA			NA
26038090	cg14791081	0.5687878	0.3643354	0.2044524	3.578.392	1.64E-36	NA	NA	NA	NA		NA		NA	NA	NA	NA	NA	NA	NA	NA	NA	NA	NA	NA	NA	NA	NA	NA	NA		NA		NA	NA	NA			NA		ALS2CR4
26038090	cg01200186	0.6735852	0.4691307	0.2044545	3.578.392	1.64E-36	NA	NA	NA	NA		NA		NA	NA	NA	NA	NA	NA	NA	NA	NA	NA	NA	NA	NA	NA	NA	NA	NA		NA		NA	NA	NA			NA		PRKG1
26038090	cg02625138	0.4720993	0.2676312	0.2044681	3.578.392	1.64E-36	NA	NA	NA	NA		NA		NA	NA	NA	NA	NA	NA	NA	NA	NA	NA	NA	NA	NA	NA	NA	NA	NA		NA		NA	NA	NA			NA
26038090	cg07587250	0.5938184	0.3893452	0.2044732	3.578.392	1.64E-36	NA	NA	NA	NA		NA		NA	NA	NA	NA	NA	NA	NA	NA	NA	NA	NA	NA	NA	NA	NA	NA	NA		NA		NA	NA	NA			NA		SLC6A17
26038090	cg22375559	0.6790442	0.4745591	0.2044851	3.578.392	1.64E-36	NA	NA	NA	NA		NA		NA	NA	NA	NA	NA	NA	NA	NA	NA	NA	NA	NA	NA	NA	NA	NA	NA		NA		NA	NA	NA			NA		PRKD3
26038090	cg14832352	0.6347697	0.4302436	0.2045261	3.578.392	1.64E-36	NA	NA	NA	NA		NA		NA	NA	NA	NA	NA	NA	NA	NA	NA	NA	NA	NA	NA	NA	NA	NA	NA		NA		NA	NA	NA			NA		COL1A1
26038090	cg23120601	0.559906	0.3553476	0.2045584	3.578.392	1.64E-36	NA	NA	NA	NA		NA		NA	NA	NA	NA	NA	NA	NA	NA	NA	NA	NA	NA	NA	NA	NA	NA	NA		NA		NA	NA	NA			NA		PLCB2
26038090	cg05630800	0.515252	0.3106703	0.2045817	3.578.392	1.64E-36	NA	NA	NA	NA		NA		NA	NA	NA	NA	NA	NA	NA	NA	NA	NA	NA	NA	NA	NA	NA	NA	NA		NA		NA	NA	NA			NA		ANGPTL1	RALGPS2
26038090	cg23609707	0.5535568	0.3489646	0.2045922	3.578.392	1.64E-36	NA	NA	NA	NA		NA		NA	NA	NA	NA	NA	NA	NA	NA	NA	NA	NA	NA	NA	NA	NA	NA	NA		NA		NA	NA	NA			NA
26038090	cg00604840	0.2742302	0.06962427	0.2046059	3.578.392	1.64E-36	NA	NA	NA	NA		NA		NA	NA	NA	NA	NA	NA	NA	NA	NA	NA	NA	NA	NA	NA	NA	NA	NA		NA		NA	NA	NA			NA		C5orf4
26038090	cg23687971	0.3070874	0.1024692	0.2046182	3.578.392	1.64E-36	NA	NA	NA	NA		NA		NA	NA	NA	NA	NA	NA	NA	NA	NA	NA	NA	NA	NA	NA	NA	NA	NA		NA		NA	NA	NA			NA		NECAB3
26038090	cg18786782	0.6485372	0.4439104	0.2046268	3.578.392	1.64E-36	NA	NA	NA	NA		NA		NA	NA	NA	NA	NA	NA	NA	NA	NA	NA	NA	NA	NA	NA	NA	NA	NA		NA		NA	NA	NA			NA
26038090	cg12910797	0.7382488	0.5336198	0.2046291	3.578.392	1.64E-36	NA	NA	NA	NA		NA		NA	NA	NA	NA	NA	NA	NA	NA	NA	NA	NA	NA	NA	NA	NA	NA	NA		NA		NA	NA	NA			NA		HOXB3
26038090	cg12669543	0.694349	0.4897043	0.2046447	3.578.392	1.64E-36	NA	NA	NA	NA		NA		NA	NA	NA	NA	NA	NA	NA	NA	NA	NA	NA	NA	NA	NA	NA	NA	NA		NA		NA	NA	NA			NA		SRGAP3
26038090	cg22714290	0.7493478	0.5447025	0.2046453	3.578.392	1.64E-36	NA	NA	NA	NA		NA		NA	NA	NA	NA	NA	NA	NA	NA	NA	NA	NA	NA	NA	NA	NA	NA	NA		NA		NA	NA	NA			NA		LOC148696
26038090	cg14091103	0.4434086	0.2387401	0.2046686	3.578.392	1.64E-36	NA	NA	NA	NA		NA		NA	NA	NA	NA	NA	NA	NA	NA	NA	NA	NA	NA	NA	NA	NA	NA	NA		NA		NA	NA	NA			NA		LPP
26038090	cg23418467	0.657538	0.452836	0.204702	3.578.392	1.64E-36	NA	NA	NA	NA		NA		NA	NA	NA	NA	NA	NA	NA	NA	NA	NA	NA	NA	NA	NA	NA	NA	NA		NA		NA	NA	NA			NA
26038090	cg07028396	0.4197447	0.2150383	0.2047064	3.578.392	1.64E-36	NA	NA	NA	NA		NA		NA	NA	NA	NA	NA	NA	NA	NA	NA	NA	NA	NA	NA	NA	NA	NA	NA		NA		NA	NA	NA			NA
26038090	cg21550219	0.5063847	0.3016662	0.2047186	3.578.392	1.64E-36	NA	NA	NA	NA		NA		NA	NA	NA	NA	NA	NA	NA	NA	NA	NA	NA	NA	NA	NA	NA	NA	NA		NA		NA	NA	NA			NA		TGFBI
26038090	cg21992400	0.6806214	0.4758881	0.2047333	3.578.392	1.64E-36	NA	NA	NA	NA		NA		NA	NA	NA	NA	NA	NA	NA	NA	NA	NA	NA	NA	NA	NA	NA	NA	NA		NA		NA	NA	NA			NA		SOX6
26038090	cg25021359	0.6955351	0.4907971	0.204738	3.578.392	1.64E-36	NA	NA	NA	NA		NA		NA	NA	NA	NA	NA	NA	NA	NA	NA	NA	NA	NA	NA	NA	NA	NA	NA		NA		NA	NA	NA			NA
26038090	cg05101231	0.7071871	0.5024483	0.2047389	3.578.392	1.64E-36	NA	NA	NA	NA		NA		NA	NA	NA	NA	NA	NA	NA	NA	NA	NA	NA	NA	NA	NA	NA	NA	NA		NA		NA	NA	NA			NA		RAD54L2
26038090	cg04365568	0.5438218	0.3390717	0.2047501	3.578.392	1.64E-36	NA	NA	NA	NA		NA		NA	NA	NA	NA	NA	NA	NA	NA	NA	NA	NA	NA	NA	NA	NA	NA	NA		NA		NA	NA	NA			NA
26038090	cg17210664	0.6434695	0.4387164	0.2047531	3.578.392	1.64E-36	NA	NA	NA	NA		NA		NA	NA	NA	NA	NA	NA	NA	NA	NA	NA	NA	NA	NA	NA	NA	NA	NA		NA		NA	NA	NA			NA
26038090	cg19401033	0.432939	0.2281773	0.2047617	3.578.392	1.64E-36	NA	NA	NA	NA		NA		NA	NA	NA	NA	NA	NA	NA	NA	NA	NA	NA	NA	NA	NA	NA	NA	NA		NA		NA	NA	NA			NA
26038090	cg14457610	0.7074991	0.5027276	0.2047715	3.578.392	1.64E-36	NA	NA	NA	NA		NA		NA	NA	NA	NA	NA	NA	NA	NA	NA	NA	NA	NA	NA	NA	NA	NA	NA		NA		NA	NA	NA			NA		LMOD3
26038090	cg24958342	0.6703687	0.4655958	0.2047729	3.578.392	1.64E-36	NA	NA	NA	NA		NA		NA	NA	NA	NA	NA	NA	NA	NA	NA	NA	NA	NA	NA	NA	NA	NA	NA		NA		NA	NA	NA			NA
26038090	cg24664855	0.6180238	0.4132334	0.2047904	3.578.392	1.64E-36	NA	NA	NA	NA		NA		NA	NA	NA	NA	NA	NA	NA	NA	NA	NA	NA	NA	NA	NA	NA	NA	NA		NA		NA	NA	NA			NA		FCRLA
26038090	cg13836098	0.4599378	0.255119	0.2048188	3.578.392	1.64E-36	NA	NA	NA	NA		NA		NA	NA	NA	NA	NA	NA	NA	NA	NA	NA	NA	NA	NA	NA	NA	NA	NA		NA		NA	NA	NA			NA		HIST1H3E
26038090	cg07483726	0.6832021	0.4783732	0.204829	3.578.392	1.64E-36	NA	NA	NA	NA		NA		NA	NA	NA	NA	NA	NA	NA	NA	NA	NA	NA	NA	NA	NA	NA	NA	NA		NA		NA	NA	NA			NA		NXN
26038090	cg18582362	0.3689951	0.1641423	0.2048528	3.578.392	1.64E-36	NA	NA	NA	NA		NA		NA	NA	NA	NA	NA	NA	NA	NA	NA	NA	NA	NA	NA	NA	NA	NA	NA		NA		NA	NA	NA			NA		GTPBP10
26038090	cg05113927	0.6523854	0.4475166	0.2048688	3.578.392	1.64E-36	NA	NA	NA	NA		NA		NA	NA	NA	NA	NA	NA	NA	NA	NA	NA	NA	NA	NA	NA	NA	NA	NA		NA		NA	NA	NA			NA		UCN
26038090	cg10371483	0.7115425	0.5066682	0.2048743	3.578.392	1.64E-36	NA	NA	NA	NA		NA		NA	NA	NA	NA	NA	NA	NA	NA	NA	NA	NA	NA	NA	NA	NA	NA	NA		NA		NA	NA	NA			NA		ADCY9
26038090	cg15014975	0.635745	0.4308527	0.2048923	3.578.392	1.64E-36	NA	NA	NA	NA		NA		NA	NA	NA	NA	NA	NA	NA	NA	NA	NA	NA	NA	NA	NA	NA	NA	NA		NA		NA	NA	NA			NA		RUNX3
26038090	cg21519787	0.6488553	0.4439516	0.2049037	3.578.392	1.64E-36	NA	NA	NA	NA		NA		NA	NA	NA	NA	NA	NA	NA	NA	NA	NA	NA	NA	NA	NA	NA	NA	NA		NA		NA	NA	NA			NA		SPHK2
26038090	cg17482114	0.6538363	0.4489152	0.204921	3.578.392	1.64E-36	NA	NA	NA	NA		NA		NA	NA	NA	NA	NA	NA	NA	NA	NA	NA	NA	NA	NA	NA	NA	NA	NA		NA		NA	NA	NA			NA		ADCY5
26038090	cg23599385	0.5450555	0.3401032	0.2049523	3.578.392	1.64E-36	NA	NA	NA	NA		NA		NA	NA	NA	NA	NA	NA	NA	NA	NA	NA	NA	NA	NA	NA	NA	NA	NA		NA		NA	NA	NA			NA
26038090	cg12446543	0.6518159	0.4468596	0.2049563	3.578.392	1.64E-36	NA	NA	NA	NA		NA		NA	NA	NA	NA	NA	NA	NA	NA	NA	NA	NA	NA	NA	NA	NA	NA	NA		NA		NA	NA	NA			NA		BAZ1B
26038090	cg18015301	0.6712357	0.4662764	0.2049594	3.578.392	1.64E-36	NA	NA	NA	NA		NA		NA	NA	NA	NA	NA	NA	NA	NA	NA	NA	NA	NA	NA	NA	NA	NA	NA		NA		NA	NA	NA			NA		AMPH
26038090	cg04167075	0.65794	0.4529571	0.2049829	3.578.392	1.64E-36	NA	NA	NA	NA		NA		NA	NA	NA	NA	NA	NA	NA	NA	NA	NA	NA	NA	NA	NA	NA	NA	NA		NA		NA	NA	NA			NA		C14orf138
26038090	cg00010932	0.5042998	0.2993155	0.2049843	3.578.392	1.64E-36	NA	NA	NA	NA		NA		NA	NA	NA	NA	NA	NA	NA	NA	NA	NA	NA	NA	NA	NA	NA	NA	NA		NA		NA	NA	NA			NA		METTL5
26038090	cg05389731	0.5275782	0.3225482	0.20503	3.578.392	1.64E-36	NA	NA	NA	NA		NA		NA	NA	NA	NA	NA	NA	NA	NA	NA	NA	NA	NA	NA	NA	NA	NA	NA		NA		NA	NA	NA			NA		BCAR1
26038090	cg15753394	0.3544927	0.1494341	0.2050586	3.578.392	1.64E-36	NA	NA	NA	NA		NA		NA	NA	NA	NA	NA	NA	NA	NA	NA	NA	NA	NA	NA	NA	NA	NA	NA		NA		NA	NA	NA			NA		RBM24
26038090	cg23822407	0.6600579	0.4549706	0.2050873	3.578.392	1.64E-36	NA	NA	NA	NA		NA		NA	NA	NA	NA	NA	NA	NA	NA	NA	NA	NA	NA	NA	NA	NA	NA	NA		NA		NA	NA	NA			NA		ZHX2
26038090	cg15430294	0.4778596	0.2727708	0.2050888	3.578.392	1.64E-36	NA	NA	NA	NA		NA		NA	NA	NA	NA	NA	NA	NA	NA	NA	NA	NA	NA	NA	NA	NA	NA	NA		NA		NA	NA	NA			NA		PTGIR
26038090	cg21577036	0.5063963	0.3013075	0.2050888	3.578.392	1.64E-36	NA	NA	NA	NA		NA		NA	NA	NA	NA	NA	NA	NA	NA	NA	NA	NA	NA	NA	NA	NA	NA	NA		NA		NA	NA	NA			NA
26038090	cg00545469	0.6436639	0.4385616	0.2051023	3.578.392	1.64E-36	NA	NA	NA	NA		NA		NA	NA	NA	NA	NA	NA	NA	NA	NA	NA	NA	NA	NA	NA	NA	NA	NA		NA		NA	NA	NA			NA		VIPR2
26038090	cg24559147	0.625787	0.4206478	0.2051392	3.578.392	1.64E-36	NA	NA	NA	NA		NA		NA	NA	NA	NA	NA	NA	NA	NA	NA	NA	NA	NA	NA	NA	NA	NA	NA		NA		NA	NA	NA			NA		KIAA0319L
26038090	cg14015656	0.602512	0.3973555	0.2051565	3.578.392	1.64E-36	NA	NA	NA	NA		NA		NA	NA	NA	NA	NA	NA	NA	NA	NA	NA	NA	NA	NA	NA	NA	NA	NA		NA		NA	NA	NA			NA		KIAA1529
26038090	cg26821137	0.6006187	0.395462	0.2051566	3.578.392	1.64E-36	NA	NA	NA	NA		NA		NA	NA	NA	NA	NA	NA	NA	NA	NA	NA	NA	NA	NA	NA	NA	NA	NA		NA		NA	NA	NA			NA
26038090	cg01565438	0.4365799	0.2314004	0.2051795	3.578.392	1.64E-36	NA	NA	NA	NA		NA		NA	NA	NA	NA	NA	NA	NA	NA	NA	NA	NA	NA	NA	NA	NA	NA	NA		NA		NA	NA	NA			NA		SLFN13
26038090	cg00605777	0.4112503	0.2060549	0.2051953	3.578.392	1.64E-36	NA	NA	NA	NA		NA		NA	NA	NA	NA	NA	NA	NA	NA	NA	NA	NA	NA	NA	NA	NA	NA	NA		NA		NA	NA	NA			NA		SEMA4C
26038090	cg12561125	0.64473	0.4395108	0.2052193	3.578.392	1.64E-36	NA	NA	NA	NA		NA		NA	NA	NA	NA	NA	NA	NA	NA	NA	NA	NA	NA	NA	NA	NA	NA	NA		NA		NA	NA	NA			NA		DTX3	GEFT
26038090	cg01736164	0.8054382	0.6001932	0.205245	3.578.392	1.64E-36	NA	NA	NA	NA		NA		NA	NA	NA	NA	NA	NA	NA	NA	NA	NA	NA	NA	NA	NA	NA	NA	NA		NA		NA	NA	NA			NA
26038090	cg26132737	0.5540922	0.3488238	0.2052685	3.578.392	1.64E-36	NA	NA	NA	NA		NA		NA	NA	NA	NA	NA	NA	NA	NA	NA	NA	NA	NA	NA	NA	NA	NA	NA		NA		NA	NA	NA			NA		ANKRD44
26038090	cg07519259	0.6652592	0.4599786	0.2052806	3.578.392	1.64E-36	NA	NA	NA	NA		NA		NA	NA	NA	NA	NA	NA	NA	NA	NA	NA	NA	NA	NA	NA	NA	NA	NA		NA		NA	NA	NA			NA
26038090	cg12417775	0.5193194	0.3140333	0.2052861	3.578.392	1.64E-36	NA	NA	NA	NA		NA		NA	NA	NA	NA	NA	NA	NA	NA	NA	NA	NA	NA	NA	NA	NA	NA	NA		NA		NA	NA	NA			NA		PPP2R5A
26038090	cg09510531	0.4813198	0.2759962	0.2053236	3.578.392	1.64E-36	NA	NA	NA	NA		NA		NA	NA	NA	NA	NA	NA	NA	NA	NA	NA	NA	NA	NA	NA	NA	NA	NA		NA		NA	NA	NA			NA		AIRE
26038090	cg14507146	0.5749679	0.3696405	0.2053274	3.578.392	1.64E-36	NA	NA	NA	NA		NA		NA	NA	NA	NA	NA	NA	NA	NA	NA	NA	NA	NA	NA	NA	NA	NA	NA		NA		NA	NA	NA			NA		C1QTNF3
26038090	cg12291247	0.6546261	0.4492973	0.2053288	3.578.392	1.64E-36	NA	NA	NA	NA		NA		NA	NA	NA	NA	NA	NA	NA	NA	NA	NA	NA	NA	NA	NA	NA	NA	NA		NA		NA	NA	NA			NA		SYNPO2L
26038090	cg01008405	0.519374	0.3140059	0.2053681	3.578.392	1.64E-36	NA	NA	NA	NA		NA		NA	NA	NA	NA	NA	NA	NA	NA	NA	NA	NA	NA	NA	NA	NA	NA	NA		NA		NA	NA	NA			NA		CXXC5
26038090	cg02546477	0.5923663	0.3869912	0.205375	3.578.392	1.64E-36	NA	NA	NA	NA		NA		NA	NA	NA	NA	NA	NA	NA	NA	NA	NA	NA	NA	NA	NA	NA	NA	NA		NA		NA	NA	NA			NA		ERP27
26038090	cg13443575	0.4621403	0.256763	0.2053773	3.578.392	1.64E-36	NA	NA	NA	NA		NA		NA	NA	NA	NA	NA	NA	NA	NA	NA	NA	NA	NA	NA	NA	NA	NA	NA		NA		NA	NA	NA			NA		SLFN13
26038090	cg25957124	0.3745338	0.169155	0.2053789	3.578.392	1.64E-36	NA	NA	NA	NA		NA		NA	NA	NA	NA	NA	NA	NA	NA	NA	NA	NA	NA	NA	NA	NA	NA	NA		NA		NA	NA	NA			NA		TMEM159	DNAH3
26038090	cg20900312	0.7107563	0.5053331	0.2054232	3.578.392	1.64E-36	NA	NA	NA	NA		NA		NA	NA	NA	NA	NA	NA	NA	NA	NA	NA	NA	NA	NA	NA	NA	NA	NA		NA		NA	NA	NA			NA		TMEM63C
26038090	cg26466234	0.6124015	0.4069705	0.205431	3.578.392	1.64E-36	NA	NA	NA	NA		NA		NA	NA	NA	NA	NA	NA	NA	NA	NA	NA	NA	NA	NA	NA	NA	NA	NA		NA		NA	NA	NA			NA		HTRA1
26038090	cg21998840	0.7351944	0.5297563	0.2054381	3.578.392	1.64E-36	NA	NA	NA	NA		NA		NA	NA	NA	NA	NA	NA	NA	NA	NA	NA	NA	NA	NA	NA	NA	NA	NA		NA		NA	NA	NA			NA		MAD1L1
26038090	cg19478539	0.6176059	0.4121596	0.2054462	3.578.392	1.64E-36	NA	NA	NA	NA		NA		NA	NA	NA	NA	NA	NA	NA	NA	NA	NA	NA	NA	NA	NA	NA	NA	NA		NA		NA	NA	NA			NA
26038090	cg02987482	0.2984039	0.09295559	0.2054483	3.578.392	1.64E-36	NA	NA	NA	NA		NA		NA	NA	NA	NA	NA	NA	NA	NA	NA	NA	NA	NA	NA	NA	NA	NA	NA		NA		NA	NA	NA			NA		MLLT1
26038090	cg19759481	0.4846485	0.2791781	0.2054704	3.578.392	1.64E-36	NA	NA	NA	NA		NA		NA	NA	NA	NA	NA	NA	NA	NA	NA	NA	NA	NA	NA	NA	NA	NA	NA		NA		NA	NA	NA			NA		HOXA5
26038090	cg15954353	0.641278	0.4357944	0.2054836	3.578.392	1.64E-36	NA	NA	NA	NA		NA		NA	NA	NA	NA	NA	NA	NA	NA	NA	NA	NA	NA	NA	NA	NA	NA	NA		NA		NA	NA	NA			NA		LOC728392
26038090	cg00416206	0.6838605	0.4783676	0.2054929	3.578.392	1.64E-36	NA	NA	NA	NA		NA		NA	NA	NA	NA	NA	NA	NA	NA	NA	NA	NA	NA	NA	NA	NA	NA	NA		NA		NA	NA	NA			NA
26038090	cg10687537	0.7374224	0.5319227	0.2054997	3.578.392	1.64E-36	NA	NA	NA	NA		NA		NA	NA	NA	NA	NA	NA	NA	NA	NA	NA	NA	NA	NA	NA	NA	NA	NA		NA		NA	NA	NA			NA
26038090	cg22819024	0.5782995	0.3727814	0.2055181	3.578.392	1.64E-36	NA	NA	NA	NA		NA		NA	NA	NA	NA	NA	NA	NA	NA	NA	NA	NA	NA	NA	NA	NA	NA	NA		NA		NA	NA	NA			NA
26038090	cg18343480	0.5803377	0.3748187	0.205519	3.578.392	1.64E-36	NA	NA	NA	NA		NA		NA	NA	NA	NA	NA	NA	NA	NA	NA	NA	NA	NA	NA	NA	NA	NA	NA		NA		NA	NA	NA			NA
26038090	cg05051606	0.5775532	0.3720107	0.2055424	3.578.392	1.64E-36	NA	NA	NA	NA		NA		NA	NA	NA	NA	NA	NA	NA	NA	NA	NA	NA	NA	NA	NA	NA	NA	NA		NA		NA	NA	NA			NA		VWA3A
26038090	cg19759064	0.4492122	0.2436696	0.2055426	3.578.392	1.64E-36	NA	NA	NA	NA		NA		NA	NA	NA	NA	NA	NA	NA	NA	NA	NA	NA	NA	NA	NA	NA	NA	NA		NA		NA	NA	NA			NA		PHKG1
26038090	cg04074004	0.738528	0.5329785	0.2055495	3.578.392	1.64E-36	NA	NA	NA	NA		NA		NA	NA	NA	NA	NA	NA	NA	NA	NA	NA	NA	NA	NA	NA	NA	NA	NA		NA		NA	NA	NA			NA		DDAH2
26038090	cg01923775	0.5112382	0.3056735	0.2055647	3.578.392	1.64E-36	NA	NA	NA	NA		NA		NA	NA	NA	NA	NA	NA	NA	NA	NA	NA	NA	NA	NA	NA	NA	NA	NA		NA		NA	NA	NA			NA		PALLD
26038090	cg25375186	0.4028411	0.1972744	0.2055667	3.578.392	1.64E-36	NA	NA	NA	NA		NA		NA	NA	NA	NA	NA	NA	NA	NA	NA	NA	NA	NA	NA	NA	NA	NA	NA		NA		NA	NA	NA			NA		HPCAL4
26038090	cg23349301	0.4736039	0.268019	0.2055849	3.578.392	1.64E-36	NA	NA	NA	NA		NA		NA	NA	NA	NA	NA	NA	NA	NA	NA	NA	NA	NA	NA	NA	NA	NA	NA		NA		NA	NA	NA			NA
26038090	cg01157280	0.6664939	0.4608961	0.2055978	3.578.392	1.64E-36	NA	NA	NA	NA		NA		NA	NA	NA	NA	NA	NA	NA	NA	NA	NA	NA	NA	NA	NA	NA	NA	NA		NA		NA	NA	NA			NA		RAB17
26038090	cg13005591	0.6609676	0.4553098	0.2056578	3.578.392	1.64E-36	NA	NA	NA	NA		NA		NA	NA	NA	NA	NA	NA	NA	NA	NA	NA	NA	NA	NA	NA	NA	NA	NA		NA		NA	NA	NA			NA
26038090	cg06416491	0.3784452	0.1727605	0.2056847	3.578.392	1.64E-36	NA	NA	NA	NA		NA		NA	NA	NA	NA	NA	NA	NA	NA	NA	NA	NA	NA	NA	NA	NA	NA	NA		NA		NA	NA	NA			NA		KIF21A
26038090	cg23825522	0.7408952	0.535194	0.2057012	3.578.392	1.64E-36	NA	NA	NA	NA		NA		NA	NA	NA	NA	NA	NA	NA	NA	NA	NA	NA	NA	NA	NA	NA	NA	NA		NA		NA	NA	NA			NA		LIMD1
26038090	cg25900943	0.3893057	0.1836041	0.2057016	3.578.392	1.64E-36	NA	NA	NA	NA		NA		NA	NA	NA	NA	NA	NA	NA	NA	NA	NA	NA	NA	NA	NA	NA	NA	NA		NA		NA	NA	NA			NA
26038090	cg12950181	0.568106	0.3623919	0.2057141	3.578.392	1.64E-36	NA	NA	NA	NA		NA		NA	NA	NA	NA	NA	NA	NA	NA	NA	NA	NA	NA	NA	NA	NA	NA	NA		NA		NA	NA	NA			NA		FAM172A
26038090	cg02057912	0.5115466	0.3058237	0.2057229	3.578.392	1.64E-36	NA	NA	NA	NA		NA		NA	NA	NA	NA	NA	NA	NA	NA	NA	NA	NA	NA	NA	NA	NA	NA	NA		NA		NA	NA	NA			NA		TGFB3
26038090	cg18882156	0.511409	0.3056771	0.205732	3.578.392	1.64E-36	NA	NA	NA	NA		NA		NA	NA	NA	NA	NA	NA	NA	NA	NA	NA	NA	NA	NA	NA	NA	NA	NA		NA		NA	NA	NA			NA		PKDCC
26038090	cg19873536	0.4623911	0.2566549	0.2057362	3.578.392	1.64E-36	NA	NA	NA	NA		NA		NA	NA	NA	NA	NA	NA	NA	NA	NA	NA	NA	NA	NA	NA	NA	NA	NA		NA		NA	NA	NA			NA
26038090	cg18109874	0.3831482	0.1773966	0.2057516	3.578.392	1.64E-36	NA	NA	NA	NA		NA		NA	NA	NA	NA	NA	NA	NA	NA	NA	NA	NA	NA	NA	NA	NA	NA	NA		NA		NA	NA	NA			NA		RFX1
26038090	cg10806586	0.6456989	0.4399403	0.2057586	3.578.392	1.64E-36	NA	NA	NA	NA		NA		NA	NA	NA	NA	NA	NA	NA	NA	NA	NA	NA	NA	NA	NA	NA	NA	NA		NA		NA	NA	NA			NA		C14orf28
26038090	cg23630131	0.5662808	0.3605059	0.2057749	3.578.392	1.64E-36	NA	NA	NA	NA		NA		NA	NA	NA	NA	NA	NA	NA	NA	NA	NA	NA	NA	NA	NA	NA	NA	NA		NA		NA	NA	NA			NA
26038090	cg01131395	0.6574325	0.4516433	0.2057892	3.578.392	1.64E-36	NA	NA	NA	NA		NA		NA	NA	NA	NA	NA	NA	NA	NA	NA	NA	NA	NA	NA	NA	NA	NA	NA		NA		NA	NA	NA			NA		LRCH1
26038090	cg04960258	0.769297	0.5634973	0.2057997	3.578.392	1.64E-36	NA	NA	NA	NA		NA		NA	NA	NA	NA	NA	NA	NA	NA	NA	NA	NA	NA	NA	NA	NA	NA	NA		NA		NA	NA	NA			NA
26038090	cg00545229	0.6130345	0.4072272	0.2058073	3.578.392	1.64E-36	NA	NA	NA	NA		NA		NA	NA	NA	NA	NA	NA	NA	NA	NA	NA	NA	NA	NA	NA	NA	NA	NA		NA		NA	NA	NA			NA		C1QTNF7
26038090	cg11580897	0.6498756	0.4440421	0.2058335	3.578.392	1.64E-36	NA	NA	NA	NA		NA		NA	NA	NA	NA	NA	NA	NA	NA	NA	NA	NA	NA	NA	NA	NA	NA	NA		NA		NA	NA	NA			NA
26038090	cg10234998	0.2848426	0.07900321	0.2058394	3.578.392	1.64E-36	NA	NA	NA	NA		NA		NA	NA	NA	NA	NA	NA	NA	NA	NA	NA	NA	NA	NA	NA	NA	NA	NA		NA		NA	NA	NA			NA		GABBR1
26038090	cg04947052	0.5949362	0.3890939	0.2058423	3.578.392	1.64E-36	NA	NA	NA	NA		NA		NA	NA	NA	NA	NA	NA	NA	NA	NA	NA	NA	NA	NA	NA	NA	NA	NA		NA		NA	NA	NA			NA		LIMS2
26038090	cg14170787	0.4646382	0.2587853	0.2058529	3.578.392	1.64E-36	NA	NA	NA	NA		NA		NA	NA	NA	NA	NA	NA	NA	NA	NA	NA	NA	NA	NA	NA	NA	NA	NA		NA		NA	NA	NA			NA		AKAP2	PALM2-AKAP2
26038090	cg26681847	0.4884246	0.282566	0.2058586	3.578.392	1.64E-36	NA	NA	NA	NA		NA		NA	NA	NA	NA	NA	NA	NA	NA	NA	NA	NA	NA	NA	NA	NA	NA	NA		NA		NA	NA	NA			NA		ARHGEF12
26038090	cg08620329	0.5904414	0.3845809	0.2058606	3.578.392	1.64E-36	NA	NA	NA	NA		NA		NA	NA	NA	NA	NA	NA	NA	NA	NA	NA	NA	NA	NA	NA	NA	NA	NA		NA		NA	NA	NA			NA
26038090	cg17791651	0.5158774	0.3100037	0.2058736	3.578.392	1.64E-36	NA	NA	NA	NA		NA		NA	NA	NA	NA	NA	NA	NA	NA	NA	NA	NA	NA	NA	NA	NA	NA	NA		NA		NA	NA	NA			NA		POU3F1
26038090	cg19021929	0.7640565	0.5581781	0.2058784	3.578.392	1.64E-36	NA	NA	NA	NA		NA		NA	NA	NA	NA	NA	NA	NA	NA	NA	NA	NA	NA	NA	NA	NA	NA	NA		NA		NA	NA	NA			NA
26038090	cg08447992	0.6790497	0.4731364	0.2059133	3.578.392	1.64E-36	NA	NA	NA	NA		NA		NA	NA	NA	NA	NA	NA	NA	NA	NA	NA	NA	NA	NA	NA	NA	NA	NA		NA		NA	NA	NA			NA		PPP1R3C
26038090	cg19475870	0.6612592	0.4553317	0.2059275	3.578.392	1.64E-36	NA	NA	NA	NA		NA		NA	NA	NA	NA	NA	NA	NA	NA	NA	NA	NA	NA	NA	NA	NA	NA	NA		NA		NA	NA	NA			NA		CDH9
26038090	cg12754854	0.6900671	0.4840674	0.2059996	3.578.392	1.64E-36	NA	NA	NA	NA		NA		NA	NA	NA	NA	NA	NA	NA	NA	NA	NA	NA	NA	NA	NA	NA	NA	NA		NA		NA	NA	NA			NA		PHYHD1
26038090	cg13252580	0.4283334	0.2223267	0.2060067	3.578.392	1.64E-36	NA	NA	NA	NA		NA		NA	NA	NA	NA	NA	NA	NA	NA	NA	NA	NA	NA	NA	NA	NA	NA	NA		NA		NA	NA	NA			NA		USP12
26038090	cg26289665	0.5229834	0.3169748	0.2060086	3.578.392	1.64E-36	NA	NA	NA	NA		NA		NA	NA	NA	NA	NA	NA	NA	NA	NA	NA	NA	NA	NA	NA	NA	NA	NA		NA		NA	NA	NA			NA		C21orf7
26038090	cg07313319	0.3683628	0.1622824	0.2060804	3.578.392	1.64E-36	NA	NA	NA	NA		NA		NA	NA	NA	NA	NA	NA	NA	NA	NA	NA	NA	NA	NA	NA	NA	NA	NA		NA		NA	NA	NA			NA		CSNK1E
26038090	cg19577671	0.5156353	0.3095368	0.2060984	3.578.392	1.64E-36	NA	NA	NA	NA		NA		NA	NA	NA	NA	NA	NA	NA	NA	NA	NA	NA	NA	NA	NA	NA	NA	NA		NA		NA	NA	NA			NA
26038090	cg24249925	0.6934883	0.4873791	0.2061092	3.578.392	1.64E-36	NA	NA	NA	NA		NA		NA	NA	NA	NA	NA	NA	NA	NA	NA	NA	NA	NA	NA	NA	NA	NA	NA		NA		NA	NA	NA			NA		DDR2
26038090	cg04636672	0.7507778	0.5446652	0.2061126	3.578.392	1.64E-36	NA	NA	NA	NA		NA		NA	NA	NA	NA	NA	NA	NA	NA	NA	NA	NA	NA	NA	NA	NA	NA	NA		NA		NA	NA	NA			NA		ZNF267
26038090	cg16175245	0.6407813	0.4346603	0.206121	3.578.392	1.64E-36	NA	NA	NA	NA		NA		NA	NA	NA	NA	NA	NA	NA	NA	NA	NA	NA	NA	NA	NA	NA	NA	NA		NA		NA	NA	NA			NA
26038090	cg24667736	0.4175789	0.2114372	0.2061418	3.578.392	1.64E-36	NA	NA	NA	NA		NA		NA	NA	NA	NA	NA	NA	NA	NA	NA	NA	NA	NA	NA	NA	NA	NA	NA		NA		NA	NA	NA			NA		PHLDB2
26038090	cg14485185	0.373379	0.1672334	0.2061456	3.578.392	1.64E-36	NA	NA	NA	NA		NA		NA	NA	NA	NA	NA	NA	NA	NA	NA	NA	NA	NA	NA	NA	NA	NA	NA		NA		NA	NA	NA			NA
26038090	cg26862316	0.7525995	0.5464479	0.2061515	3.578.392	1.64E-36	NA	NA	NA	NA		NA		NA	NA	NA	NA	NA	NA	NA	NA	NA	NA	NA	NA	NA	NA	NA	NA	NA		NA		NA	NA	NA			NA		AKT2
26038090	cg19389293	0.3919676	0.1858013	0.2061663	3.578.392	1.64E-36	NA	NA	NA	NA		NA		NA	NA	NA	NA	NA	NA	NA	NA	NA	NA	NA	NA	NA	NA	NA	NA	NA		NA		NA	NA	NA			NA		C18orf1
26038090	cg25616869	0.6326072	0.4264406	0.2061666	3.578.392	1.64E-36	NA	NA	NA	NA		NA		NA	NA	NA	NA	NA	NA	NA	NA	NA	NA	NA	NA	NA	NA	NA	NA	NA		NA		NA	NA	NA			NA
26038090	cg00088688	0.5550517	0.3488843	0.2061674	3.578.392	1.64E-36	NA	NA	NA	NA		NA		NA	NA	NA	NA	NA	NA	NA	NA	NA	NA	NA	NA	NA	NA	NA	NA	NA		NA		NA	NA	NA			NA
26038090	cg25341032	0.648524	0.4423253	0.2061987	3.578.392	1.64E-36	NA	NA	NA	NA		NA		NA	NA	NA	NA	NA	NA	NA	NA	NA	NA	NA	NA	NA	NA	NA	NA	NA		NA		NA	NA	NA			NA		ADD3
26038090	cg06012347	0.5912904	0.3850912	0.2061992	3.578.392	1.64E-36	NA	NA	NA	NA		NA		NA	NA	NA	NA	NA	NA	NA	NA	NA	NA	NA	NA	NA	NA	NA	NA	NA		NA		NA	NA	NA			NA
26038090	cg20503956	0.4418986	0.2356828	0.2062159	3.578.392	1.64E-36	NA	NA	NA	NA		NA		NA	NA	NA	NA	NA	NA	NA	NA	NA	NA	NA	NA	NA	NA	NA	NA	NA		NA		NA	NA	NA			NA		CA13
26038090	cg21009972	0.7561397	0.5499068	0.2062329	3.578.392	1.64E-36	NA	NA	NA	NA		NA		NA	NA	NA	NA	NA	NA	NA	NA	NA	NA	NA	NA	NA	NA	NA	NA	NA		NA		NA	NA	NA			NA		HIGD1B
26038090	cg19763108	0.5043009	0.2980657	0.2062352	3.578.392	1.64E-36	NA	NA	NA	NA		NA		NA	NA	NA	NA	NA	NA	NA	NA	NA	NA	NA	NA	NA	NA	NA	NA	NA		NA		NA	NA	NA			NA		THRB
26038090	cg20580833	0.6155399	0.4092873	0.2062526	3.578.392	1.64E-36	NA	NA	NA	NA		NA		NA	NA	NA	NA	NA	NA	NA	NA	NA	NA	NA	NA	NA	NA	NA	NA	NA		NA		NA	NA	NA			NA		CRTAC1
26038090	cg14104626	0.6161262	0.4098594	0.2062668	3.578.392	1.64E-36	NA	NA	NA	NA		NA		NA	NA	NA	NA	NA	NA	NA	NA	NA	NA	NA	NA	NA	NA	NA	NA	NA		NA		NA	NA	NA			NA		ADAM19
26038090	cg25735648	0.4781315	0.2718597	0.2062718	3.578.392	1.64E-36	NA	NA	NA	NA		NA		NA	NA	NA	NA	NA	NA	NA	NA	NA	NA	NA	NA	NA	NA	NA	NA	NA		NA		NA	NA	NA			NA
26038090	cg08411235	0.6116608	0.405387	0.2062737	3.578.392	1.64E-36	NA	NA	NA	NA		NA		NA	NA	NA	NA	NA	NA	NA	NA	NA	NA	NA	NA	NA	NA	NA	NA	NA		NA		NA	NA	NA			NA		SLC1A2
26038090	cg06023661	0.3917345	0.185458	0.2062765	3.578.392	1.64E-36	NA	NA	NA	NA		NA		NA	NA	NA	NA	NA	NA	NA	NA	NA	NA	NA	NA	NA	NA	NA	NA	NA		NA		NA	NA	NA			NA		NOTCH4
26038090	cg23859055	0.7502863	0.5440069	0.2062794	3.578.392	1.64E-36	NA	NA	NA	NA		NA		NA	NA	NA	NA	NA	NA	NA	NA	NA	NA	NA	NA	NA	NA	NA	NA	NA		NA		NA	NA	NA			NA		ANKMY2
26038090	cg21238609	0.56047	0.3541614	0.2063087	3.578.392	1.64E-36	NA	NA	NA	NA		NA		NA	NA	NA	NA	NA	NA	NA	NA	NA	NA	NA	NA	NA	NA	NA	NA	NA		NA		NA	NA	NA			NA		RARA
26038090	cg09371112	0.541455	0.3351353	0.2063197	3.578.392	1.64E-36	NA	NA	NA	NA		NA		NA	NA	NA	NA	NA	NA	NA	NA	NA	NA	NA	NA	NA	NA	NA	NA	NA		NA		NA	NA	NA			NA		MICAL2
[truncated: 76,473 more rows]
[truncated: 31 more columns]
