# Supplementary material for: DNA methylation and cardiovascular disease in humans: a systematic review and database of known CpG methylation sites
Source: Clin Epigenetics. 2023 Mar 30;15:56. doi: 10.1186/s13148-023-01468-y (PMC10061871; doi:10.1186/s13148-023-01468-y)
Supplement: Supplementary file 4 — Additional file 4. Detailed search query for the systematic review. [file 13148_2023_1468_MOESM4_ESM.r]

## Extract unique per paper

uniques_per_paper = data.frame(paper1 = 1:99999)

for(i in 1:length(unique(CpG_DB$PaperID))){
  print(i)
  
  uniques_per_paper[i] = 1:99999
  uniques_per_paper[i] = "none"
  names(uniques_per_paper)[i] = unique(CpG_DB$PaperID)[i]
  uniques_per_paper[1:length(unique(CpG_DB$CpG[CpG_DB$PaperID == unique(CpG_DB$PaperID)[i]])), i] = unique(CpG_DB$CpG[CpG_DB$PaperID == unique(CpG_DB$PaperID)[i]])
  
}

# Assign genes to CpGs

anno_450k = read.csv("HumanMethylation450_15017482_v1-2.csv")
anno_850k = read.csv("infinium-methylationepic-v-1-0-b5-manifest-file.csv")

for(i in 79408:length(CpG_DB$CpG)){
  print(i)
  
  
  if(CpG_DB$Gene.1[i] == "" & is.na(CpG_DB$Gene.1[i]) != TRUE){
    
    if(length(grep(CpG_DB$CpG[i], anno_450k$IlmnID)) != 0){
    
      CpG_DB$Gene.1[i] = anno_450k$UCSC_RefGene_Name[grep(CpG_DB$CpG[i], anno_450k$IlmnID)]
    }else if(length(grep(CpG_DB$CpG[i], anno_850k$IlmnID)) != 0){
      CpG_DB$Gene.1[i] = anno_850k$UCSC_RefGene_Name[grep(CpG_DB$CpG[i], anno_850k$IlmnID)]
    }
    
  }
  
  
}

write.table(CpG_DB, "CpG_Database_Full.csv", sep = ";", row.names = FALSE)
CpG_DB = read.table("CpG_Database_Full.csv", sep = ";", header = TRUE)


associated_cpg_450k = anno$IlmnID[grep(four_genes[i], anno$UCSC_RefGene_Name)]
associated_cpg_850k = anno_850k$IlmnID[grep(four_genes[i], anno_850k$UCSC_RefGene_Name)]


## remove duplicated genes

for(i in 1:length(CpG_DB$Gene.1)){

  print(i)
  
  test = unique(unlist(CpG_DB[i,42:61]))
  
  if(length(test) > 1 || test != ""){
  
    if((is.na(match("1", test)))){
      test = test[-match("", test)]
    }
    
    CpG_DB[i,42:(41+length(test))] = test
    CpG_DB[i,(42+length(test)):61] = ""
  }
}

write.table(CpG_DB, "CpG_Database_Full.csv", sep = ";", row.names = FALSE)


## add categories

sysrev_table = read.table("CpG_Database_Full.csv", sep = ";", header = TRUE)


for(i in 1:length(CpG_DB$CpG)){
  
  print(i)
  
  id = paste("PMC",CpG_DB$PaperID[i], sep = "")
  
  if(CpG_DB$Outcome[i] == ""){
    CpG_DB$Outcome[i] = sysrev_table$Outcome[match(id, sysrev_table$PMID)]
  }
  CpG_DB$paper_title[i] = sysrev_table$Title[match(id, sysrev_table$PMID)]
  CpG_DB$Journal[i] = sysrev_table$Journal[match(id, sysrev_table$PMID)]
  CpG_DB$Date[i] = sysrev_table$Date[match(id, sysrev_table$PMID)]
  CpG_DB$First.author[i] = sysrev_table$First.author[match(id, sysrev_table$PMID)]
  CpG_DB$Study.subject[i] = sysrev_table$Study.subject[match(id, sysrev_table$PMID)]
  CpG_DB$Category[i] = sysrev_table$Category[match(id, sysrev_table$PMID)]
  CpG_DB$Exposure[i] = sysrev_table$Exposure[match(id, sysrev_table$PMID)]
  CpG_DB$Follow.up.length[i] = sysrev_table$Follow.up.length[match(id, sysrev_table$PMID)]
  CpG_DB$Cohort[i] = sysrev_table$Cohort[match(id, sysrev_table$PMID)]
  CpG_DB$Method[i] = sysrev_table$Method[match(id, sysrev_table$PMID)]
  CpG_DB$Location.of.study[i] = sysrev_table$Location.of.study[match(id, sysrev_table$PMID)]
  CpG_DB$Sample.size[i] = sysrev_table$Sample.size[match(id, sysrev_table$PMID)]
  CpG_DB$Tissue[i] = sysrev_table$Tissue[match(id, sysrev_table$PMID)]
  CpG_DB$Age.range[i] = sysrev_table$Age[match(id, sysrev_table$PMID)]
  
}


## Overlap genes
get_paper_id = function(Type, querry){
  
  type = match(Type, names(CpG_DB))
  
  paper_id = CpG_DB$PaperID[which(CpG_DB[,type] %in% querry)]
  
  return(unique(paper_id))
  
}


fetch_genes = function(paper_ids, database){
  

  uniques_genes_per_paper = data.frame(paper1 = 1:99999)
  
  for(i in 1:length(paper_ids)){
    print(paste("Fetching", paper_ids[i]))
    
    uniques_genes_per_paper[i] = 1:99999
    uniques_genes_per_paper[i] = "none"
    names(uniques_genes_per_paper)[i] = paper_ids[i]
    
    unique_genes = unique(unlist(database[database$PaperID == paper_ids[i], 42:61]))
    
    uniques_genes_per_paper[1:length(unique_genes), i] = unique_genes
    
  }
  
  return(uniques_genes_per_paper)


}

papers = get_paper_id(Type = "Category", querry = "CVD")

genes = fetch_genes(paper_ids = papers)

count = (as.data.frame(table(unlist(genes))))

values = CpG_DB[match(count$Var1[count$Freq >= 2], CpG_DB$Gene.1), 1:41]


## Convert to numbers

for(i in 3:41){
  
  CpG_DB[,i] = as.numeric(gsub(",",".",CpG_DB[,i]))
  
}


#

genes = fetch_genes(paper_ids = unique(CpG_DB$PaperID), database = CpG_DB)


fetch_gene_positions = function(genes, frequency){
  
  count = (as.data.frame(table(unlist(genes))))
  count = count[-(which(count$Var1 %in% "none")),]
  count = count[-(which(count$Var1 %in% "")),]
  
  genes_positions = match((as.vector(count$Var1[count$Freq >= frequency])), CpG_DB$Gene.1)
  
  for(i in 43:61){
    
    genes_positions = c(genes_positions, match((as.vector(count$Var1[count$Freq >= frequency])), CpG_DB[,i]))
    
  }
  
  return(genes_positions[!(is.na(genes_positions))])
  
  
}


## B coefficient

## Calculate SE for 28172975

test = CpG_DB[CpG_DB$PaperID == 28172975,]

t_val <- qt(as.numeric(test$P.value[1])/2, df = 238+491 - 5) # Calculating the t-value using quantile function
test$B.coefficient[1]/abs(t_val) # Calculating standard error


###

CpG_DB$SE[CpG_DB$PaperID == 28172975] = abs(CpG_DB$B.coefficient[CpG_DB$PaperID == 28172975]/abs(qt(as.numeric(CpG_DB$P.value[CpG_DB$PaperID == 28172975])/2, df = 238+491-5)))

###


### Delta B

only_delta_b_cpg_db = CpG_DB[!is.na(CpG_DB$X.Beta),]

unique(only_delta_b_cpg_db$PaperID[only_delta_b_cpg_db$Gene.1 == "AGAP2"])


## Calculate SE for 29231988

CpG_DB[CpG_DB$PaperID == 29231988,]$SE = CpG_DB[CpG_DB$PaperID == 29231988,]$B.coefficient/abs(CpG_DB[CpG_DB$PaperID == 29231988,]$z.score)
CpG_DB[CpG_DB$PaperID == 29231988,]$SE = abs(CpG_DB[CpG_DB$PaperID == 29231988,]$SE)


### Met clocks: 6366976(Grim), 4015143(Horvath), 3780611(Hannum) 

CpG_DB_No_Clocks = CpG_DB[!(CpG_DB$PaperID == "6366976" | CpG_DB$PaperID == "4015143" | CpG_DB$PaperID == "3780611"),]


fetch_CpG = function(paper_ids, database){
  
  
  uniques_CpG_per_paper = data.frame(paper1 = 1:99999)
  
  for(i in 1:length(paper_ids)){
    print(paste("Fetching", paper_ids[i]))
    
    uniques_CpG_per_paper[i] = 1:99999
    uniques_CpG_per_paper[i] = "none"
    names(uniques_CpG_per_paper)[i] = paper_ids[i]
    
    unique_genes = unique(unlist(database[database$PaperID == paper_ids[i], 2]))
    
    uniques_CpG_per_paper[1:length(unique_genes), i] = unique_genes
    
  }
  
  return(uniques_CpG_per_paper)
  
  
}

### Usage of fetch_genes ----


genes = fetch_genes(get_paper_id(Type = "Category", querry = "Vascular"), CpG_DB_No_Clocks)

# then can be passed to gene ontology or simmilar analysis


###


genes = fetch_genes(get_paper_id(Type = "Category", querry = "Vascular"), CpG_DB_No_Clocks)


## CI from z score

CpG_DB[CpG_DB$PaperID == "29231988",]$Upper.CI = CpG_DB[CpG_DB$PaperID == "29231988",]$B.coefficient + CpG_DB[CpG_DB$PaperID == "29231988",]$SE*qnorm(1-(0.05/2))
CpG_DB[CpG_DB$PaperID == "29231988",]$Lower.CI = CpG_DB[CpG_DB$PaperID == "29231988",]$B.coefficient -  CpG_DB[CpG_DB$PaperID == "29231988",]$SE*qnorm(1-(0.05/2))


### string

test = fetch_genes(unique(CpG_DB$PaperID), CpG_DB)
test_1 = as.data.frame(table(unlist(test)))
test_2 = test_1[order(test_1$Freq, decreasing = TRUE), ]
write.table(test_2$Var1[test_2$Freq >= 5][c(-1,-2)], "clipboard", row.names = FALSE, col.names = FALSE, quote = FALSE)

### Clusterprof

genes = fetch_genes(unique(CpG_DB_No_Clocks$PaperID), CpG_DB_No_Clocks)


count = (as.data.frame(table(unlist(genes))))
count = count[-(which(count$Var1 %in% "none")),]
count = count[-(which(count$Var1 %in% "")),]


bb = go_plot(count$Var1[count$Freq > 1], "MF", 11)

ggsave(filename = "All_MF_Overlap.png",
       plot = bb,dpi = "retina", path = "C:/Users/kro8m/Documents/Systematic review related stuff/2022 update/Text/Figures", width = 8.76, height = 5.76)


bb = go_plot(count$Var1[count$Freq > 1], "BP", 11)

ggsave(filename = "All_BP_Overlap.png",
       plot = bb,dpi = "retina", path = "C:/Users/kro8m/Documents/Systematic review related stuff/2022 update/Text/Figures", width = 9.36, height = 5.76)


## go enrichments for text

genes = fetch_genes(unique(CpG_DB_No_Clocks$PaperID), CpG_DB_No_Clocks)


count = (as.data.frame(table(unlist(genes))))
count = count[-(which(count$Var1 %in% "none")),]
count = count[-(which(count$Var1 %in% "")),]


bb = go_enrichment(count$Var1[count$Freq > 1], "MF")
bb = go_enrichment(count$Var1[count$Freq > 1], "BP")


genes = fetch_genes(get_paper_id(Type = "Category", querry = "Vascular"), CpG_DB_No_Clocks)

count = (as.data.frame(table(unlist(genes))))
count = count[-(which(count$Var1 %in% "none")),]
count = count[-(which(count$Var1 %in% "")),]


bb = go_enrichment(count$Var1[count$Freq > 1], "MF")
bb = go_enrichment(count$Var1[count$Freq > 1], "BP")


bb = go_plot(count$Var1[count$Freq > 1], "CC", 11)


#### Curated gene sets


###### Test overlapped genes against curated datasets


curated_lists = list()
for(i in 1:length(list.files("/Curated gene sets"))){
  curated_lists[[i]] =  read.table(paste("/Curated gene sets","/", list.files("/Curated gene sets")[i], sep = ""), sep = "\t",)$V1
  
}


all_genes = fetch_genes(paper_ids = unique(CpG_DB$PaperID), database = CpG_DB)
all_genes_table = as.data.frame(table(unlist(all_genes)))
all_cpgs = fetch_CpG(paper_ids = unique(CpG_DB$PaperID), database = CpG_DB)
all_cpgs_table = as.data.frame(table(unlist(all_cpgs)))


papers = get_paper_id(Type = "Category", querry = "CVD")

genes = fetch_genes(paper_ids = papers, CpG_DB_No_Clocks)

#genes_uniq = unique(unlist(genes))

db_rows =  fetch_gene_positions(genes = genes,frequency =  2)

genes_uniq = unique(CpG_DB_No_Clocks$Gene.1[db_rows])


overlapped_genes = list()
for(i in 1:length(curated_lists)){
  
  overlapped_genes[[i]] = genes_uniq[genes_uniq %in% curated_lists[[i]]]
  
}

lapply(overlapped_genes, length)
lapply(curated_lists, length)
write.table(unlist(lapply(overlapped_genes, length))/unlist(lapply(curated_lists, length)), "clipboard", row.names = FALSE)


writeClipboard(unlist(lapply(curated_lists, `[[`, 1)))

overlapped_genes_p = list()
for(i in 1:length(curated_lists)){
  
  
  #overlapped_genes[[i]] = genes_uniq[genes_uniq %in% curated_lists[[i]]]
  
  go.obj = newGeneOverlap(genes_uniq,
                          curated_lists[[i]][-c(1:2)],
                          20442)
  go.obj_ovr <- testGeneOverlap(go.obj)
  overlapped_genes_p[[i]] = go.obj_ovr
  
  
}
writeClipboard((p.adjust(overlapped_genes_p, method = "bonferroni")))
write.table((p.adjust(overlapped_genes_p, method = "bonferroni")), "clipboard", row.names = FALSE,col.names = FALSE)
write.table(-log10(unlist(overlapped_genes_p)), "clipboard", row.names = FALSE,col.names = FALSE)

## Gene overlap 

BiocManager::install("GeneOverlap")
library(GeneOverlap)

data(GeneOverlap)

go.obj <- newGeneOverlap(hESC.ChIPSeq.list$H3K4me3, 
                         hESC.ChIPSeq.list$H3K9me3, 
                         gs.RNASeq)
go.obj_ovr <- testGeneOverlap(go.obj)


go.obj <- newGeneOverlap(hESC.ChIPSeq.list$H3K4me3, 
                         hESC.ChIPSeq.list$H3K9me3, 
                         gs.RNASeq)
